# Supplementary material for: The nuclear factor of activated T cells 5 (NFAT5) contributes to the renal corticomedullary differences in gene expression
Source: Sci Rep. 2022 Nov 24;12:20304. doi: 10.1038/s41598-022-24237-y (PMC9700710; doi:10.1038/s41598-022-24237-y)
Supplement: Supplementary file 1 — Supplementary Information 1. [file 41598_2022_24237_MOESM1_ESM.xlsx]

## Sheet: control 600 vs control 300
Gene	WT_600.value	WT_300.value	log2foldchange	gene_loci	gene_name	gene_description
ENSMUSG00000023013	94.0044	1.48798	5.9813	15:99579056-99584545	Aqp2	Aqp2
ENSMUSG00000033491	23.9818	0.424518	5.81997	9:86743649-86758443	Prss35	Prss35
ENSMUSG00000036144	1.08901	0.0196217	5.79441	12:37108540-37179534	Meox2	Meox2
ENSMUSG00000107028	1.97653	0.0564722	5.12928	15:8914484-8915303	Gm5043	Gm5043
ENSMUSG00000098190	1.44424	0.0458488	4.97727	15:8917798-8929171	Gm5210	Gm5210
ENSMUSG00000048424	135.43	5.49741	4.62265	15:8968426-9066551	Ranbp3l	Ranbp3l
ENSMUSG00000059412	437.721	19.4901	4.4892	9:45403138-45410278	Fxyd2	Fxyd2
ENSMUSG00000074628	2.0069	0.111494	4.16992	2:157087055-157096482	Tldc2	Tldc2
ENSMUSG00000056293	195.147	12.4648	3.96864	15:63824346-63845177	Gsdmc2	Gsdmc2
ENSMUSG00000031293	0.428947	0.0285965	3.90689	X:160768013-160799663	Rs1	Rs1
ENSMUSG00000084887	7.42426	0.50334	3.88264	11:118866257-118867220	Gm11749	Gm11749
ENSMUSG00000000386	0.272617	0.0188012	3.85797	16:97447035-97462907	Mx1	Mx1
ENSMUSG00000007946	0.604383	0.0431702	3.80735	7:101818313-101822726	Phox2a	Phox2a
ENSMUSG00000026725	0.519563	0.0377864	3.78136	1:160085029-160153580	Tnn	Tnn
ENSMUSG00000021335	13.8077	1.00987	3.77323	13:23867750-23895730	Slc17a1	Slc17a1
ENSMUSG00000048337	1.39164	0.102139	3.76818	14:34143992-34152489	Npy4r	Npy4r
ENSMUSG00000055827	142.66	10.7327	3.7325	15:63857724-63878558	Gsdmc3	Gsdmc3
ENSMUSG00000032015	0.52134	0.0408894	3.67242	9:43123939-43210369	Pou2f3	Pou2f3
ENSMUSG00000039252	8.25512	0.658518	3.64799	5:52533517-52566462	Lgi2	Lgi2
ENSMUSG00000055748	10.9741	0.875653	3.6476	15:63891264-63912297	Gsdmc4	Gsdmc4
ENSMUSG00000063130	1.21776	0.0974206	3.64385	13:3802893-3804318	Calml3	Calml3
ENSMUSG00000104324	0.481491	0.042072	3.51657	15:68321381-68326333	Gm37320	Gm37320
ENSMUSG00000025892	0.178671	0.0157651	3.5025	9:4417899-4796234	Gria4	Gria4
ENSMUSG00000100127	3.31385	0.303228	3.45003	15:63914448-63925666	Gsdmcl-ps	Gsdmcl-ps
ENSMUSG00000070794	2.0524	0.192412	3.41504	2:103377643-103389044	BC016548	BC016548
ENSMUSG00000104610	26.9056	2.56714	3.38967	3:137289639-137300708	Gm567	Gm567
ENSMUSG00000082307	2.03575	0.196217	3.37504	2:24494068-24495011	Gm13418	Gm13418
ENSMUSG00000029675	3.4511	0.337516	3.35403	5:134702593-134747323	Eln	Eln
ENSMUSG00000040205	1.14947	0.112894	3.34792	7:131308554-131322292	Cuzd1	Cuzd1
ENSMUSG00000071984	2.7753	0.274588	3.3373	17:7738569-7827302	Fndc1	Fndc1
ENSMUSG00000069867	4.23542	0.423542	3.32193	8:122619471-122622739	Pabpn1l	Pabpn1l
ENSMUSG00000086842	0.171255	0.0171255	3.32192	8:99145386-99148089	Gm15681	Gm15681
ENSMUSG00000005364	9.98477	1.01228	3.30212	6:106710357-106749037	Il5ra	Il5ra
ENSMUSG00000099796	6.07139	0.61743	3.29768	1:31164549-31164773	Gm7893	Gm7893
ENSMUSG00000079173	3.05774	0.315907	3.27489	5:137378637-137477064	Zan	Zan
ENSMUSG00000054423	0.12291	0.0127148	3.27301	14:12372563-12823079	Cadps	Cadps
ENSMUSG00000025582	0.927565	0.0976384	3.24793	11:119538719-119547753	Nptx1	Nptx1
ENSMUSG00000087075	0.669587	0.0704829	3.24792	12:111406809-111412077	A230065H16Rik	A230065H16Rik
ENSMUSG00000050534	2.48886	0.263245	3.24101	1:121509842-121528465	Htr5b	Htr5b
ENSMUSG00000063779	0.453358	0.048574	3.22239	3:106201490-106219507	Chil4	Chil4
ENSMUSG00000061171	3.9997	0.430246	3.21666	2:65316430-65364034	Slc38a11	Slc38a11
ENSMUSG00000055523	1.61887	0.175691	3.20387	19:55198297-55241236	Gucy2g	Gucy2g
ENSMUSG00000021612	35.2269	3.90008	3.1751	13:73661750-73678023	Slc6a18	Slc6a18
ENSMUSG00000093105	3.33412	0.370458	3.16992	6:117935469-117935593	Gm25535	Gm25535
ENSMUSG00000108327	0.511997	0.0568885	3.16992	7:127068456-127071039	RP23-142A14.12	RP23-142A14.12
ENSMUSG00000108603	0.269926	0.0299917	3.16992	7:78818285-78820663	RP23-92E8.2	RP23-92E8.2
ENSMUSG00000020990	46.8693	5.31889	3.13945	12:69746848-69790707	Cdkl1	Cdkl1
ENSMUSG00000028354	0.353076	0.0407395	3.11547	1:174501825-174822729	Fmn2	Fmn2
ENSMUSG00000071178	0.599561	0.0705365	3.08746	12:103728156-103830373	Serpina1b	Serpina1b
ENSMUSG00000093968	0.28035	0.0329824	3.08746	14:43671962-43677199	Gm8165	Gm8165
ENSMUSG00000030666	0.575456	0.0677006	3.08746	7:114718643-114723365	Calcb	Calcb
ENSMUSG00000086596	0.101603	0.0119533	3.08746	9:114057354-114098733	Susd5	Susd5
ENSMUSG00000011034	3.29476	0.39492	3.06054	5:33104219-33162870	Slc5a1	Slc5a1
ENSMUSG00000057716	0.171255	0.0205506	3.05889	6:39873271-40255150	Tmem178b	Tmem178b
ENSMUSG00000041293	12.6435	1.55639	3.02211	17:43270329-43324737	Adgrf1	Adgrf1
ENSMUSG00000092557	0.962228	0.120279	2.99999	17:34954328-34954712	Gm8696	Gm8696
ENSMUSG00000072720	0.0767948	0.00959935	2.99999	5:112688876-112896362	Myo18b	Myo18b
ENSMUSG00000022425	10.7271	1.34569	2.99484	15:54838898-54920146	Enpp2	Enpp2
ENSMUSG00000032978	10.9544	1.38708	2.98138	4:119656607-119658954	Guca2b	Guca2b
ENSMUSG00000028307	5.0938	0.648301	2.974	4:49535995-49549546	Aldob	Aldob
ENSMUSG00000027202	0.990218	0.128146	2.94996	2:125152505-125230002	Slc12a1	Slc12a1
ENSMUSG00000105651	2.6602	0.344841	2.94753	3:35256462-35276131	Gm43003	Gm43003
ENSMUSG00000041248	3.72691	0.490383	2.926	9:32372418-32399192	Kcnj1	Kcnj1
ENSMUSG00000049608	0.186673	0.0248897	2.90689	1:85938318-85961007	Gpr55	Gpr55
ENSMUSG00000063851	67.7503	9.06188	2.90234	4:62427540-62435252	Rnf183	Rnf183
ENSMUSG00000075604	0.49014	0.0658397	2.89616	15:74834125-74841643	Cyp11b1	Cyp11b1
ENSMUSG00000089755	3.22668	0.436038	2.88752	17:87362239-87364462	0610012D04Rik	0610012D04Rik
ENSMUSG00000027674	0.179675	0.0245012	2.87446	3:32949408-33143247	Pex5l	Pex5l
ENSMUSG00000090451	0.708286	0.0976946	2.85798	18:78349754-78350701	Gm6133	Gm6133
ENSMUSG00000017309	0.390778	0.0542748	2.84799	11:102041509-102055620	Cd300lg	Cd300lg
ENSMUSG00000079092	0.582307	0.0831867	2.80735	13:12996132-13005383	Prl2c2	Prl2c2
ENSMUSG00000086269	0.166916	0.0238451	2.80735	10:94567828-94612084	Tmcc3os	Tmcc3os
ENSMUSG00000025461	0.140772	0.0201103	2.80735	7:140218267-140231145	Cd163l1	Cd163l1
ENSMUSG00000085918	0.161994	0.0231421	2.80735	4:140810993-140817511	Gm13032	Gm13032
ENSMUSG00000099995	0.598064	0.0854377	2.80735	3:85317519-85332030	1700036G14Rik	1700036G14Rik
ENSMUSG00000037263	0.111315	0.0159022	2.80735	19:3958645-3972103	Aldh3b3	Aldh3b3
ENSMUSG00000104519	0.120189	0.0171699	2.80735	1:125919266-125921962	Gm37161	Gm37161
ENSMUSG00000034785	2.44399	0.353736	2.7885	4:107291465-107307169	Dio1	Dio1
ENSMUSG00000062694	1.10065	0.160094	2.78136	6:112459505-112472872	Cav3	Cav3
ENSMUSG00000022595	4.65163	0.679452	2.77529	15:74732247-74734329	Lypd2	Lypd2
ENSMUSG00000032532	30.0152	4.42792	2.76099	9:121489825-121495689	Cck	Cck
ENSMUSG00000004988	75.7107	11.3987	2.73163	6:117933559-117937692	Fxyd4	Fxyd4
ENSMUSG00000096938	0.989631	0.149378	2.72792	8:11007850-11054541	9530052E02Rik	9530052E02Rik
ENSMUSG00000078949	0.275134	0.0423284	2.70043	2:163492318-163502612	R3hdml	R3hdml
ENSMUSG00000105550	2.75779	0.427678	2.68891	3:127861599-127865261	Gm42586	Gm42586
ENSMUSG00000089774	81.2301	12.6156	2.6868	16:92058322-92087473	Slc5a3	Slc5a3
ENSMUSG00000010064	1.23834	0.195527	2.66296	9:107650634-107669530	Slc38a3	Slc38a3
ENSMUSG00000022026	6.24018	0.988264	2.65862	14:80000302-80021930	Olfm4	Olfm4
ENSMUSG00000057933	2.14197	0.339994	2.65535	9:78331018-78355788	Gsta2	Gsta2
ENSMUSG00000085639	1.06405	0.170247	2.64385	5:148946592-148948866	Gm15410	Gm15410
ENSMUSG00000070661	10.9743	1.76108	2.6396	4:138967112-138968360	Rnf186	Rnf186
ENSMUSG00000031538	315.186	51.1465	2.62349	8:22757744-22782847	Plat	Plat
ENSMUSG00000003849	46.5309	7.61848	2.61061	8:107388225-107403206	Nqo1	Nqo1
ENSMUSG00000004668	0.244509	0.0407515	2.58496	11:9191942-9684259	Abca13	Abca13
ENSMUSG00000105042	0.53363	0.0889384	2.58496	5:23396103-23396883	Gm42509	Gm42509
ENSMUSG00000054005	0.111629	0.0186048	2.58496	7:18245347-18266092	Mill1	Mill1
ENSMUSG00000091089	0.195389	0.0325649	2.58496	14:50895942-50897456	A930018M24Rik	A930018M24Rik
ENSMUSG00000107451	0.227554	0.0379257	2.58496	6:90478466-90479686	RP23-370A2.7	RP23-370A2.7
ENSMUSG00000091002	0.142924	0.0238206	2.58496	7:138208974-138397730	Tcerg1l	Tcerg1l
ENSMUSG00000106538	0.42614	0.0710234	2.58496	5:52982037-52995753	Gm42746	Gm42746
ENSMUSG00000022861	0.842101	0.14174	2.57075	16:22468461-22657221	Dgkg	Dgkg
ENSMUSG00000047586	0.80153	0.136109	2.55799	7:28543596-28547254	Nccrp1	Nccrp1
ENSMUSG00000071179	2.30068	0.391605	2.55459	12:103668808-103676139	Serpina16	Serpina16
ENSMUSG00000030209	0.416658	0.071683	2.53916	6:135713233-136173511	Grin2b	Grin2b
ENSMUSG00000009356	0.536735	0.0925405	2.53605	11:87806428-87828289	Lpo	Lpo
ENSMUSG00000072680	16.0116	2.78462	2.52356	14:26063919-26067355	Tmem254c	Tmem254c
ENSMUSG00000034829	0.210404	0.0365921	2.52356	8:71560556-71566649	Nxnl1	Nxnl1
ENSMUSG00000092369	4.48038	0.781811	2.51873	19:44828493-44835938	1700039E22Rik	1700039E22Rik
ENSMUSG00000025491	1.81785	0.31892	2.51096	7:140967221-140969825	Ifitm1	Ifitm1
ENSMUSG00000038155	0.511184	0.0902089	2.5025	19:4040285-4042236	Gstp2	Gstp2
ENSMUSG00000049349	0.236403	0.0417182	2.5025	3:138048761-138067388	Gm5105	Gm5105
ENSMUSG00000028001	2.23108	0.396636	2.49185	3:83026076-83033627	Fga	Fga
ENSMUSG00000004654	1.42955	0.255277	2.48543	6:55376295-55388530	Ghrhr	Ghrhr
ENSMUSG00000020151	1.72544	0.308458	2.48382	10:116018213-116274932	Ptprr	Ptprr
ENSMUSG00000074183	1.48611	0.2675	2.47393	9:78230656-78242684	Gsta1	Gsta1
ENSMUSG00000030109	78.8923	14.2686	2.46704	6:121343076-121365775	Slc6a12	Slc6a12
ENSMUSG00000001027	0.217065	0.0394664	2.45943	11:106318592-106353288	Scn4a	Scn4a
ENSMUSG00000099648	0.182051	0.0331002	2.45942	1:52287697-52289095	Gm5975	Gm5975
ENSMUSG00000020090	0.0732078	0.0133105	2.45942	10:61595492-61628565	Npffr1	Npffr1
ENSMUSG00000102914	1.01876	0.185229	2.45942	3:65968902-65969151	Gm35106	Gm35106
ENSMUSG00000042808	1.06329	0.195298	2.44478	12:76792335-76795554	Gpx2	Gpx2
ENSMUSG00000024680	1.00223	0.184084	2.44478	19:11615523-11623719	Ms4a2	Ms4a2
ENSMUSG00000044217	2.0574	0.379827	2.43741	15:99590849-99594829	Aqp5	Aqp5
ENSMUSG00000079620	29.3675	5.44863	2.43026	16:32735886-32782391	Muc4	Muc4
ENSMUSG00000084843	1.67228	0.312703	2.41895	2:180370491-180385885	B230312C02Rik	B230312C02Rik
ENSMUSG00000030228	0.870437	0.163207	2.41504	6:139587221-139969284	Pik3c2g	Pik3c2g
ENSMUSG00000064329	0.0934511	0.0178002	2.39231	2:66270778-66440840	Scn1a	Scn1a
ENSMUSG00000078899	0.164934	0.031416	2.39231	2:175321955-175338197	Gm4631	Gm4631
ENSMUSG00000024114	0.495468	0.0952824	2.37851	17:23836785-23844172	Prss41	Prss41
ENSMUSG00000029778	0.609587	0.11764	2.37346	6:55451978-55501451	Adcyap1r1	Adcyap1r1
ENSMUSG00000059336	0.858515	0.166447	2.36678	18:78100091-78142119	Slc14a1	Slc14a1
ENSMUSG00000021081	3.05153	0.593683	2.36177	12:103688044-103695529	Serpina1f	Serpina1f
ENSMUSG00000104554	10.643	2.07231	2.36059	3:122377097-122391811	Gm42835	Gm42835
ENSMUSG00000044903	3.31827	0.656226	2.33817	7:18718090-18727248	Psg22	Psg22
ENSMUSG00000022598	55.3264	11.0114	2.32897	15:74714839-74717069	Psca	Psca
ENSMUSG00000023236	17.5453	3.49877	2.32617	2:113776362-113829121	Scg5	Scg5
ENSMUSG00000040808	1.68828	0.337657	2.32193	X:162961992-162964599	S100g	S100g
ENSMUSG00000036815	0.0894308	0.0178862	2.32193	1:123321471-124045559	Dpp10	Dpp10
ENSMUSG00000037542	0.247765	0.049553	2.32193	10:21377291-21396585	Aldh8a1	Aldh8a1
ENSMUSG00000068600	0.484385	0.0968771	2.32192	15:74819071-74834871	Gml2	Gml2
ENSMUSG00000030325	0.15979	0.0319581	2.32192	6:128778485-128789215	Klrb1c	Klrb1c
ENSMUSG00000015829	0.0620408	0.0124082	2.32192	1:159523769-159931729	Tnr	Tnr
ENSMUSG00000024979	0.169128	0.0338256	2.32192	19:55180733-55196313	Tectb	Tectb
ENSMUSG00000042002	0.168145	0.0336291	2.32192	5:114254164-114273807	Foxn4	Foxn4
ENSMUSG00000063651	0.378946	0.0757893	2.32192	7:25367620-25369724	Cnfn	Cnfn
ENSMUSG00000085604	0.145255	0.029051	2.32192	11:100687417-100697520	Dhx58os	Dhx58os
ENSMUSG00000025002	0.116058	0.0232117	2.32192	19:39007019-39042693	Cyp2c55	Cyp2c55
ENSMUSG00000079476	0.551277	0.110255	2.32192	X:102908905-102909651	1700011M02Rik	1700011M02Rik
ENSMUSG00000105442	0.148994	0.0297987	2.32192	5:51482752-51484305	Gm42614	Gm42614
ENSMUSG00000033227	0.154874	0.0309747	2.32192	1:74771892-74785322	Wnt6	Wnt6
ENSMUSG00000089987	0.764146	0.152829	2.32192	7:100264944-100265246	Gpx2-ps1	Gpx2-ps1
ENSMUSG00000086331	3.83482	0.771787	2.31288	16:92094568-92096490	Gm16310	Gm16310
ENSMUSG00000029410	0.932757	0.188913	2.30378	5:92226679-92256278	Ppef2	Ppef2
ENSMUSG00000093867	2.34231	0.476753	2.29662	15:63880707-63890512	Gsdmcl2	Gsdmcl2
ENSMUSG00000024892	15.8481	3.24688	2.28719	19:4510472-4621752	Pcx	Pcx
ENSMUSG00000026768	2.13372	0.437687	2.2854	2:12106632-12301922	Itga8	Itga8
ENSMUSG00000104350	0.25965	0.0537207	2.27302	3:106478283-106480868	Gm38244	Gm38244
ENSMUSG00000031595	0.858016	0.179287	2.25873	8:40926212-40990785	Pdgfrl	Pdgfrl
ENSMUSG00000033579	3.10046	0.652027	2.24948	8:111345135-111393824	Fa2h	Fa2h
ENSMUSG00000002500	0.878081	0.184859	2.24793	17:24727820-24736143	Rpl3l	Rpl3l
ENSMUSG00000026985	0.722956	0.152201	2.24793	2:24153161-24160519	Il1f8	Il1f8
ENSMUSG00000047182	7.58988	1.59989	2.2461	5:137643031-137645714	Irs3	Irs3
ENSMUSG00000104116	0.412043	0.0871628	2.24101	15:68338295-68341216	Gm37296	Gm37296
ENSMUSG00000026185	90.7867	19.2414	2.23827	1:72857932-72874884	Igfbp5	Igfbp5
ENSMUSG00000028369	0.592761	0.125737	2.23704	4:58042442-58206859	Svep1	Svep1
ENSMUSG00000025189	2.94532	0.624904	2.23672	19:43440436-43497212	Cnnm1	Cnnm1
ENSMUSG00000036960	2.4692	0.529114	2.22239	3:145070263-145099443	Clca2	Clca2
ENSMUSG00000034872	0.633107	0.135666	2.22239	10:81337762-81343266	Gipc3	Gipc3
ENSMUSG00000023247	0.545708	0.116937	2.22239	4:119637704-119639471	Guca2a	Guca2a
ENSMUSG00000090798	0.526219	0.112761	2.22239	14:43635674-43638776	Gm8046	Gm8046
ENSMUSG00000043461	0.667719	0.144372	2.20945	3:69819542-69859940	Sptssb	Sptssb
ENSMUSG00000003477	2.9928	0.649601	2.20387	6:55170626-55175043	Inmt	Inmt
ENSMUSG00000029273	48.5821	10.6108	2.19489	5:87554645-87569027	Sult1d1	Sult1d1
ENSMUSG00000004655	699.65	153.958	2.1841	6:55336432-55348555	Aqp1	Aqp1
ENSMUSG00000015962	53.1508	11.7276	2.18019	1:177729814-177753324	1700016C15Rik	1700016C15Rik
ENSMUSG00000024786	0.446534	0.0992298	2.16992	19:6184388-6224225	1700123I01Rik	1700123I01Rik
ENSMUSG00000070530	0.373446	0.0829879	2.16992	2:164634707-164638796	Wfdc16	Wfdc16
ENSMUSG00000087434	0.190565	0.0423477	2.16992	11:79607079-79623163	Rab11fip4os1	Rab11fip4os1
ENSMUSG00000051237	0.107358	0.0238574	2.16992	15:25137530-25149159	9230109A22Rik	9230109A22Rik
ENSMUSG00000063129	0.125683	0.0279296	2.16992	12:55565239-55566896	Aldoart2	Aldoart2
ENSMUSG00000077391	1.42728	0.317173	2.16992	19:44113979-44114124	Gm24336	Gm24336
ENSMUSG00000079993	0.453006	0.100668	2.16992	4:8166894-8167353	Gm11799	Gm11799
ENSMUSG00000085162	0.110901	0.0246446	2.16992	11:65277654-65365798	Gm12295	Gm12295
ENSMUSG00000086184	0.337735	0.0750523	2.16992	7:34388665-34394779	Gm12764	Gm12764
ENSMUSG00000088743	2.24067	0.497927	2.16992	9:62020594-62020686	Gm23221	Gm23221
ENSMUSG00000105053	0.0662795	0.0147288	2.16992	3:103809573-103838648	Gm43064	Gm43064
ENSMUSG00000105708	0.146336	0.0325191	2.16992	3:94356507-94360842	Gm36070	Gm36070
ENSMUSG00000108206	0.456979	0.101551	2.16992	6:71164799-71166119	RP24-92L16.5	RP24-92L16.5
ENSMUSG00000103075	1.15129	0.255841	2.16992	17:88533027-88533207	Gm38109	Gm38109
ENSMUSG00000020676	0.19259	0.0427978	2.16992	11:82057823-82062955	Ccl11	Ccl11
ENSMUSG00000070568	0.140231	0.0311623	2.16992	7:45277513-45288998	1700039E15Rik	1700039E15Rik
ENSMUSG00000085470	0.452023	0.10045	2.16992	6:30460128-30463313	1700012C14Rik	1700012C14Rik
ENSMUSG00000086191	0.38805	0.0862332	2.16992	11:95700106-95712754	Zfp652os	Zfp652os
ENSMUSG00000096879	0.156443	0.0347652	2.16992	3:93068823-93075505	Gm4858	Gm4858
ENSMUSG00000059668	17.4195	3.87704	2.16768	15:101918536-101924735	Krt4	Krt4
ENSMUSG00000026166	5.75347	1.28114	2.16701	1:83116766-83119167	Ccl20	Ccl20
ENSMUSG00000034459	3.41725	0.767138	2.15528	19:34640871-34650009	Ifit1	Ifit1
ENSMUSG00000032942	0.608979	0.13671	2.15528	7:100472990-100486432	Ucp3	Ucp3
ENSMUSG00000064293	0.610862	0.137936	2.14684	6:105677660-106699310	Cntn4	Cntn4
ENSMUSG00000072941	3.30766	0.749489	2.14183	5:52363791-52371418	Sod3	Sod3
ENSMUSG00000034413	16.1488	3.66572	2.13926	17:26414829-26446349	Neurl1b	Neurl1b
ENSMUSG00000085772	1.43285	0.325649	2.1375	11:31790113-31824524	D630024D03Rik	D630024D03Rik
ENSMUSG00000097103	0.353245	0.080283	2.1375	17:6798390-6827990	Gm2885	Gm2885
ENSMUSG00000097134	0.269228	0.0621296	2.11548	10:66912489-66920258	1110002J07Rik	1110002J07Rik
ENSMUSG00000103047	0.101414	0.0234033	2.11547	15:8652106-8655073	Gm37310	Gm37310
ENSMUSG00000029182	0.427553	0.098666	2.11547	5:30466047-30484088	1700001C02Rik	1700001C02Rik
ENSMUSG00000098376	4.2394	0.978322	2.11547	10:78408475-78408545	Mir6907	Mir6907
ENSMUSG00000108504	0.446583	0.103058	2.11547	7:129962165-129978669	RP23-307M24.1	RP23-307M24.1
ENSMUSG00000028778	0.541673	0.126774	2.09516	4:130130217-130139359	Hcrtr1	Hcrtr1
ENSMUSG00000082088	3.4447	0.80667	2.09433	5:137720354-137721740	Gm15753	Gm15753
ENSMUSG00000032661	0.157068	0.0369571	2.08746	5:120753098-120777661	Oas3	Oas3
ENSMUSG00000049001	0.0740707	0.0174284	2.08746	6:65671590-65712326	Ndnf	Ndnf
ENSMUSG00000054385	0.161913	0.0380973	2.08746	7:25516042-25539857	Ceacam2	Ceacam2
ENSMUSG00000048022	4.48526	1.05958	2.0817	6:24951141-24956297	Tmem229a	Tmem229a
ENSMUSG00000098087	5.33978	1.26929	2.07276	13:84025297-84064772	Gm17750	Gm17750
ENSMUSG00000021750	1.93716	0.461228	2.07039	14:8296274-8318023	Fam107a	Fam107a
ENSMUSG00000021499	0.368353	0.0877031	2.07039	13:55784568-55808998	Catsper3	Catsper3
ENSMUSG00000029188	67.3257	16.0815	2.06575	5:53038081-53071664	Slc34a2	Slc34a2
ENSMUSG00000006369	1.51431	0.362118	2.06413	15:85205949-85286535	Fbln1	Fbln1
ENSMUSG00000032068	155.476	37.2098	2.06294	9:50494525-50505482	Plet1	Plet1
ENSMUSG00000025576	0.461395	0.111853	2.04439	11:118489762-118911597	Rbfox3	Rbfox3
ENSMUSG00000037161	7.63853	1.86095	2.03726	3:51388412-51396738	Mgarp	Mgarp
ENSMUSG00000108228	0.301269	0.0734802	2.03562	6:55396887-55412285	RP23-132J21.5	RP23-132J21.5
ENSMUSG00000023224	13.8441	3.38091	2.03379	2:84765387-84775444	Serping1	Serping1
ENSMUSG00000030069	1.09089	0.267157	2.02975	6:99711299-99726392	Prok2	Prok2
ENSMUSG00000053846	25.483	6.32185	2.01112	18:74939322-74961263	Lipg	Lipg
ENSMUSG00000029603	3.54419	0.879579	2.01057	5:120680202-120711927	Dtx1	Dtx1
ENSMUSG00000049892	5.07339	1.26475	2.00409	11:59963181-59964944	Rasd1	Rasd1
ENSMUSG00000048865	0.299356	1.20775	-2.01238	1:171388954-171410298	Arhgap30	Arhgap30
ENSMUSG00000004707	0.15007	0.610998	-2.02553	1:171588624-171607410	Ly9	Ly9
ENSMUSG00000107884	0.165383	0.673345	-2.02553	2:38852978-38854937	RP23-334M3.6	RP23-334M3.6
ENSMUSG00000030772	3.42097	13.9736	-2.03022	7:112116019-112159057	Dkk3	Dkk3
ENSMUSG00000036353	0.0977978	0.403416	-2.04439	3:59216272-59262871	P2ry12	P2ry12
ENSMUSG00000038179	0.181495	0.751909	-2.05062	1:171632403-171653035	Slamf7	Slamf7
ENSMUSG00000031075	5.17552	21.5297	-2.05655	7:144588549-144751974	Ano1	Ano1
ENSMUSG00000043157	0.390581	1.62482	-2.05658	14:61309753-61311936	Arl11	Arl11
ENSMUSG00000073821	0.318811	1.33502	-2.06609	4:63979854-64149924	8030451A03Rik	8030451A03Rik
ENSMUSG00000041481	0.756037	3.1659	-2.06609	12:104236245-104241939	Serpina3g	Serpina3g
ENSMUSG00000053465	0.0819307	0.344109	-2.07038	14:119138415-119869594	Hs6st3	Hs6st3
ENSMUSG00000065728	0.883726	3.71165	-2.07038	6:97162817-97162947	Gm26175	Gm26175
ENSMUSG00000025105	0.0248803	0.104497	-2.07038	7:81966672-81992299	Bnc1	Bnc1
ENSMUSG00000030148	0.186556	0.787679	-2.078	6:123106428-123143999	Clec4a2	Clec4a2
ENSMUSG00000022144	0.0593852	0.250737	-2.078	15:7811011-7837575	Gdnf	Gdnf
ENSMUSG00000074060	0.195848	0.826915	-2.078	9:109552602-109568262	Fbxw15	Fbxw15
ENSMUSG00000025789	2.6733	11.3297	-2.08342	7:73939119-74013690	St8sia2	St8sia2
ENSMUSG00000024365	0.707472	3.0014	-2.08489	17:34801348-34804561	Cyp21a1	Cyp21a1
ENSMUSG00000021186	1.07248	4.55208	-2.08558	12:101746565-101819055	Fbln5	Fbln5
ENSMUSG00000048292	0.0976946	0.415202	-2.08746	19:11828077-11829024	Olfr1417	Olfr1417
ENSMUSG00000054200	0.0664856	0.282564	-2.08746	19:38097079-38114263	Ffar4	Ffar4
ENSMUSG00000034959	0.0349357	0.148477	-2.08746	14:75016027-75052532	5031414D18Rik	5031414D18Rik
ENSMUSG00000029092	0.0519431	0.220758	-2.08746	5:45009171-45424402	D5Ertd615e	D5Ertd615e
ENSMUSG00000079364	0.0450679	0.191538	-2.08746	14:7545151-7568566	Gm3558	Gm3558
ENSMUSG00000051548	0.124482	0.529048	-2.08746	19:11877615-11878358	Gm6365	Gm6365
ENSMUSG00000043498	0.0496992	0.211222	-2.08746	18:89293502-89297229	9330132A10Rik	9330132A10Rik
ENSMUSG00000104154	0.134401	0.574259	-2.09515	1:176751521-176753415	Gm38104	Gm38104
ENSMUSG00000032089	0.12931	0.553158	-2.09686	9:45253837-45269149	Il10ra	Il10ra
ENSMUSG00000097705	0.17169	0.735814	-2.09953	10:22187013-22302835	Gm26740	Gm26740
ENSMUSG00000058897	0.0476272	0.204117	-2.09953	3:130131501-130599877	Col25a1	Col25a1
ENSMUSG00000024663	0.475025	2.03801	-2.10108	19:10001669-10038380	Rab3il1	Rab3il1
ENSMUSG00000049130	0.654943	2.81349	-2.10291	7:16246743-16259540	C5ar1	C5ar1
ENSMUSG00000003484	0.243466	1.0469	-2.10433	8:71988482-72009626	Cyp4f18	Cyp4f18
ENSMUSG00000074059	0.198155	0.85359	-2.10691	9:109676734-109702700	Fbxw18	Fbxw18
ENSMUSG00000037033	3.49957	15.128	-2.11197	3:144822623-144849357	Clca3b	Clca3b
ENSMUSG00000086741	0.0411498	0.178316	-2.11547	8:23138794-23149585	Gm15816	Gm15816
ENSMUSG00000066975	0.0903262	0.391414	-2.11547	5:112246493-112252518	Cryba4	Cryba4
ENSMUSG00000103766	0.0555687	0.240798	-2.11547	3:88243380-88287210	Gm38392	Gm38392
ENSMUSG00000047990	0.0513764	0.222631	-2.11547	9:67830532-67832330	C2cd4a	C2cd4a
ENSMUSG00000068263	0.0447269	0.193817	-2.11547	6:87730869-87755908	Efcc1	Efcc1
ENSMUSG00000090176	0.0396919	0.171998	-2.11547	16:44867097-44915840	Cd200r2	Cd200r2
ENSMUSG00000101452	0.120383	0.521659	-2.11547	9:98301650-98302226	Gm28530	Gm28530
ENSMUSG00000047034	0.0481698	0.208736	-2.11547	15:101115755-101120022	Ankrd33	Ankrd33
ENSMUSG00000081817	0.0437411	0.189545	-2.11547	2:62668783-62670370	Gm13590	Gm13590
ENSMUSG00000083700	0.181835	0.78795	-2.11547	5:93195798-93196179	Gm2986	Gm2986
ENSMUSG00000086862	0.0999437	0.433089	-2.11547	2:58164001-58177063	Gm13546	Gm13546
ENSMUSG00000107205	0.048813	0.211523	-2.11547	5:75020236-75023081	Gm42576	Gm42576
ENSMUSG00000004872	0.0544151	0.238066	-2.12928	1:78101267-78197134	Pax3	Pax3
ENSMUSG00000034353	0.714618	3.12645	-2.12928	1:91179822-91225196	Ramp1	Ramp1
ENSMUSG00000026656	1.6238	7.10412	-2.12928	1:170958617-170976547	Fcgr2b	Fcgr2b
ENSMUSG00000020120	0.773729	3.39442	-2.13327	11:16971206-17052381	Plek	Plek
ENSMUSG00000026358	0.195756	0.859153	-2.13385	1:144242296-144249242	Rgs1	Rgs1
ENSMUSG00000044288	0.479079	2.11359	-2.14136	4:33924593-33948831	Cnr1	Cnr1
ENSMUSG00000074505	0.00878172	0.0388905	-2.14684	9:15910205-16378231	Fat3	Fat3
ENSMUSG00000022148	0.50989	2.27133	-2.15528	15:6579871-6663313	Fyb	Fyb
ENSMUSG00000012777	0.0325649	0.146542	-2.16991	7:44252148-44257378	Acpt	Acpt
ENSMUSG00000087674	0.0475434	0.213945	-2.16991	2:19344317-19351050	4930447M23Rik	4930447M23Rik
ENSMUSG00000031362	0.0513954	0.231279	-2.16992	X:73233688-73243130	Xlr4c	Xlr4c
ENSMUSG00000039313	0.00919524	0.0413786	-2.16992	9:89587216-89623125	AF529169	AF529169
ENSMUSG00000086443	0.0282706	0.127218	-2.16992	4:122961309-122963475	4933421A08Rik	4933421A08Rik
ENSMUSG00000089942	0.0168943	0.0760243	-2.16992	7:3836812-3845051	Pira2	Pira2
ENSMUSG00000103772	0.0150789	0.067855	-2.16992	1:180376444-180379514	Gm36933	Gm36933
ENSMUSG00000106750	0.0704829	0.317173	-2.16992	5:149423363-149425099	Gm43151	Gm43151
ENSMUSG00000042763	0.016981	0.0764146	-2.16992	4:124855239-124862171	Maneal	Maneal
ENSMUSG00000044703	0.0342003	0.153901	-2.16992	14:59276913-59297522	Phf11a	Phf11a
ENSMUSG00000047222	0.0675033	0.303765	-2.16992	14:51255266-51256112	Rnase2a	Rnase2a
ENSMUSG00000078780	0.0436038	0.196217	-2.16992	3:15946870-16006437	Gm5150	Gm5150
ENSMUSG00000082148	0.0481364	0.216614	-2.16992	11:60343245-60344206	Gm12266	Gm12266
ENSMUSG00000084796	0.172146	0.774657	-2.16992	11:87755577-87757270	Mir142hg	Mir142hg
ENSMUSG00000097160	0.0135998	0.061199	-2.16992	12:100941742-100949875	A630072L19Rik	A630072L19Rik
ENSMUSG00000102594	0.0203548	0.0915967	-2.16992	1:168348534-168350808	Gm38381	Gm38381
ENSMUSG00000025431	0.0327029	0.147163	-2.16992	17:40293758-40319207	Crisp1	Crisp1
ENSMUSG00000066279	0.0184271	0.0829218	-2.16992	7:102111266-102116713	Chrna10	Chrna10
ENSMUSG00000088504	0.330766	1.48845	-2.16992	4:89182981-89183120	Gm26490	Gm26490
ENSMUSG00000092021	0.0230384	0.103673	-2.16992	5:105323042-105346472	Gbp11	Gbp11
ENSMUSG00000096852	0.028691	0.129109	-2.16992	15:82555108-82559413	Cyp2d12	Cyp2d12
ENSMUSG00000103252	0.0226441	0.101899	-2.16992	1:89825481-89827525	Gm37521	Gm37521
ENSMUSG00000107225	0.0158261	0.0712176	-2.16992	5:117130323-117133248	Gm43637	Gm43637
ENSMUSG00000108780	0.0130333	0.0586498	-2.16992	6:83417440-83420992	RP23-331I23.5	RP23-331I23.5
ENSMUSG00000052276	0.065084	0.292878	-2.16992	16:27307489-27351212	Ostn	Ostn
ENSMUSG00000063089	0.107817	0.485175	-2.16992	7:43950664-43954941	Klk1b8	Klk1b8
ENSMUSG00000041673	0.0803248	0.361462	-2.16992	14:32991382-33015292	Lrrc18	Lrrc18
ENSMUSG00000048355	0.0879251	0.395663	-2.16992	X:136033367-136034946	Arxes1	Arxes1
ENSMUSG00000035189	0.0658709	0.296419	-2.16992	10:88948994-89344762	Ano4	Ano4
ENSMUSG00000015355	0.307543	1.38395	-2.16992	1:171682009-171705258	Cd48	Cd48
ENSMUSG00000098112	0.413089	1.8589	-2.16992	15:100641077-100669553	Bin2	Bin2
ENSMUSG00000074622	0.654057	2.96047	-2.17834	2:160363703-160367065	Mafb	Mafb
ENSMUSG00000074361	0.073292	0.333146	-2.18442	7:16234585-16244154	C5ar2	C5ar2
ENSMUSG00000024112	0.118813	0.542083	-2.18982	17:25374285-25433783	Cacna1h	Cacna1h
ENSMUSG00000019122	1.34677	6.14891	-2.19082	11:83572919-83578636	Ccl9	Ccl9
ENSMUSG00000108362	0.201586	0.921537	-2.19264	7:127155069-127156006	RP24-548A15.3	RP24-548A15.3
ENSMUSG00000044646	0.0827408	0.379228	-2.19639	18:75820178-76148561	Zbtb7c	Zbtb7c
ENSMUSG00000030786	0.578841	2.65777	-2.19898	7:128062640-128118491	Itgam	Itgam
ENSMUSG00000028584	0.0298885	0.13948	-2.22239	4:143349757-143371032	Lrrc38	Lrrc38
ENSMUSG00000049013	0.0731937	0.341571	-2.22239	3:85993810-86002491	Prss48	Prss48
ENSMUSG00000030981	0.0340494	0.158897	-2.22239	7:133674270-133680061	Mmp21	Mmp21
ENSMUSG00000085585	0.131555	0.613922	-2.22239	11:54247600-54254495	Gm12223	Gm12223
ENSMUSG00000086095	0.0233325	0.108885	-2.22239	18:16816407-16822783	Gm15328	Gm15328
ENSMUSG00000031662	0.193754	0.904186	-2.22239	8:88626828-88636128	Snx20	Snx20
ENSMUSG00000031101	0.0864909	0.406507	-2.23266	X:48146436-48161565	Sash3	Sash3
ENSMUSG00000064246	0.147207	0.693978	-2.23704	1:134182176-134190181	Chil1	Chil1
ENSMUSG00000041797	0.0943121	0.445363	-2.23946	11:110100749-110168196	Abca9	Abca9
ENSMUSG00000079386	0.193754	0.920332	-2.24792	14:4430992-4519452	Gm3173	Gm3173
ENSMUSG00000040552	0.564722	2.69991	-2.2573	6:122847138-122856161	C3ar1	C3ar1
ENSMUSG00000041707	0.220062	1.05315	-2.25873	14:32785963-32817968	1810011H11Rik	1810011H11Rik
ENSMUSG00000029915	0.501904	2.4699	-2.29896	6:40574894-40585821	Clec5a	Clec5a
ENSMUSG00000059498	3.26078	16.1194	-2.3055	1:171051174-171064935	Fcgr3	Fcgr3
ENSMUSG00000021322	0.158858	0.786349	-2.30743	13:20794119-21024252	Aoah	Aoah
ENSMUSG00000097762	0.0157937	0.0789687	-2.32192	12:84039469-84053807	4732463B04Rik	4732463B04Rik
ENSMUSG00000107116	0.00926145	0.0463072	-2.32192	5:118644373-118649372	Gm43274	Gm43274
ENSMUSG00000099858	0.0432778	0.216389	-2.32192	1:153619604-153620673	Gm6652	Gm6652
ENSMUSG00000030650	0.0156867	0.0784337	-2.32192	7:118597297-118675086	Tmc5	Tmc5
ENSMUSG00000091079	0.0710234	0.355117	-2.32192	14:24238172-24243391	Gm17105	Gm17105
ENSMUSG00000094852	0.0460769	0.230384	-2.32192	10:43821231-43822235	Gm9034	Gm9034
ENSMUSG00000095766	0.0724683	0.362342	-2.32192	8:20556695-20557333	Gm21182	Gm21182
ENSMUSG00000103680	0.0553253	0.276626	-2.32192	1:161001009-161001845	Gm37072	Gm37072
ENSMUSG00000036938	0.0581749	0.290875	-2.32192	6:41311233-41316841	Try5	Try5
ENSMUSG00000083100	0.0928001	0.464	-2.32192	5:64320256-64320754	Gm6044	Gm6044
ENSMUSG00000103355	0.0724683	0.362342	-2.32192	1:6380394-6381032	Gm2147	Gm2147
ENSMUSG00000020562	0.0686033	0.343017	-2.32192	12:33394854-33401269	Efcab10	Efcab10
ENSMUSG00000024530	0.0213693	0.106846	-2.32192	18:67464849-67480581	Slmo1	Slmo1
ENSMUSG00000037053	0.0446981	0.223491	-2.32192	5:137981520-137990233	Azgp1	Azgp1
ENSMUSG00000084289	0.0904438	0.452219	-2.32192	X:90744546-90745062	Gm6977	Gm6977
ENSMUSG00000105039	0.0606116	0.303058	-2.32192	5:125238314-125272815	Gm42637	Gm42637
ENSMUSG00000051212	0.0236101	0.11805	-2.32192	14:121952331-121965193	Gpr183	Gpr183
ENSMUSG00000032134	0.0671119	0.33556	-2.32192	9:18495455-18512885	Muc16	Muc16
ENSMUSG00000039904	0.0173479	0.0867393	-2.32192	6:25665878-25690729	Gpr37	Gpr37
ENSMUSG00000089476	0.865556	4.32778	-2.32192	11:115601656-115601762	Gm25364	Gm25364
ENSMUSG00000024846	0.0234408	0.117204	-2.32192	19:5344705-5349574	Cst6	Cst6
ENSMUSG00000021208	0.148285	0.741424	-2.32192	12:103450898-103457223	Ifi27l2b	Ifi27l2b
ENSMUSG00000089672	1.21678	6.17082	-2.34239	10:51480632-51486316	Lilr4b	Lilr4b
ENSMUSG00000022208	0.0760881	0.38805	-2.35049	14:55106830-55116935	Jph4	Jph4
ENSMUSG00000050578	0.1558	0.796311	-2.35363	9:7272514-7283333	Mmp13	Mmp13
ENSMUSG00000048163	0.36935	1.89292	-2.35755	5:113818536-113832644	Selplg	Selplg
ENSMUSG00000078771	0.128038	0.661532	-2.36923	11:79526560-79530609	Evi2a	Evi2a
ENSMUSG00000101731	0.13941	0.720283	-2.36923	1:119529480-119536165	3830432H09Rik	3830432H09Rik
ENSMUSG00000033220	0.266923	1.38037	-2.37056	15:78559169-78572783	Rac2	Rac2
ENSMUSG00000034652	0.192472	0.998001	-2.37439	11:114890041-114904654	Cd300a	Cd300a
ENSMUSG00000020191	0.138313	0.719228	-2.37851	11:11462094-11515192	4930415F15Rik	4930415F15Rik
ENSMUSG00000028581	8.01843	41.7667	-2.38096	4:130913125-130936141	Laptm5	Laptm5
ENSMUSG00000026413	0.146053	0.773219	-2.40439	1:135871395-135919207	Pkp1	Pkp1
ENSMUSG00000050097	0.0260251	0.1388	-2.41503	8:104831572-104840093	Ces2b	Ces2b
ENSMUSG00000021944	0.0375059	0.200031	-2.41503	14:63198922-63271692	Gata4	Gata4
ENSMUSG00000024211	0.0257167	0.137156	-2.41503	6:27275119-28135178	Grm8	Grm8
ENSMUSG00000022577	0.257644	1.3741	-2.41504	15:75551268-75567255	Ly6h	Ly6h
ENSMUSG00000005124	12.8279	69.1221	-2.42986	15:66891320-66923201	Wisp1	Wisp1
ENSMUSG00000017002	0.176745	0.954424	-2.43295	2:164354070-164389095	Slpi	Slpi
ENSMUSG00000026073	0.128774	0.695381	-2.43295	1:40074079-40125231	Il1r2	Il1r2
ENSMUSG00000062585	0.0607547	0.328075	-2.43296	4:135895394-135920207	Cnr2	Cnr2
ENSMUSG00000073490	0.258583	1.39774	-2.4344	1:173723430-173741809	AI607873	AI607873
ENSMUSG00000031891	2.92401	15.9377	-2.44643	8:105518746-105523984	Hsd11b2	Hsd11b2
ENSMUSG00000037482	0.0137085	0.0753966	-2.45942	2:131853678-131859747	Erv3	Erv3
ENSMUSG00000071356	0.0784869	0.431678	-2.45942	6:78370657-78373466	Reg3b	Reg3b
ENSMUSG00000078917	0.0803945	0.44217	-2.45942	13:21953053-21953628	Gm11281	Gm11281
ENSMUSG00000074448	0.019722	0.108471	-2.45942	9:36532397-36541963	Gm5615	Gm5615
ENSMUSG00000091617	0.0408714	0.224792	-2.45942	14:7466362-7483762	Gm3752	Gm3752
ENSMUSG00000099543	0.0795657	0.437611	-2.45942	9:56239285-56240751	Gm29322	Gm29322
ENSMUSG00000040086	0.0212614	0.116937	-2.45942	3:154786291-155055407	Tnni3k	Tnni3k
ENSMUSG00000105571	0.0203907	0.112149	-2.45942	5:14778932-14781202	Gm43662	Gm43662
ENSMUSG00000071434	0.0165324	0.0909282	-2.45942	10:3119841-3129546	9230019H11Rik	9230019H11Rik
ENSMUSG00000060735	0.0216642	0.119153	-2.45943	15:11033717-11037991	Rxfp3	Rxfp3
ENSMUSG00000052160	0.456517	2.5284	-2.46948	12:112760655-112768986	Pld4	Pld4
ENSMUSG00000031264	0.139854	0.776967	-2.47393	X:134542336-134583570	Btk	Btk
ENSMUSG00000036905	6.40555	35.8583	-2.48491	4:136880129-136886187	C1qb	C1qb
ENSMUSG00000075478	0.0163476	0.0926363	-2.50249	14:108909991-108914239	Slitrk1	Slitrk1
ENSMUSG00000092229	0.121223	0.686931	-2.50249	12:21042959-21048281	Gm5977	Gm5977
ENSMUSG00000040061	0.101961	0.577778	-2.5025	2:118707517-118728438	Plcb2	Plcb2
ENSMUSG00000095261	1.28631	7.35036	-2.51457	12:22622962-22623087	Gm17391	Gm17391
ENSMUSG00000022057	0.0381915	0.219601	-2.52356	14:68563388-68582086	Adamdec1	Adamdec1
ENSMUSG00000033644	0.0377018	0.216785	-2.52356	14:70372480-70429094	Piwil2	Piwil2
ENSMUSG00000020836	4.62133	26.6	-2.52505	11:77462411-77470484	Coro6	Coro6
ENSMUSG00000035493	1.08938	6.30283	-2.53249	13:56609603-56639339	Tgfbi	Tgfbi
ENSMUSG00000005800	0.707918	4.11536	-2.53936	9:7558429-7568486	Mmp8	Mmp8
ENSMUSG00000061576	0.31094	1.81255	-2.54331	5:26817203-27727505	Dpp6	Dpp6
ENSMUSG00000003283	0.74189	4.32954	-2.54493	2:153108468-153151441	Hck	Hck
ENSMUSG00000061577	0.0872311	0.510925	-2.55019	8:94923694-94943290	Adgrg5	Adgrg5
ENSMUSG00000030579	3.2021	18.761	-2.55065	7:30413788-30417577	Tyrobp	Tyrobp
ENSMUSG00000022321	0.304753	1.79042	-2.55459	15:18818947-19014236	Cdh10	Cdh10
ENSMUSG00000022371	0.259134	1.52889	-2.56071	15:55307750-55520803	Col14a1	Col14a1
ENSMUSG00000105496	0.723551	4.3413	-2.58495	2:168640696-168640759	mmu-mir-7004	mmu-mir-7004
ENSMUSG00000063234	0.0298756	0.179254	-2.58495	15:103308236-103310438	Gpr84	Gpr84
ENSMUSG00000037627	0.023919	0.143514	-2.58495	15:36009479-36140400	Rgs22	Rgs22
ENSMUSG00000092528	0.0134653	0.0807919	-2.58495	11:71242430-71285232	Nlrp1c-ps	Nlrp1c-ps
ENSMUSG00000045518	0.00969582	0.0581749	-2.58495	10:80494835-80517276	Onecut3	Onecut3
ENSMUSG00000107761	0.0780898	0.468539	-2.58495	6:125083437-125084029	RP24-503A2.8	RP24-503A2.8
ENSMUSG00000038523	0.0664379	0.398628	-2.58495	2:154547085-154550003	1700003F12Rik	1700003F12Rik
ENSMUSG00000078925	0.0212614	0.127568	-2.58495	15:96051616-96079553	D030018L15Rik	D030018L15Rik
ENSMUSG00000084058	0.0721297	0.432778	-2.58495	3:94832977-94833805	Gm15263	Gm15263
ENSMUSG00000033419	0.0266952	0.160171	-2.58495	9:86765923-86880654	Snap91	Snap91
ENSMUSG00000085620	0.160789	0.964734	-2.58496	13:31349901-31367688	G630018N14Rik	G630018N14Rik
ENSMUSG00000029204	0.0220721	0.132433	-2.58496	5:65861213-65896700	Rhoh	Rhoh
ENSMUSG00000031512	0.121861	0.731167	-2.58496	8:11840474-11855761	Tex29	Tex29
ENSMUSG00000049515	0.0222364	0.133418	-2.58496	1:91322075-91348306	Espnl	Espnl
ENSMUSG00000022032	0.0271517	0.16291	-2.58496	14:65666403-65764826	Scara5	Scara5
ENSMUSG00000028226	0.124895	0.74937	-2.58496	4:17852893-18119145	Mmp16	Mmp16
ENSMUSG00000062593	1.62042	9.73922	-2.58744	10:51480640-51496613	Lilrb4a	Lilrb4a
ENSMUSG00000054196	1.67174	10.0862	-2.59295	15:39076932-39087121	Cthrc1	Cthrc1
ENSMUSG00000039109	0.730852	4.42704	-2.59869	13:36867178-37050244	F13a1	F13a1
ENSMUSG00000079419	0.429462	2.61412	-2.60572	19:11469366-11482192	Ms4a6c	Ms4a6c
ENSMUSG00000048814	0.0368772	0.226531	-2.61891	1:38793645-38836711	Lonrf2	Lonrf2
ENSMUSG00000071713	0.228426	1.42888	-2.64508	15:78325990-78351000	Csf2rb	Csf2rb
ENSMUSG00000020312	0.148071	0.927392	-2.64689	10:79617940-79637918	Shc2	Shc2
ENSMUSG00000036362	0.128224	0.805981	-2.65207	3:59207892-59210882	P2ry13	P2ry13
ENSMUSG00000093910	0.0355117	0.224907	-2.66296	5:143287755-143292356	Zfp853	Zfp853
ENSMUSG00000034910	0.035099	0.222293	-2.66296	9:72925645-72952181	Pygo1	Pygo1
ENSMUSG00000038599	0.190879	1.21208	-2.66675	1:182565007-182632352	Capn8	Capn8
ENSMUSG00000030830	0.0851236	0.541143	-2.66838	7:127296260-127335138	Itgal	Itgal
ENSMUSG00000103523	0.0563348	0.366177	-2.70043	3:92604718-92607492	2210017I01Rik	2210017I01Rik
ENSMUSG00000087072	0.116937	0.760094	-2.70043	11:115925027-115926143	Recql5os1	Recql5os1
ENSMUSG00000105093	0.0517399	0.33631	-2.70043	3:95804855-95805749	Gm17815	Gm17815
ENSMUSG00000026805	0.0205993	0.133896	-2.70043	2:28907679-28916668	Barhl1	Barhl1
ENSMUSG00000070732	0.0240432	0.156281	-2.70043	1:91145089-91170795	Rbm44	Rbm44
ENSMUSG00000105845	0.162482	1.05613	-2.70043	5:140545486-140546392	Gm42808	Gm42808
ENSMUSG00000087265	0.0704829	0.458139	-2.70043	11:100291671-100293711	Gm12349	Gm12349
ENSMUSG00000100182	0.083814	0.544791	-2.70043	1:98131456-98144655	1810006J02Rik	1810006J02Rik
ENSMUSG00000049723	0.765805	5.01363	-2.71081	9:7344381-7369499	Mmp12	Mmp12
ENSMUSG00000019987	1.28631	8.43946	-2.71391	10:24915208-24927470	Arg1	Arg1
ENSMUSG00000055541	0.166658	1.09518	-2.7162	7:4003402-4063204	Lair1	Lair1
ENSMUSG00000036887	6.52309	42.8787	-2.71663	4:136895917-136898803	C1qa	C1qa
ENSMUSG00000022901	0.157107	1.04083	-2.72792	16:36603869-36666081	Cd86	Cd86
ENSMUSG00000010461	0.507192	3.36702	-2.73087	10:23104168-23349895	Eya4	Eya4
ENSMUSG00000000318	0.0785756	0.523838	-2.73696	11:70156197-70170834	Clec10a	Clec10a
ENSMUSG00000071068	0.0154049	0.1027	-2.73696	17:48300038-48312534	Treml2	Treml2
ENSMUSG00000094992	0.0932361	0.621574	-2.73696	9:109645122-109664652	Fbxw25	Fbxw25
ENSMUSG00000101389	0.58161	3.8774	-2.73696	19:11375523-11392790	Ms4a4a	Ms4a4a
ENSMUSG00000029553	0.157508	1.0596	-2.75002	6:16833373-16898441	Tfec	Tfec
ENSMUSG00000068794	0.0539397	0.364093	-2.75488	6:7997808-8192617	Col28a1	Col28a1
ENSMUSG00000041703	0.0338503	0.22849	-2.75488	14:122456795-122465677	Zic5	Zic5
ENSMUSG00000029503	0.644948	4.35985	-2.75702	5:110339812-110343212	P2rx2	P2rx2
ENSMUSG00000029816	13.3837	90.7302	-2.76111	6:49036546-49070929	Gpnmb	Gpnmb
ENSMUSG00000051498	0.067405	0.460601	-2.77259	5:64952031-64960097	Tlr6	Tlr6
ENSMUSG00000031506	0.10863	0.744889	-2.77761	1:135132700-135145317	Ptpn7	Ptpn7
ENSMUSG00000031285	0.130443	0.907171	-2.79795	X:143855842-143933311	Dcx	Dcx
ENSMUSG00000108658	0.0374351	0.262046	-2.80734	7:18864166-18865402	RP24-74B24.4	RP24-74B24.4
ENSMUSG00000050808	0.0177354	0.124148	-2.80735	2:110721340-110739527	Muc15	Muc15
ENSMUSG00000057135	0.0819114	0.57338	-2.80735	11:70790932-70812586	Scimp	Scimp
ENSMUSG00000021986	0.0255559	0.178891	-2.80735	14:60378286-60381003	Amer2	Amer2
ENSMUSG00000025804	0.29443	2.08554	-2.82443	9:123962126-123968692	Ccr1	Ccr1
ENSMUSG00000049625	0.105906	0.761197	-2.84549	13:56173703-56178885	Tifab	Tifab
ENSMUSG00000030223	0.11373	0.824546	-2.85797	6:137252319-137463233	Ptpro	Ptpro
ENSMUSG00000090307	0.0851236	0.617146	-2.85798	17:43588340-43592442	1700071M16Rik	1700071M16Rik
ENSMUSG00000073902	0.0126991	0.0920684	-2.85798	7:106596743-106604035	Gm1966	Gm1966
ENSMUSG00000042812	0.0671119	0.488958	-2.86507	8:121084386-121088144	Foxf1	Foxf1
ENSMUSG00000095028	0.0460311	0.337561	-2.87446	3:15495751-15575065	Sirpb1b	Sirpb1b
ENSMUSG00000053054	0.0375059	0.275043	-2.87446	3:138313286-138331134	Adh6a	Adh6a
ENSMUSG00000022076	0.0449367	0.331408	-2.88264	14:96105259-96519102	Klhl1	Klhl1
ENSMUSG00000069830	0.0120749	0.0905618	-2.90688	11:71092236-71144704	Nlrp1a	Nlrp1a
ENSMUSG00000086220	0.039177	0.293828	-2.90688	5:136274996-136417894	Gm16599	Gm16599
ENSMUSG00000073980	0.0548015	0.411011	-2.90688	17:36137188-36139105	Gm9574	Gm9574
ENSMUSG00000036896	5.47581	41.6506	-2.92719	4:136889804-136893065	C1qc	C1qc
ENSMUSG00000067616	0.0668536	0.512544	-2.93859	7:43774604-43779263	Klk11	Klk11
ENSMUSG00000027188	0.897891	6.88383	-2.9386	2:102550012-102643041	Pamr1	Pamr1
ENSMUSG00000092758	0.246315	1.97052	-2.99999	2:145878286-145878473	Gm25026	Gm25026
ENSMUSG00000026866	0.0294763	0.23581	-2.99999	2:43555329-43682715	Kynu	Kynu
ENSMUSG00000005824	0.0249098	0.199278	-2.99999	17:57189492-57194189	Tnfsf14	Tnfsf14
ENSMUSG00000038805	0.0155446	0.124356	-2.99999	17:85613608-85629302	Six3	Six3
ENSMUSG00000050994	0.0254366	0.203492	-2.99999	10:10335703-10472326	Adgb	Adgb
ENSMUSG00000043740	0.0440183	0.352146	-3	17:48316141-48327024	B430306N03Rik	B430306N03Rik
ENSMUSG00000054203	0.151641	1.21312	-3	1:174011998-174031810	Ifi205	Ifi205
ENSMUSG00000074736	0.404234	3.25633	-3.00998	2:149829211-150004392	Syndig1	Syndig1
ENSMUSG00000047798	0.418613	3.43551	-3.03684	11:115116214-115133992	Cd300lf	Cd300lf
ENSMUSG00000025044	0.516539	4.26824	-3.04669	8:39581700-39642678	Msr1	Msr1
ENSMUSG00000048251	0.0359608	0.297961	-3.05062	12:107910403-108003602	Bcl11b	Bcl11b
ENSMUSG00000062393	0.208651	1.73876	-3.05889	X:6779306-6948363	Dgkk	Dgkk
ENSMUSG00000024672	0.263775	2.21278	-3.06848	19:11321039-11336146	Ms4a7	Ms4a7
ENSMUSG00000079293	0.235142	1.97519	-3.07039	6:129461591-129472779	Clec7a	Clec7a
ENSMUSG00000042265	0.0639351	0.538881	-3.07528	17:48232768-48246924	Trem1	Trem1
ENSMUSG00000040950	0.041945	0.356532	-3.08745	11:70130329-70137550	Mgl2	Mgl2
ENSMUSG00000044309	0.0226552	0.192569	-3.08745	15:77524867-77533315	Apol7c	Apol7c
ENSMUSG00000022454	0.030667	0.26067	-3.08746	15:95219451-95528706	Nell2	Nell2
ENSMUSG00000052336	0.0672679	0.571777	-3.08746	9:119901616-120068283	Cx3cr1	Cx3cr1
ENSMUSG00000026535	0.927782	8.00894	-3.10975	1:173962568-173982744	Ifi202b	Ifi202b
ENSMUSG00000059089	0.387123	3.44724	-3.15458	1:171018920-171029761	Fcgr4	Fcgr4
ENSMUSG00000032528	0.0441021	0.396919	-3.16992	9:121642716-121672954	Vipr1	Vipr1
ENSMUSG00000052087	0.0582481	0.524233	-3.16992	13:55369732-55384687	Rgs14	Rgs14
ENSMUSG00000054256	0.668628	6.03675	-3.1745	5:115429599-115455698	Msi1	Msi1
ENSMUSG00000046607	0.0307281	0.284235	-3.20945	5:118164648-118189478	Hrk	Hrk
ENSMUSG00000067276	0.108622	1.00618	-3.2115	X:143802231-143827414	Capn6	Capn6
ENSMUSG00000020871	0.03586	0.334694	-3.22239	11:95140447-95146263	Dlx4	Dlx4
ENSMUSG00000015396	0.0324129	0.30252	-3.22239	13:43785107-43803130	Cd83	Cd83
ENSMUSG00000047746	0.108745	1.02402	-3.23521	16:36963460-36990467	Fbxo40	Fbxo40
ENSMUSG00000035551	0.0897924	0.846614	-3.23704	4:45809468-45826923	Igfbpl1	Igfbpl1
ENSMUSG00000085992	0.0660588	0.627559	-3.24792	11:95223290-95225632	Gm11515	Gm11515
ENSMUSG00000020264	0.0220511	0.209485	-3.24792	11:55158470-55185077	Slc36a2	Slc36a2
ENSMUSG00000037318	0.0569818	0.550824	-3.27301	1:193175453-193201703	Traf3ip3	Traf3ip3
ENSMUSG00000049744	0.0256502	0.247952	-3.27301	2:43748824-44395953	Arhgap15	Arhgap15
ENSMUSG00000035557	6.71769	65.1168	-3.27699	11:100256217-100261029	Krt17	Krt17
ENSMUSG00000082189	0.0253877	0.253877	-3.32192	X:109388744-109392165	Gm4784	Gm4784
ENSMUSG00000049538	1.13486	11.859	-3.38539	13:70727802-70841811	Adamts16	Adamts16
ENSMUSG00000050397	0.111943	1.17541	-3.39231	9:98955607-98956847	Foxl2	Foxl2
ENSMUSG00000026580	0.101255	1.06318	-3.39231	1:164115264-164150026	Selp	Selp
ENSMUSG00000026938	0.0718313	0.766201	-3.41503	2:25624666-25628030	Fcna	Fcna
ENSMUSG00000023349	0.172604	1.84933	-3.42146	6:123229843-123247021	Clec4n	Clec4n
ENSMUSG00000022372	0.181072	1.97605	-3.44798	15:66780819-66831829	Sla	Sla
ENSMUSG00000049988	0.127318	1.40049	-3.45943	8:70616844-70620850	Lrrc25	Lrrc25
ENSMUSG00000030789	0.180535	1.98589	-3.45943	7:128129547-128150657	Itgax	Itgax
ENSMUSG00000023274	0.105805	1.19912	-3.5025	6:124864692-124888221	Cd4	Cd4
ENSMUSG00000030737	0.10387	1.18979	-3.51785	7:99657804-99711340	Slco2b1	Slco2b1
ENSMUSG00000074342	0.0396806	0.456327	-3.52355	3:105924358-105932664	I830077J02Rik	I830077J02Rik
ENSMUSG00000027670	0.0126626	0.14562	-3.52355	2:165393760-165400405	Ocstamp	Ocstamp
ENSMUSG00000039323	42.3833	494.356	-3.54398	1:72824503-72852474	Igfbp2	Igfbp2
ENSMUSG00000078307	0.206177	2.41227	-3.54844	9:52673044-52679429	AI593442	AI593442
ENSMUSG00000037731	0.0601588	0.721906	-3.58496	4:132781843-132796387	Themis2	Themis2
ENSMUSG00000018927	7.60463	91.5692	-3.58991	11:83587882-83593087	Ccl6	Ccl6
ENSMUSG00000025478	0.103113	1.2936	-3.64909	7:139086001-139102704	Dpysl4	Dpysl4
ENSMUSG00000097072	0.266134	3.5429	-3.73471	9:98949781-98955299	Foxl2os	Foxl2os
ENSMUSG00000099974	0.134146	1.79756	-3.74416	9:88723285-88731914	Bcl2a1d	Bcl2a1d
ENSMUSG00000022439	0.136198	2.02027	-3.89077	15:84324026-84342978	Parvg	Parvg
ENSMUSG00000029373	0.511117	7.61565	-3.89724	5:90772435-90773383	Pf4	Pf4
ENSMUSG00000086150	0.0538456	0.834607	-3.95419	4:32559680-32571708	Bach2os	Bach2os
ENSMUSG00000069792	0.868804	13.6837	-3.97728	11:83703991-83706268	Wfdc17	Wfdc17
ENSMUSG00000026602	0.0770686	1.24411	-4.0128	1:156310727-156328035	Nphs2	Nphs2
ENSMUSG00000026712	0.373345	6.4402	-4.10852	2:14229392-14332057	Mrc1	Mrc1
ENSMUSG00000079227	0.0753372	1.43141	-4.24792	9:124121543-124147699	Ccr5	Ccr5
ENSMUSG00000047369	0.0563348	1.42715	-4.66296	1:181738988-181769674	Dnah14	Dnah14
ENSMUSG00000078881	0.0988626	3.46019	-5.12924	2:176473278-176486783	Gm14434	Gm14434
ENSMUSG00000015852	0.0469013	1.89169	-5.33389	3:87250758-87263738	Fcrls	Fcrls
ENSMUSG00000040809	0.234552	18.1945	-6.27743	3:106147554-106167564	Chil3	Chil3

## Sheet: NFAT5-KO_300_vs_control_300
Gene	KO_300.value	WT_300.value	log2foldchange	gene_loci	gene_name	gene_description
ENSMUSG00000069045	17.3209	0.0161349	10.0681	Y:1260771-1286629	Ddx3y	Ddx3y
ENSMUSG00000069049	34.5237	0.0360372	9.90386	Y:1010543-1028847	Eif2s3y	Eif2s3y
ENSMUSG00000056673	6.04286	0.0123324	8.93662	Y:897788-956786	Kdm5d	Kdm5d
ENSMUSG00000068457	6.29577	0.0154497	8.67064	Y:1096861-1245759	Uty	Uty
ENSMUSG00000099876	2.40935	0.0617781	5.28539	Y:1048393-1049134	Gm29650	Gm29650
ENSMUSG00000026904	0.74722	0.0517876	3.85085	2:62046462-62326730	Slc4a10	Slc4a10
ENSMUSG00000027919	3.19637	0.223002	3.8413	3:92750148-92752338	Lce1g	Lce1g
ENSMUSG00000094800	1.05136	0.0788521	3.73696	14:26027282-26042711	Gm9780	Gm9780
ENSMUSG00000062760	0.615244	0.0667132	3.20511	15:84379203-84447097	1810041L15Rik	1810041L15Rik
ENSMUSG00000050217	0.221258	0.0260303	3.08745	1:31176401-31204725	Lgsn	Lgsn
ENSMUSG00000049593	1.36349	0.162321	3.07039	3:92763215-92765065	Lce1h	Lce1h
ENSMUSG00000042124	0.787077	0.0944493	3.05889	3:92718685-92720350	Lce1f	Lce1f
ENSMUSG00000086144	2.15715	0.269643	2.99999	13:31797710-31800749	Gm11379	Gm11379
ENSMUSG00000022157	1.12588	0.16084	2.80735	14:56082166-56085216	Mcpt8	Mcpt8
ENSMUSG00000091089	0.225651	0.0322359	2.80735	14:50895942-50897456	A930018M24Rik	A930018M24Rik
ENSMUSG00000039070	9.09591	1.36397	2.73741	6:30568369-30592418	Cpa4	Cpa4
ENSMUSG00000036480	0.210272	0.0315409	2.73696	1:87183313-87188405	Prss56	Prss56
ENSMUSG00000074934	6.6361	1.00011	2.73017	2:113746164-113758646	Grem1	Grem1
ENSMUSG00000038932	0.42877	0.0649651	2.72246	2:180621956-180642708	Tcfl5	Tcfl5
ENSMUSG00000030077	0.276069	0.0420104	2.71621	6:103510586-103750211	Chl1	Chl1
ENSMUSG00000090191	0.132425	0.0203731	2.70043	10:120389523-120392793	9230105E05Rik	9230105E05Rik
ENSMUSG00000046793	0.134905	0.0213008	2.66296	3:108148321-108154882	Gpr61	Gpr61
ENSMUSG00000054423	0.0797134	0.0125863	2.66296	14:12372563-12823079	Cadps	Cadps
ENSMUSG00000062345	0.325615	0.0542692	2.58496	1:107511423-107535478	Serpinb2	Serpinb2
ENSMUSG00000033510	0.167094	0.027849	2.58495	7:63444751-63759028	Otud7a	Otud7a
ENSMUSG00000101482	0.745356	0.124226	2.58495	1:135869782-135870150	Gm28883	Gm28883
ENSMUSG00000035131	0.101228	0.0168713	2.58495	1:146494760-146902472	Brinp3	Brinp3
ENSMUSG00000060988	0.054799	0.00913317	2.58495	2:54436317-55118309	Galnt13	Galnt13
ENSMUSG00000095969	1.67705	0.279508	2.58495	11:87422867-87423030	Rnu1a1	Rnu1a1
ENSMUSG00000028571	0.132804	0.0221339	2.58495	4:96027534-96077546	Cyp2j13	Cyp2j13
ENSMUSG00000094947	0.81856	0.136427	2.58495	12:18853872-18854207	Gm3944	Gm3944
ENSMUSG00000102030	0.199947	0.0342767	2.54432	1:118176542-118202307	Gm29106	Gm29106
ENSMUSG00000039462	0.805484	0.139129	2.53343	10:34389981-34397085	Col10a1	Col10a1
ENSMUSG00000057425	0.278328	0.0484048	2.52356	5:87240493-87254804	Ugt2b37	Ugt2b37
ENSMUSG00000024827	0.726543	0.128214	2.5025	19:30098449-30175418	Gldc	Gldc
ENSMUSG00000063767	2.27406	0.411838	2.46512	3:90654302-90658669	S100a7a	S100a7a
ENSMUSG00000070717	0.219614	0.0399298	2.45943	4:132074697-132076992	Gm10300	Gm10300
ENSMUSG00000042638	0.0644635	0.0117206	2.45942	6:136697284-136781765	Gucy2c	Gucy2c
ENSMUSG00000063887	0.0470806	0.00856011	2.45942	3:25426215-26332460	Nlgn1	Nlgn1
ENSMUSG00000021852	0.122625	0.0222954	2.45942	14:49298519-49526046	Slc35f4	Slc35f4
ENSMUSG00000091248	0.76399	0.138907	2.45942	9:36581278-36582635	Gm17689	Gm17689
ENSMUSG00000098222	0.290792	0.0528713	2.45942	15:18163886-18164752	Gm8318	Gm8318
ENSMUSG00000100781	0.24034	0.0436982	2.45942	1:92820958-92837896	Gm29481	Gm29481
ENSMUSG00000027022	0.239405	0.0440505	2.44222	2:67446002-67526614	Xirp2	Xirp2
ENSMUSG00000047562	0.852826	0.159905	2.41504	9:7502352-7510238	Mmp10	Mmp10
ENSMUSG00000105263	0.290177	0.0563031	2.36565	5:44137980-44143271	Gm42427	Gm42427
ENSMUSG00000085675	0.342085	0.068417	2.32193	11:18467479-18493255	Gm12022	Gm12022
ENSMUSG00000022126	0.174759	0.0349519	2.32193	14:103046977-103056573	Irg1	Irg1
ENSMUSG00000107168	0.134558	0.0269116	2.32192	5:36618701-36621255	Gm42507	Gm42507
ENSMUSG00000074678	1.17336	0.234673	2.32192	2:152622356-152623053	Defb25	Defb25
ENSMUSG00000003974	0.0751712	0.0150342	2.32192	5:9485541-9725170	Grm3	Grm3
ENSMUSG00000032503	0.113128	0.0226256	2.32192	9:112065091-112235938	Arpp21	Arpp21
ENSMUSG00000044322	0.0607144	0.0121429	2.32192	18:20084703-20114773	Dsc1	Dsc1
ENSMUSG00000103771	0.74901	0.149802	2.32192	1:155864960-155865265	Gm36934	Gm36934
ENSMUSG00000104235	0.0573853	0.0114771	2.32192	3:60535751-60539744	Gm37589	Gm37589
ENSMUSG00000097847	0.320555	0.064111	2.32192	12:108313779-108328030	4930478K11Rik	4930478K11Rik
ENSMUSG00000028359	0.296503	0.0593006	2.32192	4:63356162-63359511	Orm3	Orm3
ENSMUSG00000024593	0.579289	0.117537	2.30117	18:57133090-57297467	Megf10	Megf10
ENSMUSG00000004814	0.345771	0.0740938	2.22239	5:135569937-135573049	Ccl24	Ccl24
ENSMUSG00000022103	0.0926851	0.0198611	2.22239	14:70890130-70979838	Gfra2	Gfra2
ENSMUSG00000036264	0.0732593	0.0156984	2.22239	11:52764634-53188538	Fstl4	Fstl4
ENSMUSG00000097623	0.234394	0.0509553	2.20163	9:69758740-69830845	B230323A14Rik	B230323A14Rik
ENSMUSG00000035226	0.147809	0.0323333	2.19264	2:163859751-163918683	Rims4	Rims4
ENSMUSG00000082465	0.550073	0.122238	2.16992	9:53689534-53690283	Rps6-ps3	Rps6-ps3
ENSMUSG00000107788	0.511854	0.113745	2.16992	6:146782469-146783274	RP23-359M3.5	RP23-359M3.5
ENSMUSG00000086993	0.258169	0.0573709	2.16992	7:97650010-97696828	Rsf1os2	Rsf1os2
ENSMUSG00000054169	0.532328	0.118295	2.16992	7:24777206-24784657	Ceacam10	Ceacam10
ENSMUSG00000031549	0.116937	0.025986	2.16992	8:24531894-24576333	Ido2	Ido2
ENSMUSG00000043873	0.186676	0.0414836	2.16992	3:106016919-106032814	Chil5	Chil5
ENSMUSG00000071553	0.295526	0.0656725	2.16992	6:30541582-30564476	Cpa2	Cpa2
ENSMUSG00000076680	0.577807	0.128402	2.16992	12:114434788-114435244	Ighv6-6	Ighv6-6
ENSMUSG00000086596	0.0532466	0.0118326	2.16992	9:114057354-114098733	Susd5	Susd5
ENSMUSG00000100104	0.443607	0.0985793	2.16992	X:145601837-145602301	Gm5644	Gm5644
ENSMUSG00000105457	0.0954545	0.0212121	2.16992	5:45770020-45772180	Gm43200	Gm43200
ENSMUSG00000107364	0.0770266	0.017117	2.16992	5:118707402-118710079	Gm43051	Gm43051
ENSMUSG00000031210	0.0897248	0.0199388	2.16992	X:96713441-96719388	Gpr165	Gpr165
ENSMUSG00000055471	0.0423915	0.00942034	2.16992	17:71869442-72603709	Alk	Alk
ENSMUSG00000067220	0.105729	0.0234953	2.16992	5:72603696-72644275	Cnga1	Cnga1
ENSMUSG00000078627	0.12242	0.0272044	2.16992	11:105360798-105456735	2021-03-10	2021-03-10
ENSMUSG00000095528	0.237921	0.0528713	2.16992	14:43602627-43608065	Gm10375	Gm10375
ENSMUSG00000105579	0.0760609	0.0169024	2.16992	5:99039063-99171421	Gm43251	Gm43251
ENSMUSG00000073394	0.260451	0.057878	2.16992	17:44735845-44737612	Runx2os1	Runx2os1
ENSMUSG00000095329	2.11461	0.477494	2.14684	12:23968510-23968845	Gm17330	Gm17330
ENSMUSG00000025194	0.648949	0.147488	2.1375	19:43782192-43840740	Abcc2	Abcc2
ENSMUSG00000027832	1.04045	0.237818	2.12928	3:66219910-66225805	Ptx3	Ptx3
ENSMUSG00000097697	0.33254	0.07674	2.11547	7:67784725-67803496	4833412C05Rik	4833412C05Rik
ENSMUSG00000073530	0.140878	0.0325102	2.11547	1:158711727-158980490	Pappa2	Pappa2
ENSMUSG00000028354	0.174754	0.0403279	2.11547	1:174501825-174822729	Fmn2	Fmn2
ENSMUSG00000102179	0.108942	0.0251404	2.11547	1:128143614-128146348	Gm37868	Gm37868
ENSMUSG00000045876	0.205287	0.0483028	2.08746	18:37355121-37358604	Pcdhb8	Pcdhb8
ENSMUSG00000025776	0.139155	0.0327424	2.08746	1:17727045-17766344	Crispld1	Crispld1
ENSMUSG00000079243	0.113833	0.0274769	2.05062	9:120013755-120023598	Xirp1	Xirp1
ENSMUSG00000042540	2.57631	0.628367	2.03562	12:84069325-84076020	Acot5	Acot5
ENSMUSG00000006777	2.78258	11.2328	-2.01323	11:99477974-99493137	Krt23	Krt23
ENSMUSG00000022510	0.160637	0.648974	-2.01435	16:25683763-25892102	Trp63	Trp63
ENSMUSG00000060459	0.276935	1.12093	-2.01707	16:22985854-23029101	Kng2	Kng2
ENSMUSG00000041248	0.11949	0.485428	-2.02237	9:32372418-32399192	Kcnj1	Kcnj1
ENSMUSG00000023013	0.356097	1.47295	-2.04836	15:99579056-99584545	Aqp2	Aqp2
ENSMUSG00000097422	0.0620849	0.258687	-2.05889	9:20607766-20612485	Gm26521	Gm26521
ENSMUSG00000087356	0.0789427	0.328928	-2.05889	6:34151929-34174235	Gm13856	Gm13856
ENSMUSG00000104719	0.0972822	0.408585	-2.07038	5:121847667-121848844	4933437G19Rik	4933437G19Rik
ENSMUSG00000103230	0.334594	1.40529	-2.07039	1:40353852-40354536	Gm17970	Gm17970
ENSMUSG00000030148	0.184671	0.779721	-2.078	6:123106428-123143999	Clec4a2	Clec4a2
ENSMUSG00000106838	0.164299	0.69827	-2.08746	5:114975456-114976013	1810017P11Rik	1810017P11Rik
ENSMUSG00000073018	0.0318994	0.135572	-2.08746	6:71293765-71302880	Gm1070	Gm1070
ENSMUSG00000074219	0.0327658	0.139255	-2.08746	8:83932329-83955205	Gm10644	Gm10644
ENSMUSG00000040809	4.21245	18.0107	-2.09611	3:106147554-106167564	Chil3	Chil3
ENSMUSG00000059146	0.0954589	0.410473	-2.10433	7:78175959-78738012	Ntrk3	Ntrk3
ENSMUSG00000053825	0.0154272	0.0668512	-2.11547	10:106470310-106933467	Ppfia2	Ppfia2
ENSMUSG00000080370	0.572992	2.48297	-2.11547	4:56761922-56762041	Gm22952	Gm22952
ENSMUSG00000037996	0.019169	0.0830655	-2.11547	4:86983124-87230477	Slc24a2	Slc24a2
ENSMUSG00000051805	0.0811795	0.351778	-2.11547	13:69543046-69544023	A530095I07Rik	A530095I07Rik
ENSMUSG00000058159	0.0485244	0.210272	-2.11547	17:8372396-8422728	T2	T2
ENSMUSG00000086140	0.155564	0.674109	-2.11547	5:114968823-114971400	Hnf1aos2	Hnf1aos2
ENSMUSG00000026770	0.0348147	0.150864	-2.11547	2:11642807-11693193	Il2ra	Il2ra
ENSMUSG00000037548	0.0636658	0.275885	-2.11547	17:34143307-34151553	H2-DMb2	H2-DMb2
ENSMUSG00000080808	0.0400928	0.173735	-2.11547	4:89442217-89444644	Gm12608	Gm12608
ENSMUSG00000023011	0.0304244	0.131839	-2.11547	15:99497005-99528017	Faim2	Faim2
ENSMUSG00000056418	0.0800988	0.354723	-2.14684	9:96435783-96438138	BC043934	BC043934
ENSMUSG00000079042	4.52991	20.156	-2.15366	8:65012976-65037336	Apela	Apela
ENSMUSG00000022425	0.296867	1.3321	-2.16581	15:54838898-54920146	Enpp2	Enpp2
ENSMUSG00000086279	0.0931695	0.419263	-2.16991	8:46152610-46156100	Gm15634	Gm15634
ENSMUSG00000102219	0.0484048	0.217822	-2.16991	1:181067596-181076640	Gm6606	Gm6606
ENSMUSG00000104292	0.00880172	0.0396078	-2.16991	8:108737593-108742800	Gm38042	Gm38042
ENSMUSG00000064558	0.352611	1.58675	-2.16991	13:46767520-46767649	Gm24620	Gm24620
ENSMUSG00000088545	0.453855	2.04235	-2.16991	4:156023058-156023158	Gm25982	Gm25982
ENSMUSG00000090358	0.0157524	0.0708856	-2.16991	13:108313099-108316273	Gm2822	Gm2822
ENSMUSG00000091355	0.0710688	0.31981	-2.16991	12:103714549-103716697	Gm17142	Gm17142
ENSMUSG00000095895	0.136427	0.61392	-2.16991	13:62778782-62779117	Gm21963	Gm21963
ENSMUSG00000103772	0.0149265	0.0671694	-2.16991	1:180376444-180379514	Gm36933	Gm36933
ENSMUSG00000106269	0.0664339	0.298952	-2.16991	5:23387109-23388601	4930580E04Rik	4930580E04Rik
ENSMUSG00000030098	0.0144331	0.0649487	-2.16991	6:91761509-91827250	Grip2	Grip2
ENSMUSG00000086165	0.10611	0.477494	-2.16991	5:120479842-120480903	Gm15690	Gm15690
ENSMUSG00000097160	0.0134624	0.0605807	-2.16991	12:100941742-100949875	A630072L19Rik	A630072L19Rik
ENSMUSG00000025431	0.0323724	0.145676	-2.16991	17:40293758-40319207	Crisp1	Crisp1
ENSMUSG00000047586	0.0299408	0.134734	-2.16991	7:28543596-28547254	Nccrp1	Nccrp1
ENSMUSG00000052270	0.0454756	0.20464	-2.16991	17:17887824-17893952	Fpr2	Fpr2
ENSMUSG00000070564	0.0285248	0.128362	-2.16991	7:45684022-45694556	Ntn5	Ntn5
ENSMUSG00000085400	0.0531779	0.239301	-2.16991	1:62456725-62499261	Pard3bos3	Pard3bos3
ENSMUSG00000098499	0.751465	3.38159	-2.16991	17:35244075-35244135	Mir6975	Mir6975
ENSMUSG00000099320	0.727609	3.27424	-2.16991	2:25059811-25059873	Mir7664	Mir7664
ENSMUSG00000085620	0.212219	0.954987	-2.16992	13:31349901-31367688	G630018N14Rik	G630018N14Rik
ENSMUSG00000096962	0.307647	1.38441	-2.16992	17:5837968-5838265	Gm26622	Gm26622
ENSMUSG00000052087	0.115319	0.518936	-2.16992	13:55369732-55384687	Rgs14	Rgs14
ENSMUSG00000015950	1.1103	5.02277	-2.17754	5:134220053-134229625	Ncf1	Ncf1
ENSMUSG00000000682	0.836126	3.78716	-2.17932	4:134082448-134095082	Cd52	Cd52
ENSMUSG00000030223	0.178254	0.816215	-2.195	6:137252319-137463233	Ptpro	Ptpro
ENSMUSG00000101659	0.231045	1.06281	-2.20163	6:126331750-126334588	Gm29009	Gm29009
ENSMUSG00000067297	0.0348218	0.16018	-2.20163	19:34617049-34640743	Ifit1bl2	Ifit1bl2
ENSMUSG00000058626	0.317327	1.47125	-2.21299	17:45630204-45659325	Capn11	Capn11
ENSMUSG00000015852	0.402371	1.87257	-2.21842	3:87250758-87263738	Fcrls	Fcrls
ENSMUSG00000078869	0.0654848	0.305596	-2.22238	2:177264654-177267036	Gm14409	Gm14409
ENSMUSG00000026415	0.0379675	0.177181	-2.22238	1:130800902-130814740	Fcamr	Fcamr
ENSMUSG00000089431	0.642608	2.99884	-2.22238	3:132939870-132939976	Gm23196	Gm23196
ENSMUSG00000028712	0.0423654	0.197705	-2.22238	4:115563649-115579015	Cyp4a31	Cyp4a31
ENSMUSG00000065509	0.904725	4.22205	-2.22238	X:103572921-103572996	Mir421	Mir421
ENSMUSG00000074059	0.181064	0.844966	-2.22239	9:109676734-109702700	Fbxw18	Fbxw18
ENSMUSG00000025418	0.0831629	0.390866	-2.23266	4:106483456-106492283	Bsnd	Bsnd
ENSMUSG00000030887	0.0623241	0.29604	-2.24792	7:120659296-120670343	Pdzd9	Pdzd9
ENSMUSG00000074060	0.172329	0.81856	-2.24792	9:109552602-109568262	Fbxw15	Fbxw15
ENSMUSG00000085981	0.226479	1.0871	-2.26303	13:31371299-31408922	Gm11375	Gm11375
ENSMUSG00000065460	2.20382	10.5783	-2.26303	2:180398379-180398482	Mir133a-2	Mir133a-2
ENSMUSG00000039109	0.9073	4.38232	-2.27204	13:36867178-37050244	F13a1	F13a1
ENSMUSG00000044156	0.0720367	0.348178	-2.27301	6:3457096-3498298	Hepacam2	Hepacam2
ENSMUSG00000099413	0.0608757	0.294232	-2.27301	1:51507086-51596718	Gm17767	Gm17767
ENSMUSG00000004655	31.339	152.402	-2.28185	6:55336432-55348555	Aqp1	Aqp1
ENSMUSG00000056947	0.0183946	0.0919731	-2.32192	3:55782510-55785001	Mab21l1	Mab21l1
ENSMUSG00000077557	0.559017	2.79508	-2.32192	16:8480660-8480741	Gm23706	Gm23706
ENSMUSG00000107116	0.00916788	0.0458394	-2.32192	5:118644373-118649372	Gm43274	Gm43274
ENSMUSG00000085658	0.0162666	0.0813332	-2.32192	6:145738693-145746273	Gm15704	Gm15704
ENSMUSG00000089260	0.492897	2.46448	-2.32192	10:44359676-44359768	Mir1929	Mir1929
ENSMUSG00000023930	0.0652054	0.326027	-2.32192	17:40764734-40807003	Crisp2	Crisp2
ENSMUSG00000030854	0.0147015	0.0735077	-2.32192	7:47077798-47133684	Ptpn5	Ptpn5
ENSMUSG00000036095	0.00826829	0.0413414	-2.32192	12:37880705-38633410	Dgkb	Dgkb
ENSMUSG00000086216	0.0482012	0.241006	-2.32192	2:32232782-32236382	Gm13610	Gm13610
ENSMUSG00000103680	0.0547663	0.273831	-2.32192	1:161001009-161001845	Gm37072	Gm37072
ENSMUSG00000108080	0.0285248	0.142624	-2.32192	6:56797591-56799197	RP24-179P9.2	RP24-179P9.2
ENSMUSG00000062073	0.0400694	0.200347	-2.32192	7:44221017-44227421	Gm10109	Gm10109
ENSMUSG00000079580	0.0534259	0.267129	-2.32192	17:29526033-29549593	Tmem217	Tmem217
ENSMUSG00000089235	0.327424	1.63712	-2.32192	18:74778561-74778700	Gm23119	Gm23119
ENSMUSG00000089949	0.0690352	0.345176	-2.32192	15:37242403-37243162	Gm16137	Gm16137
ENSMUSG00000020562	0.0679102	0.339551	-2.32192	12:33394854-33401269	Efcab10	Efcab10
ENSMUSG00000084289	0.08953	0.44765	-2.32192	X:90744546-90745062	Gm6977	Gm6977
ENSMUSG00000087344	0.104896	0.524478	-2.32192	5:134098412-134099208	Gm15627	Gm15627
ENSMUSG00000105039	0.0599992	0.299996	-2.32192	5:125238314-125272815	Gm42637	Gm42637
ENSMUSG00000036412	0.0231123	0.115561	-2.32192	18:60911780-60918561	Arsi	Arsi
ENSMUSG00000084183	0.0625082	0.312541	-2.32192	11:15049158-15050257	Gm12009	Gm12009
ENSMUSG00000098021	0.0738551	0.369275	-2.32192	15:39180511-39181441	Gm9522	Gm9522
ENSMUSG00000030228	0.0323116	0.161558	-2.32192	6:139587221-139969284	Pik3c2g	Pik3c2g
ENSMUSG00000079017	0.148508	0.742539	-2.32192	12:103442167-103443680	Ifi27l2a	Ifi27l2a
ENSMUSG00000073980	0.0813717	0.406858	-2.32192	17:36137188-36139105	Gm9574	Gm9574
ENSMUSG00000036961	0.027156	0.13578	-2.32192	19:44493472-44514273	Wnt8b	Wnt8b
ENSMUSG00000022603	0.327018	1.64931	-2.33442	15:74606029-74636353	Mroh4	Mroh4
ENSMUSG00000055748	0.168858	0.866806	-2.35989	15:63891264-63912297	Gsdmc4	Gsdmc4
ENSMUSG00000030549	0.73343	3.78175	-2.36632	7:79593363-79617657	Rhcg	Rhcg
ENSMUSG00000036899	0.0522089	0.269746	-2.36923	6:41652173-41680769	Trpv5	Trpv5
ENSMUSG00000107932	0.146608	0.757474	-2.36923	6:4610234-4611171	RP23-288L22.4	RP23-288L22.4
ENSMUSG00000022112	0.295385	1.53163	-2.37439	14:115092215-116525179	Gpc5	Gpc5
ENSMUSG00000069867	0.0798595	0.419263	-2.39231	8:122619471-122622739	Pabpn1l	Pabpn1l
ENSMUSG00000083979	0.121913	0.650204	-2.41503	4:59368303-59368866	Gm12527	Gm12527
ENSMUSG00000042265	0.0994543	0.533437	-2.42321	17:48232768-48246924	Trem1	Trem1
ENSMUSG00000086607	0.610649	3.31786	-2.44184	18:57373455-57552397	4930511M06Rik	4930511M06Rik
ENSMUSG00000033579	0.11855	0.64544	-2.44478	8:111345135-111393824	Fa2h	Fa2h
ENSMUSG00000030737	0.214989	1.17777	-2.45372	7:99657804-99711340	Slco2b1	Slco2b1
ENSMUSG00000071356	0.0776939	0.427316	-2.45942	6:78370657-78373466	Reg3b	Reg3b
ENSMUSG00000099536	0.0582457	0.320351	-2.45942	7:31182037-31182823	Gm9569	Gm9569
ENSMUSG00000092277	0.028454	0.156497	-2.45942	17:36121678-36129692	Gm19684	Gm19684
ENSMUSG00000106832	0.0190126	0.104569	-2.45942	5:67427993-67430403	Gm42632	Gm42632
ENSMUSG00000006546	0.0558336	0.307085	-2.45942	1:74889934-74893143	Cryba2	Cryba2
ENSMUSG00000105571	0.0201847	0.111016	-2.45942	5:14778932-14781202	Gm43662	Gm43662
ENSMUSG00000104951	0.0731791	0.409803	-2.48542	5:123110696-123112261	Gm43413	Gm43413
ENSMUSG00000003477	0.114828	0.643037	-2.48542	6:55170626-55175043	Inmt	Inmt
ENSMUSG00000025165	0.0668213	0.378654	-2.50249	11:121067407-121081220	Sectm1a	Sectm1a
ENSMUSG00000015401	1.43248	8.20834	-2.51857	X:164088830-164118860	Tmem27	Tmem27
ENSMUSG00000073902	0.0157135	0.0911382	-2.53605	7:106596743-106604035	Gm1966	Gm1966
ENSMUSG00000061947	2.10477	12.4051	-2.5592	12:103614786-103631444	Serpina10	Serpina10
ENSMUSG00000105496	0.71624	4.29744	-2.58495	2:168640696-168640759	mmu-mir-7004	mmu-mir-7004
ENSMUSG00000037627	0.0236774	0.142064	-2.58495	15:36009479-36140400	Rgs22	Rgs22
ENSMUSG00000099254	0.76399	4.58394	-2.58495	5:115645573-115645632	Mir7030	Mir7030
ENSMUSG00000104479	0.018521	0.111126	-2.58495	4:99272671-99275145	Gm10305	Gm10305
ENSMUSG00000102895	0.034414	0.206484	-2.58495	3:50575186-50576517	5830415G21Rik	5830415G21Rik
ENSMUSG00000084058	0.0714009	0.428405	-2.58495	3:94832977-94833805	Gm15263	Gm15263
ENSMUSG00000103763	0.0664981	0.398989	-2.58495	1:165467500-165468533	Gm37860	Gm37860
ENSMUSG00000039710	0.126031	0.756188	-2.58496	3:14480697-14505830	Slc7a12	Slc7a12
ENSMUSG00000048583	0.275174	1.71984	-2.64385	7:142650766-142666816	Igf2	Igf2
ENSMUSG00000104391	0.0362462	0.229559	-2.66296	1:177035040-177036936	Gm37960	Gm37960
ENSMUSG00000023073	0.0422094	0.267326	-2.66296	8:5085623-5105232	Slc10a2	Slc10a2
ENSMUSG00000086741	0.027156	0.176514	-2.70043	8:23138794-23149585	Gm15816	Gm15816
ENSMUSG00000105093	0.0512172	0.332912	-2.70043	3:95804855-95805749	Gm17815	Gm17815
ENSMUSG00000082315	0.0171619	0.111552	-2.70043	2:39157486-39162235	Gm16523	Gm16523
ENSMUSG00000084804	0.0621973	0.404282	-2.70043	4:138137595-138138518	1700095J12Rik	1700095J12Rik
ENSMUSG00000090113	0.175342	1.20234	-2.7776	17:25942233-25944961	Nhlrc4	Nhlrc4
ENSMUSG00000100127	0.0428806	0.300164	-2.80734	15:63914448-63925666	Gsdmcl-ps	Gsdmcl-ps
ENSMUSG00000092734	0.71624	5.01368	-2.80734	11:60728663-60728726	Mir5100	Mir5100
ENSMUSG00000021081	0.0822758	0.587684	-2.8365	12:103688044-103695529	Serpina1f	Serpina1f
ENSMUSG00000030806	0.0532191	0.381404	-2.8413	7:127803900-127824549	Stx1b	Stx1b
ENSMUSG00000049744	0.0338548	0.245447	-2.85797	2:43748824-44395953	Arhgap15	Arhgap15
ENSMUSG00000099343	0.0724161	0.543121	-2.90688	1:21250359-21271593	Gm28836	Gm28836
ENSMUSG00000061723	0.0528713	0.396534	-2.90688	7:142498836-142516009	Tnnt3	Tnnt3
ENSMUSG00000093867	0.0615569	0.471936	-2.93859	15:63880707-63890512	Gsdmcl2	Gsdmcl2
ENSMUSG00000021388	0.0294219	0.225568	-2.93859	13:49544443-49567557	Aspn	Aspn
ENSMUSG00000026938	0.0948074	0.758459	-2.99999	2:25624666-25628030	Fcna	Fcna
ENSMUSG00000036123	0.110456	0.911265	-3.04439	13:74121515-74166064	Slc9a3	Slc9a3
ENSMUSG00000059412	2.28472	19.2932	-3.078	9:45403138-45410278	Fxyd2	Fxyd2
ENSMUSG00000059201	0.0498525	0.423746	-3.08746	6:29060220-29073877	Lep	Lep
ENSMUSG00000061171	0.0473221	0.425899	-3.16992	2:65316430-65364034	Slc38a11	Slc38a11
ENSMUSG00000026602	0.130783	1.23154	-3.23519	1:156310727-156328035	Nphs2	Nphs2
ENSMUSG00000020264	0.0218283	0.207369	-3.24792	11:55158470-55185077	Slc36a2	Slc36a2
ENSMUSG00000032758	1.01865	9.99063	-3.29391	6:133849851-133853762	Kap	Kap
ENSMUSG00000036594	0.056107	0.589123	-3.39231	17:34282744-34287827	H2-Aa	H2-Aa
ENSMUSG00000024552	9.55892	100.51	-3.39435	18:78146940-78209094	Slc14a2	Slc14a2
ENSMUSG00000048424	0.444234	5.44186	-3.61471	15:8968426-9066551	Ranbp3l	Ranbp3l
ENSMUSG00000021390	0.0631645	0.785045	-3.63557	13:49608071-49624500	Ogn	Ogn
ENSMUSG00000085083	0.0840575	1.12077	-3.73696	11:101264762-101266303	Gm11615	Gm11615
ENSMUSG00000052336	0.039953	0.566	-3.82442	9:119901616-120068283	Cx3cr1	Cx3cr1
ENSMUSG00000015962	0.656554	11.6091	-4.14419	1:177729814-177753324	1700016C15Rik	1700016C15Rik
ENSMUSG00000078881	0.137009	3.42523	-4.64382	2:176473278-176486783	Gm14434	Gm14434
ENSMUSG00000056293	0.464364	12.3388	-4.7318	15:63824346-63845177	Gsdmc2	Gsdmc2
ENSMUSG00000055827	0.35812	10.6242	-4.89076	15:63857724-63878558	Gsdmc3	Gsdmc3

## Sheet: NFAT5KO_600_vs_control _600
Gene	KO_600.value	WT_600.value	log2foldchange	gene_loci	gene_name	gene_description
ENSMUSG00000069045	14.0988	0.0164226	9.74565	Y:1260771-1286629	Ddx3y	Ddx3y
ENSMUSG00000069049	24.1902	0.0366797	9.36521	Y:1010543-1028847	Eif2s3y	Eif2s3y
ENSMUSG00000056673	5.15268	0.0125522	8.68122	Y:897788-956786	Kdm5d	Kdm5d
ENSMUSG00000068457	5.14213	0.0157252	8.35313	Y:1096861-1245759	Uty	Uty
ENSMUSG00000099876	1.94926	0.0628794	4.95419	Y:1048393-1049134	Gm29650	Gm29650
ENSMUSG00000078597	16.2665	0.72079	4.49618	4:115411624-115439034	Cyp4a12b	Cyp4a12b
ENSMUSG00000064246	3.26299	0.148318	4.45943	1:134182176-134190181	Chil1	Chil1
ENSMUSG00000056054	5.16825	0.237076	4.44625	3:90668978-90670035	S100a8	S100a8
ENSMUSG00000053054	0.730583	0.0377888	4.27301	3:138313286-138331134	Adh6a	Adh6a
ENSMUSG00000035226	0.164548	0.00940277	4.12928	2:163859751-163918683	Rims4	Rims4
ENSMUSG00000039070	10.8763	0.655815	4.05176	6:30568369-30592418	Cpa4	Cpa4
ENSMUSG00000067855	0.547979	0.0391414	3.80735	5:13791619-13796820	Speer3	Speer3
ENSMUSG00000038094	0.528228	0.0431206	3.61471	16:29395853-29544864	Atp13a4	Atp13a4
ENSMUSG00000026904	1.42319	0.120482	3.56224	2:62046462-62326730	Slc4a10	Slc4a10
ENSMUSG00000063767	15.3274	1.34867	3.50651	3:90654302-90658669	S100a7a	S100a7a
ENSMUSG00000027832	2.67776	0.242057	3.4676	3:66219910-66225805	Ptx3	Ptx3
ENSMUSG00000058914	0.347868	0.0316244	3.45943	15:10952332-10980150	C1qtnf3	C1qtnf3
ENSMUSG00000029409	4.65595	0.436496	3.41504	5:92209893-92215408	U90926	U90926
ENSMUSG00000037014	0.344026	0.0327644	3.39231	2:148395344-148396767	Sstr4	Sstr4
ENSMUSG00000006490	0.529043	0.050385	3.39231	13:27558009-27564604	Prl8a9	Prl8a9
ENSMUSG00000079269	1.06391	0.103797	3.35755	14:41641179-41646487	Gm3676	Gm3676
ENSMUSG00000095457	0.121852	0.0128265	3.24792	7:106323414-106330688	Gm8989	Gm8989
ENSMUSG00000052854	0.347412	0.0375581	3.20945	X:138914430-139010532	Nrk	Nrk
ENSMUSG00000058669	1.93787	0.221471	3.12928	12:56611389-56613284	Nkx2-9	Nkx2-9
ENSMUSG00000040086	0.182085	0.0214217	3.08746	3:154786291-155055407	Tnni3k	Tnni3k
ENSMUSG00000047562	0.895154	0.108504	3.04439	9:7502352-7510238	Mmp10	Mmp10
ENSMUSG00000046259	5.03071	0.623274	3.01282	3:92385685-92387324	Sprr2h	Sprr2h
ENSMUSG00000084415	1.00068	0.125085	2.99999	4:115416082-115416454	Gm12837	Gm12837
ENSMUSG00000015365	0.176813	0.0221016	2.99999	15:88982909-89055152	Mov10l1	Mov10l1
ENSMUSG00000056457	5.43411	0.686126	2.9855	13:12790822-12800078	Prl2c3	Prl2c3
ENSMUSG00000027919	0.781812	0.100879	2.95419	3:92750148-92752338	Lce1g	Lce1g
ENSMUSG00000086095	0.180232	0.0235085	2.93859	18:16816407-16822783	Gm15328	Gm15328
ENSMUSG00000065642	2.67118	0.356157	2.90688	X:37082912-37083042	Snora69	Snora69
ENSMUSG00000062345	0.276183	0.0368244	2.90688	1:107511423-107535478	Serpinb2	Serpinb2
ENSMUSG00000104135	1.30569	0.174092	2.90688	3:93499815-93500300	Gm36953	Gm36953
ENSMUSG00000079012	0.211052	0.0281403	2.90688	12:104338486-104394257	Serpina3m	Serpina3m
ENSMUSG00000027913	12.991	1.7823	2.8657	3:93014205-93015687	Crct1	Crct1
ENSMUSG00000046133	4.26705	0.587678	2.86014	4:101890020-101893789	C130073F10Rik	C130073F10Rik
ENSMUSG00000029260	0.228149	0.0316874	2.84799	5:86889767-86906937	Ugt2b34	Ugt2b34
ENSMUSG00000051527	0.522826	0.0738776	2.82312	7:6730583-6967216	Usp29	Usp29
ENSMUSG00000018217	89.3219	12.6353	2.82156	11:63128982-63159547	Pmp22	Pmp22
ENSMUSG00000022032	0.191496	0.0273565	2.80735	14:65666403-65764826	Scara5	Scara5
ENSMUSG00000033419	0.188276	0.0268965	2.80735	9:86765923-86880654	Snap91	Snap91
ENSMUSG00000045502	2.06691	0.30218	2.774	5:123863570-123865499	Hcar2	Hcar2
ENSMUSG00000053909	1.25355	0.183446	2.77259	X:38066475-38071691	Rhox10	Rhox10
ENSMUSG00000033831	1.62869	0.238793	2.76988	3:83040141-83049863	Fgb	Fgb
ENSMUSG00000024987	1.03944	0.15789	2.71882	19:37697808-37701528	Cyp26a1	Cyp26a1
ENSMUSG00000052276	0.426237	0.0655749	2.70044	16:27307489-27351212	Ostn	Ostn
ENSMUSG00000105039	0.396947	0.0610688	2.70043	5:125238314-125272815	Gm42637	Gm42637
ENSMUSG00000017002	1.1397	0.178078	2.67807	2:164354070-164389095	Slpi	Slpi
ENSMUSG00000105263	0.41878	0.0661232	2.66296	5:44137980-44143271	Gm42427	Gm42427
ENSMUSG00000099241	0.28544	0.045411	2.65208	7:105924996-105928591	Gm18852	Gm18852
ENSMUSG00000071656	0.848957	0.135472	2.6477	19:8850785-8853909	Lrrn4cl	Lrrn4cl
ENSMUSG00000049515	0.140026	0.0224041	2.64385	1:91322075-91348306	Espnl	Espnl
ENSMUSG00000046607	0.193499	0.0309599	2.64385	5:118164648-118189478	Hrk	Hrk
ENSMUSG00000045631	0.432325	0.069172	2.64385	15:100280837-100293053	Tmprss12	Tmprss12
ENSMUSG00000028558	1.03817	0.167939	2.62803	4:109234485-109254571	Calr4	Calr4
ENSMUSG00000079092	3.52019	0.586699	2.58496	13:12996132-13005383	Prl2c2	Prl2c2
ENSMUSG00000031241	0.568352	0.0947253	2.58496	X:107667964-107688978	Tbx22	Tbx22
ENSMUSG00000070695	0.0639423	0.010657	2.58496	1:115684756-116587323	Cntnap5a	Cntnap5a
ENSMUSG00000031397	0.377277	0.0628794	2.58496	X:74177259-74208500	Tktl1	Tktl1
ENSMUSG00000031372	0.55052	0.0917533	2.58496	X:73433705-73435344	Trex2	Trex2
ENSMUSG00000022454	0.18539	0.0308984	2.58496	15:95219451-95528706	Nell2	Nell2
ENSMUSG00000027419	0.0998832	0.0166472	2.58496	2:143546156-143816285	Pcsk2	Pcsk2
ENSMUSG00000038523	0.401634	0.0669391	2.58496	2:154547085-154550003	1700003F12Rik	1700003F12Rik
ENSMUSG00000062017	0.114075	0.0190124	2.58496	7:120203961-120325352	Abca14	Abca14
ENSMUSG00000073608	0.0289582	0.00482637	2.58496	1:93990509-94017147	Gm6086	Gm6086
ENSMUSG00000028003	0.0523153	0.00871922	2.58495	3:82892579-82903973	Lrat	Lrat
ENSMUSG00000039860	0.168132	0.0280219	2.58495	5:135806890-135874772	Srrm3	Srrm3
ENSMUSG00000084807	0.576007	0.0960011	2.58495	4:149780024-149780714	Gm13073	Gm13073
ENSMUSG00000101702	0.510838	0.0851397	2.58495	1:51457932-51458931	1700072G22Rik	1700072G22Rik
ENSMUSG00000101059	0.828223	0.138037	2.58495	Y:1268548-1268885	Gm4017	Gm4017
ENSMUSG00000066071	1.40625	0.240795	2.54597	4:115299046-115332815	Cyp4a12a	Cyp4a12a
ENSMUSG00000074736	2.37582	0.407283	2.54432	2:149829211-150004392	Syndig1	Syndig1
ENSMUSG00000090440	1.1139	0.190954	2.54432	14:43298872-43306004	Gm9732	Gm9732
ENSMUSG00000074934	1.65345	0.286823	2.52725	2:113746164-113758646	Grem1	Grem1
ENSMUSG00000097072	1.52505	0.268141	2.50779	9:98949781-98955299	Foxl2os	Foxl2os
ENSMUSG00000038932	0.224819	0.0396739	2.5025	2:180621956-180642708	Tcfl5	Tcfl5
ENSMUSG00000036264	0.058587	0.0106522	2.45942	11:52764634-53188538	Fstl4	Fstl4
ENSMUSG00000023433	0.269833	0.0490605	2.45942	4:137420999-137430540	Cela3b	Cela3b
ENSMUSG00000031302	0.0545169	0.00991216	2.45942	X:101299168-101325963	Nlgn3	Nlgn3
ENSMUSG00000079383	0.454179	0.0825779	2.45942	14:5015891-5019119	Gm3298	Gm3298
ENSMUSG00000105194	0.297003	0.0540006	2.45942	14:53172727-53173590	Gm6755	Gm6755
ENSMUSG00000106190	0.109757	0.0199557	2.45942	5:137186830-137189167	Gm20768	Gm20768
ENSMUSG00000027401	0.0620583	0.0112833	2.45942	2:130012349-130050399	Tgm3	Tgm3
ENSMUSG00000026734	0.145636	0.0264793	2.45942	2:19462837-19553914	4921504E06Rik	4921504E06Rik
ENSMUSG00000081755	0.407319	0.074058	2.45942	4:61855404-61856554	Mup-ps23	Mup-ps23
ENSMUSG00000103620	0.487854	0.0887006	2.45942	3:65829116-65872281	Gm37359	Gm37359
ENSMUSG00000108507	0.213664	0.0388481	2.45942	7:37365430-37366630	RP23-291B1.3	RP23-291B1.3
ENSMUSG00000029503	3.53498	0.649812	2.44361	5:110339812-110343212	P2rx2	P2rx2
ENSMUSG00000056380	4.31011	0.805001	2.42066	X:71663667-71669257	Gpr50	Gpr50
ENSMUSG00000006764	0.255827	0.0479677	2.41503	10:115078641-115185022	Tph2	Tph2
ENSMUSG00000032528	0.236986	0.0444348	2.41503	9:121642716-121672954	Vipr1	Vipr1
ENSMUSG00000106421	0.471278	0.0883646	2.41503	3:57765864-57766655	Gm9645	Gm9645
ENSMUSG00000031298	1.93479	0.36481	2.40696	X:160390690-160498070	Adgrg2	Adgrg2
ENSMUSG00000079852	0.786978	0.149901	2.39232	6:130043731-130067271	Klra4	Klra4
ENSMUSG00000024846	0.123992	0.0236176	2.39231	19:5344705-5349574	Cst6	Cst6
ENSMUSG00000097398	1.17199	0.223237	2.39231	1:88754890-88755736	Platr5	Platr5
ENSMUSG00000035540	41.6873	7.96321	2.38819	5:89417522-89457898	Gc	Gc
ENSMUSG00000033453	0.184958	0.0354174	2.38466	9:30899155-30922452	Adamts15	Adamts15
ENSMUSG00000097074	0.46323	0.092646	2.32193	9:45416626-45431232	4833428L15Rik	4833428L15Rik
ENSMUSG00000054013	0.196614	0.0393228	2.32193	12:112500184-112511160	Tmem179	Tmem179
ENSMUSG00000056271	0.220494	0.0440988	2.32192	9:57607085-57620774	Lman1l	Lman1l
ENSMUSG00000026241	0.33582	0.0671639	2.32192	1:86666291-86670571	Nppc	Nppc
ENSMUSG00000003469	0.218976	0.0437952	2.32192	14:70457476-70468832	Phyhip	Phyhip
ENSMUSG00000032297	0.109935	0.0219871	2.32192	9:59577917-59607292	Celf6	Celf6
ENSMUSG00000069554	0.086401	0.0172802	2.32192	19:38051774-38054528	I830134H01Rik	I830134H01Rik
ENSMUSG00000073752	0.454742	0.0909484	2.32192	4:130308162-130308674	Gm10570	Gm10570
ENSMUSG00000091248	0.706917	0.141383	2.32192	9:36581278-36582635	Gm17689	Gm17689
ENSMUSG00000037627	0.120497	0.0240994	2.32192	15:36009479-36140400	Rgs22	Rgs22
ENSMUSG00000041872	0.291968	0.0583937	2.32192	1:20777146-20790617	Il17f	Il17f
ENSMUSG00000046354	1.14354	0.228709	2.32192	8:19194357-19195212	Defb14	Defb14
ENSMUSG00000083449	0.270003	0.0540006	2.32192	2:50522124-50522987	Gm13487	Gm13487
ENSMUSG00000083823	0.234691	0.0469382	2.32192	X:155155195-155156188	Amd-ps1	Amd-ps1
ENSMUSG00000086221	0.182823	0.0365647	2.32192	2:117821928-117909136	4930412B13Rik	4930412B13Rik
ENSMUSG00000101502	0.292334	0.0584668	2.32192	9:97179179-97179976	Rpl7a-ps10	Rpl7a-ps10
ENSMUSG00000079267	0.208848	0.0417695	2.32192	14:44330442-44338584	Gm5930	Gm5930
ENSMUSG00000097154	0.188283	0.0376566	2.32192	17:70874349-70924996	Gm26510	Gm26510
ENSMUSG00000021347	0.252197	0.0504395	2.32192	13:27601819-27610582	Prl7b1	Prl7b1
ENSMUSG00000024530	0.107652	0.0215305	2.32192	18:67464849-67480581	Slmo1	Slmo1
ENSMUSG00000101476	0.342559	0.0685118	2.32192	1:13376070-13388413	Gm29570	Gm29570
ENSMUSG00000007097	0.731107	0.149205	2.29278	1:172271709-172298064	Atp1a2	Atp1a2
ENSMUSG00000019102	0.532693	0.110212	2.27302	11:61207537-61218421	Aldh3a1	Aldh3a1
ENSMUSG00000037362	0.544787	0.113836	2.25873	15:54745702-54754039	Nov	Nov
ENSMUSG00000086879	0.654708	0.137833	2.24792	2:128237693-128239643	Gm14012	Gm14012
ENSMUSG00000079386	0.927274	0.195216	2.24792	14:4430992-4519452	Gm3173	Gm3173
ENSMUSG00000070990	0.158073	0.0332786	2.24792	4:46343609-46346412	Foxe1	Foxe1
ENSMUSG00000078487	1.39376	0.29703	2.2303	4:155790439-155799503	Ankrd65	Ankrd65
ENSMUSG00000050397	0.526343	0.112788	2.22239	9:98955607-98956847	Foxl2	Foxl2
ENSMUSG00000040432	0.22696	0.0486343	2.22239	14:55761428-55763229	Ltb4r2	Ltb4r2
ENSMUSG00000087659	0.291864	0.0625423	2.22239	4:89235699-89273403	Gm12606	Gm12606
ENSMUSG00000032134	0.315551	0.0676182	2.22239	9:18495455-18512885	Muc16	Muc16
ENSMUSG00000047034	0.226488	0.0485332	2.22239	15:101115755-101120022	Ankrd33	Ankrd33
ENSMUSG00000102418	0.550195	0.119209	2.20645	1:170277320-170286769	Sh2d1b1	Sh2d1b1
ENSMUSG00000026166	26.567	5.79686	2.19629	1:83116766-83119167	Ccl20	Ccl20
ENSMUSG00000037664	26.2199	5.73446	2.19293	7:143458350-143461050	Cdkn1c	Cdkn1c
ENSMUSG00000057425	0.394142	0.0862185	2.19264	5:87240493-87254804	Ugt2b37	Ugt2b37
ENSMUSG00000024743	0.320541	0.0712314	2.16992	19:10389090-10453181	Syt7	Syt7
ENSMUSG00000026450	0.12394	0.0275422	2.16992	1:134111242-134151540	Chit1	Chit1
ENSMUSG00000027793	0.183687	0.0408194	2.16992	3:55045469-55055501	Ccna1	Ccna1
ENSMUSG00000032999	0.0595278	0.0132284	2.16992	13:65177111-65205716	Nlrp4f	Nlrp4f
ENSMUSG00000070732	0.109011	0.0242246	2.16992	1:91145089-91170795	Rbm44	Rbm44
ENSMUSG00000022824	0.0710506	0.015789	2.16992	16:33794037-33819934	Muc13	Muc13
ENSMUSG00000026834	0.0632202	0.0140489	2.16992	2:58267453-58357895	Acvr1c	Acvr1c
ENSMUSG00000030945	0.0901866	0.0200415	2.16992	7:119554469-119600694	Acsm2	Acsm2
ENSMUSG00000055027	0.120387	0.0267526	2.16992	6:71213940-71322233	Smyd1	Smyd1
ENSMUSG00000019865	0.233283	0.0518406	2.16992	10:14705591-14770850	Nmbr	Nmbr
ENSMUSG00000019874	0.249352	0.0554116	2.16992	10:57784881-57788450	Fabp7	Fabp7
ENSMUSG00000020216	0.22431	0.0498467	2.16992	10:80808496-80813498	Jsrp1	Jsrp1
ENSMUSG00000021966	0.197326	0.0438501	2.16992	14:64104286-64113755	Prss52	Prss52
ENSMUSG00000069962	0.341389	0.0758643	2.16992	8:89186946-89187560	Gm5356	Gm5356
ENSMUSG00000104710	0.333261	0.074058	2.16992	3:135904344-136167184	Gm43603	Gm43603
ENSMUSG00000032473	0.102567	0.0227926	2.16992	9:99689461-99717267	Cldn18	Cldn18
ENSMUSG00000038560	0.0585974	0.0130216	2.16992	11:97013394-97024734	Sp6	Sp6
ENSMUSG00000045868	2.39049	0.532094	2.16755	7:106156556-106215326	Gvin1	Gvin1
ENSMUSG00000042812	0.299452	0.0676182	2.14684	8:121084386-121088144	Foxf1	Foxf1
ENSMUSG00000086962	0.540803	0.12291	2.1375	11:58063828-58072937	Gm12248	Gm12248
ENSMUSG00000104818	0.747048	0.169784	2.1375	5:124035201-124052352	Gm43661	Gm43661
ENSMUSG00000102840	0.316023	0.0718235	2.1375	1:191820370-191821993	Gm38037	Gm38037
ENSMUSG00000020312	0.651715	0.149188	2.12711	10:79617940-79637918	Shc2	Shc2
ENSMUSG00000049128	6.06875	1.39581	2.12029	3:92570902-92573735	Ivl	Ivl
ENSMUSG00000054537	1.06534	0.245848	2.11548	5:86705186-86745815	Tmprss11e	Tmprss11e
ENSMUSG00000028661	0.064347	0.0148493	2.11547	4:136929419-136956816	Epha8	Epha8
ENSMUSG00000062077	0.213418	0.0492504	2.11547	5:31116712-31137630	Trim54	Trim54
ENSMUSG00000086770	0.83087	0.191739	2.11547	8:12899146-12915758	Gm15351	Gm15351
ENSMUSG00000067768	0.299968	0.0692233	2.11547	X:73214333-73222453	Xlr4b	Xlr4b
ENSMUSG00000086839	0.485228	0.111976	2.11547	11:6475425-6493535	Gm11973	Gm11973
ENSMUSG00000026413	0.631897	0.147154	2.10236	1:135871395-135919207	Pkp1	Pkp1
ENSMUSG00000022762	0.259326	0.0606932	2.09516	16:81200697-81624285	Ncam2	Ncam2
ENSMUSG00000028970	18.5332	4.35383	2.08975	5:8798147-8866315	Abcb1b	Abcb1b
ENSMUSG00000044162	0.376799	0.0886585	2.08746	6:65590398-65634040	Tnip3	Tnip3
ENSMUSG00000015484	1.01558	0.240374	2.07895	1:156075966-156205026	Fam163a	Fam163a
ENSMUSG00000012428	0.465826	0.110911	2.07039	5:7960457-7982213	Steap4	Steap4
ENSMUSG00000033177	0.311044	0.074058	2.07039	16:45656315-45693658	Tmprss7	Tmprss7
ENSMUSG00000090505	0.554806	0.132097	2.07039	14:41484232-41489485	Gm3486	Gm3486
ENSMUSG00000069272	1.06499	0.253568	2.07039	13:23570662-23571121	Hist1h2ae	Hist1h2ae
ENSMUSG00000054203	0.639785	0.152784	2.06609	1:174011998-174031810	Ifi205	Ifi205
ENSMUSG00000024526	1.00207	0.240498	2.05889	18:67343564-67367794	Cidea	Cidea
ENSMUSG00000065734	8.10009	1.94402	2.05889	11:62603450-62603521	Snord49a	Snord49a
ENSMUSG00000040412	0.242296	0.0581511	2.05889	3:108455694-108536536	5330417C22Rik	5330417C22Rik
ENSMUSG00000108362	0.841442	0.203107	2.05063	7:127155069-127156006	RP24-548A15.3	RP24-548A15.3
ENSMUSG00000078606	6.04714	1.46552	2.04484	7:105895139-105953967	Gm4070	Gm4070
ENSMUSG00000098934	0.21408	0.0518983	2.04439	7:106186404-106189999	Gm18853	Gm18853
ENSMUSG00000048373	7.73532	1.88033	2.04048	5:43978858-43981779	Fgfbp1	Fgfbp1
ENSMUSG00000071552	0.993208	0.242246	2.03562	16:43648861-43664184	Tigit	Tigit
ENSMUSG00000020431	0.953265	0.233395	2.0301	11:7063489-7178506	Adcy1	Adcy1
ENSMUSG00000056758	17.7336	4.35641	2.02527	10:120361275-120476469	Hmga2	Hmga2
ENSMUSG00000048616	4.63813	1.14233	2.02157	11:89300638-89302332	Nog	Nog
ENSMUSG00000020738	79.5483	19.7903	2.00704	11:115523102-115536276	Sumo2	Sumo2
ENSMUSG00000004668	0.0615883	0.246353	-2	11:9191942-9684259	Abca13	Abca13
ENSMUSG00000041986	1.15486	4.62908	-2.003	9:53911460-53975301	Elmod1	Elmod1
ENSMUSG00000053550	4.18978	16.8256	-2.00571	7:4825552-4844696	Shisa7	Shisa7
ENSMUSG00000021612	8.82617	35.4926	-2.00765	13:73661750-73678023	Slc6a18	Slc6a18
ENSMUSG00000105476	0.0970192	0.392928	-2.01792	3:92170221-92177907	Gm43740	Gm43740
ENSMUSG00000027966	0.461404	1.86908	-2.01822	3:114030540-114220718	Col11a1	Col11a1
ENSMUSG00000082088	0.856688	3.47068	-2.01838	5:137720354-137721740	Gm15753	Gm15753
ENSMUSG00000092286	0.154399	0.631632	-2.03242	12:3752543-3762146	Dtnbos	Dtnbos
ENSMUSG00000032826	0.826704	3.39234	-2.03684	3:126921612-127499350	Ank2	Ank2
ENSMUSG00000015401	6.82722	28.1652	-2.04454	X:164088830-164118860	Tmem27	Tmem27
ENSMUSG00000020044	85.0729	352.401	-2.05044	10:86300372-86349506	Timp3	Timp3
ENSMUSG00000049571	0.19062	0.789712	-2.05062	7:139600951-139683817	Cfap46	Cfap46
ENSMUSG00000068323	0.369717	1.53297	-2.05184	6:83219828-83304945	Slc4a5	Slc4a5
ENSMUSG00000106933	0.230744	0.95759	-2.05311	2:36248709-36250730	Gm43621	Gm43621
ENSMUSG00000029370	15.8377	65.7748	-2.05417	5:90603076-90640657	Rassf6	Rassf6
ENSMUSG00000091890	0.118464	0.492081	-2.05445	7:73737929-73741024	A830073O21Rik	A830073O21Rik
ENSMUSG00000024411	7.11049	29.5804	-2.05662	18:15389394-15403684	Aqp4	Aqp4
ENSMUSG00000050035	0.0524231	0.218429	-2.05889	10:85097019-85102495	Fhl4	Fhl4
ENSMUSG00000087413	0.110126	0.458857	-2.05889	4:82508016-82547292	Gm11266	Gm11266
ENSMUSG00000091561	10.6695	44.5769	-2.0628	18:31819862-31820413	Gm6665	Gm6665
ENSMUSG00000088139	4.07319	17.0333	-2.06413	2:152417262-152417324	Gm27343	Gm27343
ENSMUSG00000007946	0.144986	0.608942	-2.07038	7:101818313-101822726	Phox2a	Phox2a
ENSMUSG00000060063	0.182252	0.765459	-2.07038	5:149264767-149288153	Alox5ap	Alox5ap
ENSMUSG00000100855	0.0644427	0.270659	-2.07038	10:41648876-41694487	Gm6976	Gm6976
ENSMUSG00000084821	0.0404443	0.169866	-2.07038	7:80636017-80644384	Gm15880	Gm15880
ENSMUSG00000097323	0.18311	0.769064	-2.07038	12:76402757-76403654	4930426I24Rik	4930426I24Rik
ENSMUSG00000049907	54.3011	228.23	-2.07143	5:74195286-74199481	Rasl11b	Rasl11b
ENSMUSG00000040562	58.3486	245.926	-2.07545	3:107981702-107986453	Gstm2	Gstm2
ENSMUSG00000026985	0.172518	0.728409	-2.078	2:24153161-24160519	Il1f8	Il1f8
ENSMUSG00000059173	2.0625	8.72057	-2.08003	2:79834453-80129458	Pde1a	Pde1a
ENSMUSG00000065396	1.33304	5.66544	-2.08746	17:17830188-17830257	Mir99b	Mir99b
ENSMUSG00000038408	0.0995871	0.423245	-2.08746	13:31565492-31582513	1700018A04Rik	1700018A04Rik
ENSMUSG00000053675	0.0481492	0.204634	-2.08746	2:121046111-121085841	Tgm5	Tgm5
ENSMUSG00000030666	0.136423	0.579796	-2.08746	7:114718643-114723365	Calcb	Calcb
ENSMUSG00000089707	0.0300913	0.127888	-2.08746	14:103692983-103699442	Slain1os	Slain1os
ENSMUSG00000028137	0.677107	2.88729	-2.09226	3:94478295-94492198	Celf3	Celf3
ENSMUSG00000037139	0.117385	0.500842	-2.09311	4:135759715-135815564	Myom3	Myom3
ENSMUSG00000025854	22.0361	94.0232	-2.09314	5:138754514-138810077	Fam20c	Fam20c
ENSMUSG00000063434	0.364375	1.56101	-2.09899	19:48206025-48805505	Sorcs3	Sorcs3
ENSMUSG00000096932	0.119022	0.510093	-2.09953	13:38960619-38966299	5033403F01Rik	5033403F01Rik
ENSMUSG00000078942	0.0724052	0.310308	-2.09953	13:100281121-100317674	Naip6	Naip6
ENSMUSG00000108084	1.07361	4.60378	-2.10035	6:48860329-48866083	RP24-315D19.10	RP24-315D19.10
ENSMUSG00000064796	1.65449	7.11429	-2.10433	3:96414437-96414859	Terc	Terc
ENSMUSG00000039099	0.132721	0.571721	-2.10691	7:79743163-79785950	Wdr93	Wdr93
ENSMUSG00000006724	3.79396	16.3442	-2.107	10:127048250-127053006	Cyp27b1	Cyp27b1
ENSMUSG00000033579	0.723981	3.12384	-2.1093	8:111345135-111393824	Fa2h	Fa2h
ENSMUSG00000024053	0.27445	1.1873	-2.11306	17:71252176-71310965	Emilin2	Emilin2
ENSMUSG00000028172	0.0186031	0.0806134	-2.11547	3:134829007-134934579	Tacr3	Tacr3
ENSMUSG00000074452	0.0452976	0.19629	-2.11547	9:35570284-35690318	Pate2	Pate2
ENSMUSG00000050702	0.0904196	0.391818	-2.11547	9:55962589-55980914	4930563M21Rik	4930563M21Rik
ENSMUSG00000078949	0.0639715	0.27721	-2.11547	2:163492318-163502612	R3hdml	R3hdml
ENSMUSG00000108704	0.0926951	0.401679	-2.11547	7:35282493-35283247	RP23-471O11.1	RP23-471O11.1
ENSMUSG00000107813	0.0186875	0.0809793	-2.11547	6:52599501-52603245	RP23-92M3.1	RP23-92M3.1
ENSMUSG00000085102	0.309667	1.34189	-2.11547	3:108248909-108256985	1700010K24Rik	1700010K24Rik
ENSMUSG00000088763	0.686126	2.97321	-2.11547	6:120524897-120524998	Gm24391	Gm24391
ENSMUSG00000100071	0.125421	0.54349	-2.11547	13:42049334-42050287	Gm28707	Gm28707
ENSMUSG00000030144	0.891526	3.86328	-2.11547	6:123262111-123275265	Clec4d	Clec4d
ENSMUSG00000000731	0.0821418	0.355948	-2.11547	10:78030022-78043610	Aire	Aire
ENSMUSG00000000682	0.300364	1.30158	-2.11547	4:134082448-134095082	Cd52	Cd52
ENSMUSG00000041293	2.93647	12.7388	-2.11708	17:43270329-43324737	Adgrf1	Adgrf1
ENSMUSG00000035105	4.91629	21.339	-2.11785	12:54178981-54203860	Egln3	Egln3
ENSMUSG00000032068	36.0685	156.649	-2.11872	9:50494525-50505482	Plet1	Plet1
ENSMUSG00000025757	27.2063	118.246	-2.11978	3:40744495-40796103	Hspa4l	Hspa4l
ENSMUSG00000056411	0.115021	0.501908	-2.12553	3:108085584-108088011	Gm12500	Gm12500
ENSMUSG00000022066	1.30276	5.68578	-2.12577	14:69555424-69585520	Gm21685	Gm21685
ENSMUSG00000103385	0.133949	0.585145	-2.12711	3:92277725-92281033	Gm37752	Gm37752
ENSMUSG00000045441	0.120292	0.525928	-2.12832	6:59347226-59426294	Gprin3	Gprin3
ENSMUSG00000000365	0.0362522	0.158603	-2.12928	14:56402697-56525032	Rnf17	Rnf17
ENSMUSG00000025044	0.118696	0.520435	-2.13245	8:39581700-39642678	Msr1	Msr1
ENSMUSG00000074794	18.2361	80.1392	-2.13571	13:80883384-80896035	Arrdc3	Arrdc3
ENSMUSG00000040280	1.04491	4.59275	-2.13597	10:127514939-127517152	Ndufa4l2	Ndufa4l2
ENSMUSG00000039252	1.89148	8.31739	-2.1366	5:52533517-52566462	Lgi2	Lgi2
ENSMUSG00000000157	3.81775	16.8176	-2.13917	16:96422288-96443619	Itgb2l	Itgb2l
ENSMUSG00000004730	0.227128	1.00376	-2.14383	17:57358686-57483529	Adgre1	Adgre1
ENSMUSG00000097045	0.171172	0.758046	-2.14684	1:171423185-171437318	Gm26641	Gm26641
ENSMUSG00000100775	0.605056	2.68914	-2.152	1:23293729-23294075	Gm29107	Gm29107
ENSMUSG00000038527	0.155005	0.689773	-2.1538	6:124493113-124510643	C1rl	C1rl
ENSMUSG00000075534	0.149984	0.669159	-2.15754	2:9906178-9914678	Gm13262	Gm13262
ENSMUSG00000022112	0.167028	0.746059	-2.1592	14:115092215-116525179	Gpc5	Gpc5
ENSMUSG00000029602	5.8694	26.2704	-2.16215	5:120648812-120679597	Rasal1	Rasal1
ENSMUSG00000043832	0.0486006	0.218703	-2.16991	6:122952515-122969875	Clec4a3	Clec4a3
ENSMUSG00000105876	0.089897	0.404536	-2.16991	3:149005496-149007443	Gm43572	Gm43572
ENSMUSG00000020676	0.0431206	0.194043	-2.16992	11:82057823-82062955	Ccl11	Ccl11
ENSMUSG00000030148	0.0417695	0.187963	-2.16992	6:123106428-123143999	Clec4a2	Clec4a2
ENSMUSG00000078122	0.0154851	0.0696828	-2.16992	X:96239926-96243636	F630028O10Rik	F630028O10Rik
ENSMUSG00000085470	0.101207	0.455433	-2.16992	6:30460128-30463313	1700012C14Rik	1700012C14Rik
ENSMUSG00000086191	0.0868837	0.390977	-2.16992	11:95700106-95712754	Zfp652os	Zfp652os
ENSMUSG00000107075	0.0366509	0.164929	-2.16992	5:120746036-120747308	Gm43068	Gm43068
ENSMUSG00000107682	0.073707	0.331682	-2.16992	6:84008898-84012121	RP23-100I21.7	RP23-100I21.7
ENSMUSG00000065374	0.317391	1.42826	-2.16992	14:57831063-57831209	Gm22738	Gm22738
ENSMUSG00000078591	0.0146305	0.0658371	-2.16992	7:123982869-124398989	Hs3st4	Hs3st4
ENSMUSG00000085483	0.0492158	0.221471	-2.16992	2:154630002-154632636	Gm14198	Gm14198
ENSMUSG00000085843	0.020727	0.0932716	-2.16992	4:98793768-98798900	Kank4os	Kank4os
ENSMUSG00000091313	0.0904196	0.406888	-2.16992	6:39653450-39653965	Fth-ps2	Fth-ps2
ENSMUSG00000101344	0.0590589	0.265765	-2.16992	1:73750321-73841917	Gm29183	Gm29183
ENSMUSG00000006546	0.0568289	0.25573	-2.16992	1:74889934-74893143	Cryba2	Cryba2
ENSMUSG00000024175	0.0304547	0.137046	-2.16992	17:25471590-25476594	Tekt4	Tekt4
ENSMUSG00000027720	0.0407837	0.183527	-2.16992	3:37120523-37125959	Il2	Il2
ENSMUSG00000065246	0.440156	1.9807	-2.16992	11:70996539-70996644	Gm22297	Gm22297
ENSMUSG00000065581	0.696366	3.13365	-2.16992	1:185313319-185313385	Mir194-1	Mir194-1
ENSMUSG00000072945	0.0575296	0.258883	-2.16992	X:139779549-139782353	Ripply1	Ripply1
ENSMUSG00000079993	0.101427	0.456423	-2.16992	4:8166894-8167353	Gm11799	Gm11799
ENSMUSG00000081339	0.103681	0.466565	-2.16992	7:128692689-128693138	Gm16044	Gm16044
ENSMUSG00000085467	0.0839146	0.377616	-2.16992	4:12027505-12040894	Gm11842	Gm11842
ENSMUSG00000085560	0.0274289	0.12343	-2.16992	7:96906826-96951886	C230038L03Rik	C230038L03Rik
ENSMUSG00000088743	0.501683	2.25757	-2.16992	9:62020594-62020686	Gm23221	Gm23221
ENSMUSG00000092284	0.0438501	0.197326	-2.16992	17:35947246-35952297	Gm8801	Gm8801
ENSMUSG00000099590	0.0433208	0.194944	-2.16992	7:140837221-140845689	C330022C24Rik	C330022C24Rik
ENSMUSG00000104145	0.0216203	0.0972912	-2.16992	1:137935189-137937346	D130019J16Rik	D130019J16Rik
ENSMUSG00000087434	0.0426672	0.192002	-2.16992	11:79607079-79623163	Rab11fip4os1	Rab11fip4os1
ENSMUSG00000097053	0.0967978	0.43559	-2.16992	10:22224280-22253819	Gm1972	Gm1972
ENSMUSG00000036814	0.0819974	0.368988	-2.16992	9:123636122-123678885	Slc6a20a	Slc6a20a
ENSMUSG00000025804	0.0659223	0.296651	-2.16992	9:123962126-123968692	Ccr1	Ccr1
ENSMUSG00000035258	0.106986	0.481436	-2.16992	16:56477846-56690128	Abi3bp	Abi3bp
ENSMUSG00000023992	0.212872	0.964185	-2.17932	17:48346401-48354147	Trem2	Trem2
ENSMUSG00000025418	0.296259	1.34586	-2.1836	4:106483456-106492283	Bsnd	Bsnd
ENSMUSG00000091575	0.479461	2.18238	-2.18641	3:106481982-106485913	2010016I18Rik	2010016I18Rik
ENSMUSG00000036905	1.41513	6.45387	-2.18921	4:136880129-136886187	C1qb	C1qb
ENSMUSG00000104181	0.277717	1.26957	-2.19264	1:155179801-155180388	Gm8850	Gm8850
ENSMUSG00000074065	0.0995233	0.457807	-2.20163	8:117802062-117803234	Gm10617	Gm10617
ENSMUSG00000073067	0.0909928	0.420841	-2.20945	6:54269681-54430221	9130019P16Rik	9130019P16Rik
ENSMUSG00000060807	0.856957	3.97533	-2.21378	12:103646630-103657212	Serpina6	Serpina6
ENSMUSG00000050359	39.6233	183.963	-2.21499	3:92483952-92485895	Sprr1a	Sprr1a
ENSMUSG00000040998	101.661	472.16	-2.21551	3:132881745-132950291	Npnt	Npnt
ENSMUSG00000104519	0.0259491	0.121096	-2.22238	1:125919266-125921962	Gm37161	Gm37161
ENSMUSG00000004707	0.0324004	0.151202	-2.22239	1:171588624-171607410	Ly9	Ly9
ENSMUSG00000021624	0.0562127	0.262326	-2.22239	13:102693558-102739629	Cd180	Cd180
ENSMUSG00000031144	0.0582721	0.271937	-2.22239	X:7638471-7653256	Syp	Syp
ENSMUSG00000086279	0.142246	0.663812	-2.22239	8:46152610-46156100	Gm15634	Gm15634
ENSMUSG00000097891	0.0936878	0.43721	-2.22239	18:43472816-43475169	Gm3650	Gm3650
ENSMUSG00000038135	0.14167	0.661125	-2.22239	5:24751003-24758008	Crygn	Crygn
ENSMUSG00000035493	0.235199	1.0976	-2.22239	13:56609603-56639339	Tgfbi	Tgfbi
ENSMUSG00000041479	0.0610421	0.284863	-2.22239	14:34219595-34230421	Syt15	Syt15
ENSMUSG00000069814	0.0349749	0.163216	-2.22239	11:74619605-74641516	E130309D14Rik	E130309D14Rik
ENSMUSG00000004654	0.308643	1.44033	-2.22239	6:55376295-55388530	Ghrhr	Ghrhr
ENSMUSG00000047182	1.63775	7.64713	-2.2232	5:137643031-137645714	Irs3	Irs3
ENSMUSG00000082087	3.33611	15.6258	-2.22769	11:40672906-40673856	Gm12138	Gm12138
ENSMUSG00000028778	0.116119	0.545758	-2.23266	4:130130217-130139359	Hcrtr1	Hcrtr1
ENSMUSG00000103662	0.0547227	0.257196	-2.23266	2:169624056-169628318	Gm34294	Gm34294
ENSMUSG00000025497	0.195543	0.919052	-2.23266	7:141269085-141276786	Cdhr5	Cdhr5
ENSMUSG00000021749	4.19573	19.7293	-2.23334	14:8348948-8378763	Oit1	Oit1
ENSMUSG00000020151	0.369057	1.73845	-2.23589	10:116018213-116274932	Ptprr	Ptprr
ENSMUSG00000015340	0.408441	1.93224	-2.24207	X:9435252-9487771	Cybb	Cybb
ENSMUSG00000061947	9.25168	43.8412	-2.2445	12:103614786-103631444	Serpina10	Serpina10
ENSMUSG00000050493	3.59644	17.0426	-2.2445	4:129576815-129578549	Fam167b	Fam167b
ENSMUSG00000032532	6.30034	30.2416	-2.26303	9:121489825-121495689	Cck	Cck
ENSMUSG00000047586	0.16761	0.807576	-2.26849	7:28543596-28547254	Nccrp1	Nccrp1
ENSMUSG00000033578	0.425698	2.05551	-2.27159	X:134295225-134305969	Tmem35	Tmem35
ENSMUSG00000023011	0.0309667	0.149673	-2.27301	15:99497005-99528017	Faim2	Faim2
ENSMUSG00000108125	0.440156	2.12742	-2.27301	6:120908673-120908990	RP23-259J8.4	RP23-259J8.4
ENSMUSG00000090451	0.147647	0.713628	-2.27301	18:78349754-78350701	Gm6133	Gm6133
ENSMUSG00000026807	0.317752	1.5358	-2.27302	2:28700164-28813165	Ak8	Ak8
ENSMUSG00000090113	0.33144	1.60621	-2.27684	17:25942233-25944961	Nhlrc4	Nhlrc4
ENSMUSG00000031538	65.3855	317.563	-2.28	8:22757744-22782847	Plat	Plat
ENSMUSG00000051497	25.9621	126.747	-2.28746	11:110968033-111027968	Kcnj16	Kcnj16
ENSMUSG00000082307	0.420107	2.05111	-2.28757	2:24494068-24495011	Gm13418	Gm13418
ENSMUSG00000089987	0.153982	0.76991	-2.32192	7:100264944-100265246	Gpx2-ps1	Gpx2-ps1
ENSMUSG00000052336	0.0135551	0.0677753	-2.32192	9:119901616-120068283	Cx3cr1	Cx3cr1
ENSMUSG00000081816	0.0540006	0.270003	-2.32192	13:75929465-75930328	Gm15528	Gm15528
ENSMUSG00000102895	0.0350274	0.175137	-2.32192	3:50575186-50576517	5830415G21Rik	5830415G21Rik
ENSMUSG00000002633	0.016388	0.0819398	-2.32192	5:28456815-28467256	Shh	Shh
ENSMUSG00000024459	0.0390105	0.195052	-2.32192	17:36984061-36989537	H2-M5	H2-M5
ENSMUSG00000079476	0.111087	0.555435	-2.32192	X:102908905-102909651	1700011M02Rik	1700011M02Rik
ENSMUSG00000097684	0.0354533	0.177266	-2.32192	13:15459980-15461295	Gm26645	Gm26645
ENSMUSG00000024979	0.0340807	0.170404	-2.32192	19:55180733-55196313	Tectb	Tectb
ENSMUSG00000070390	0.0118719	0.0593595	-2.32192	11:71153102-71230733	Nlrp1b	Nlrp1b
ENSMUSG00000085170	0.0598929	0.299464	-2.32192	11:62634704-62638788	Lrrc75aos1	Lrrc75aos1
ENSMUSG00000096145	0.0804423	0.402212	-2.32192	7:127893063-127895617	Vkorc1	Vkorc1
ENSMUSG00000108163	0.11297	0.564849	-2.32192	6:126336867-126337279	RP23-240C17.3	RP23-240C17.3
ENSMUSG00000026770	0.0236236	0.118118	-2.32192	2:11642807-11693193	Il2ra	Il2ra
ENSMUSG00000039059	0.0325814	0.162907	-2.32192	2:180099465-180104488	Hrh3	Hrh3
ENSMUSG00000065130	0.444348	2.22174	-2.32192	3:142772972-142773076	Gm24457	Gm24457
ENSMUSG00000097548	0.0156987	0.0784935	-2.32192	6:99725771-99732553	Gm26748	Gm26748
ENSMUSG00000086602	0.0236435	0.118218	-2.32192	15:89520096-89523677	Gm15609	Gm15609
ENSMUSG00000102526	0.0387513	0.193756	-2.32192	1:185329451-185331858	Gm37785	Gm37785
ENSMUSG00000087397	0.126784	0.63392	-2.32192	15:97766549-97768713	Rapgef3os2	Rapgef3os2
ENSMUSG00000024076	0.111495	0.557477	-2.32193	17:78508063-78627409	Vit	Vit
ENSMUSG00000031253	2.45178	12.2862	-2.32513	X:133908426-133932446	Srpx2	Srpx2
ENSMUSG00000016942	0.182766	0.921141	-2.33342	15:78439668-78468634	Tmprss6	Tmprss6
ENSMUSG00000028699	7.78857	39.2611	-2.33367	4:116161869-116167601	Tspan1	Tspan1
ENSMUSG00000028497	5.19142	26.2075	-2.33578	4:88396144-88438928	Hacd4	Hacd4
ENSMUSG00000055675	0.92567	4.67671	-2.33692	8:15011025-15033333	Kbtbd11	Kbtbd11
ENSMUSG00000023885	0.764215	3.86441	-2.33819	17:14665500-14694262	Thbs2	Thbs2
ENSMUSG00000100490	0.578686	2.94768	-2.34873	7:39489438-39498801	Gm28455	Gm28455
ENSMUSG00000050425	0.078622	0.404342	-2.36257	7:48550965-48558086	Mrgprb2	Mrgprb2
ENSMUSG00000092495	0.509351	2.64862	-2.37851	15:65857869-65858356	Gm20405	Gm20405
ENSMUSG00000104116	0.0798366	0.415151	-2.37851	15:68338295-68341216	Gm37296	Gm37296
ENSMUSG00000085274	0.275422	1.4322	-2.37851	2:165857684-165859034	BC046401	BC046401
ENSMUSG00000032564	0.0899548	0.469764	-2.38466	9:104547286-105034544	Cpne4	Cpne4
ENSMUSG00000053687	0.222882	1.16394	-2.38466	8:105984944-105996423	Dpep2	Dpep2
ENSMUSG00000086331	0.729008	3.86374	-2.40599	16:92094568-92096490	Gm16310	Gm16310
ENSMUSG00000106643	0.0195981	0.104523	-2.41503	5:107132118-107135688	Gm43422	Gm43422
ENSMUSG00000025150	1.33794	7.13571	-2.41503	11:120729489-120732114	Cbr2	Cbr2
ENSMUSG00000074300	0.0928796	0.495358	-2.41503	8:65085613-65129563	BC030870	BC030870
ENSMUSG00000037161	1.43894	7.69615	-2.41912	3:51388412-51396738	Mgarp	Mgarp
ENSMUSG00000101304	1.90583	10.3011	-2.43431	9:50488795-50507823	Plet1os	Plet1os
ENSMUSG00000015966	0.482432	2.61585	-2.43888	14:29996141-30008896	Il17rb	Il17rb
ENSMUSG00000092368	0.146983	0.797907	-2.44057	17:35994453-36038435	A930015D03Rik	A930015D03Rik
ENSMUSG00000027202	0.181931	0.997687	-2.45519	2:125152505-125230002	Slc12a1	Slc12a1
ENSMUSG00000089774	14.9183	81.8428	-2.45577	16:92058322-92087473	Slc5a3	Slc5a3
ENSMUSG00000106110	0.0150602	0.0828312	-2.45942	5:121715109-121718206	Gm43571	Gm43571
ENSMUSG00000029685	0.0144492	0.0794707	-2.45942	6:24528144-24573164	Asb15	Asb15
ENSMUSG00000009075	0.0177536	0.097645	-2.45942	11:4736892-4746778	Cabp7	Cabp7
ENSMUSG00000073679	0.0679134	0.373524	-2.45942	4:155839492-155840178	Mxra8os	Mxra8os
ENSMUSG00000086792	0.0852953	0.469124	-2.45942	4:34962220-34966965	Gm12364	Gm12364
ENSMUSG00000104077	0.182252	1.00239	-2.45942	1:195017892-195018242	Gm37027	Gm37027
ENSMUSG00000041669	0.0658061	0.361934	-2.45942	12:103196908-103242150	Prima1	Prima1
ENSMUSG00000086666	0.0648909	0.3569	-2.45942	11:57970244-57973134	Gm12249	Gm12249
ENSMUSG00000100465	0.0369118	0.203015	-2.45942	5:149234816-149247682	Gm29264	Gm29264
ENSMUSG00000026725	0.0951786	0.523482	-2.45942	1:160085029-160153580	Tnn	Tnn
ENSMUSG00000031285	0.0238958	0.131427	-2.45943	X:143855842-143933311	Dcx	Dcx
ENSMUSG00000015947	0.0585402	0.321971	-2.45943	3:96282909-96293969	Fcgr1	Fcgr1
ENSMUSG00000028864	0.0348834	0.191859	-2.45943	5:16553495-16620152	Hgf	Hgf
ENSMUSG00000022375	0.0671639	0.369402	-2.45943	15:66379858-66500910	Lrrc6	Lrrc6
ENSMUSG00000104094	0.0521302	0.286716	-2.45943	9:101188598-101191282	Gm37314	Gm37314
ENSMUSG00000091971	3.54602	19.6329	-2.469	17:34969190-34972156	Hspa1a	Hspa1a
ENSMUSG00000084843	0.301363	1.6849	-2.48308	2:180370491-180385885	B230312C02Rik	B230312C02Rik
ENSMUSG00000066060	0.0698033	0.390899	-2.48542	4:119054790-119069111	Gm12866	Gm12866
ENSMUSG00000060508	0.0369508	0.209388	-2.50249	7:20008023-20073306	Nlrp9b	Nlrp9b
ENSMUSG00000064147	0.762362	4.33593	-2.50779	17:29135056-29148980	Rab44	Rab44
ENSMUSG00000053490	0.0901202	0.514973	-2.51457	8:64998457-65018688	Trim60	Trim60
ENSMUSG00000104324	0.0847787	0.485122	-2.51657	15:68321381-68326333	Gm37320	Gm37320
ENSMUSG00000001642	288.376	1655.86	-2.52156	6:34302434-34317478	Akr1b3	Akr1b3
ENSMUSG00000049539	0.145347	0.835748	-2.52356	13:23763717-23764358	Hist1h1a	Hist1h1a
ENSMUSG00000081217	0.265094	1.52429	-2.52356	X:141627959-141628468	Gm15268	Gm15268
ENSMUSG00000023781	0.0515827	0.2966	-2.52356	11:69120404-69124055	Hes7	Hes7
ENSMUSG00000047730	1.23938	7.20022	-2.53842	7:28071236-28120862	Fcgbp	Fcgbp
ENSMUSG00000038156	5.41167	31.5935	-2.54548	7:113765998-114043370	Spon1	Spon1
ENSMUSG00000087187	2.95871	17.2971	-2.54749	2:36216777-36222934	Gm13431	Gm13431
ENSMUSG00000096962	0.156566	0.939393	-2.58495	17:5837968-5838265	Gm26622	Gm26622
ENSMUSG00000107368	0.117227	0.703365	-2.58495	6:126822377-126825177	Gm42574	Gm42574
ENSMUSG00000031384	0.0409627	0.245776	-2.58495	X:164506327-164539752	Asb9	Asb9
ENSMUSG00000026117	0.0385273	0.231164	-2.58495	1:36761798-36782818	Zap70	Zap70
ENSMUSG00000054005	0.0187451	0.112471	-2.58495	7:18245347-18266092	Mill1	Mill1
ENSMUSG00000087662	0.0686126	0.411675	-2.58495	13:31325934-31327109	Gm11373	Gm11373
ENSMUSG00000024672	0.0442942	0.265765	-2.58496	19:11321039-11336146	Ms4a7	Ms4a7
ENSMUSG00000093105	0.559878	3.35927	-2.58496	6:117935469-117935593	Gm25535	Gm25535
ENSMUSG00000010601	0.048332	0.289992	-2.58496	15:77388221-77399110	Apol7a	Apol7a
ENSMUSG00000086855	0.160608	0.963646	-2.58496	6:31372895-31383877	Gm13844	Gm13844
ENSMUSG00000020992	0.377852	2.26711	-2.58496	12:69790288-69840479	4930512B01Rik	4930512B01Rik
ENSMUSG00000079620	4.92225	29.589	-2.58767	16:32735886-32782391	Muc4	Muc4
ENSMUSG00000071414	1.54541	9.41962	-2.60768	12:13455020-13455970	Gm6736	Gm6736
ENSMUSG00000087318	0.284491	1.74251	-2.61471	11:33068551-33080521	Gm12114	Gm12114
ENSMUSG00000097651	0.598161	3.67869	-2.62058	9:58455173-58469623	4930461G14Rik	4930461G14Rik
ENSMUSG00000036523	0.179448	1.11087	-2.63005	12:16670615-16800886	Greb1	Greb1
ENSMUSG00000018927	1.2375	7.66199	-2.63029	11:83587882-83593087	Ccl6	Ccl6
ENSMUSG00000029915	0.0798458	0.50569	-2.66295	6:40574894-40585821	Clec5a	Clec5a
ENSMUSG00000062082	0.0381805	0.24181	-2.66296	16:44811733-44839150	Cd200r4	Cd200r4
ENSMUSG00000039330	0.143706	0.910138	-2.66296	19:5390049-5394401	Tsga10ip	Tsga10ip
ENSMUSG00000047592	0.0282311	0.178797	-2.66296	5:138225898-138253363	Nxpe5	Nxpe5
ENSMUSG00000050875	0.0427519	0.270762	-2.66296	18:59062248-59076962	A730017C20Rik	A730017C20Rik
ENSMUSG00000087075	0.106522	0.674638	-2.66296	12:111406809-111412077	A230065H16Rik	A230065H16Rik
ENSMUSG00000032690	0.321536	2.03921	-2.66496	5:120730333-120749853	Oas2	Oas2
ENSMUSG00000036887	1.03183	6.57229	-2.67119	4:136895917-136898803	C1qa	C1qa
ENSMUSG00000027322	0.0349002	0.224358	-2.68449	2:131069220-131086765	Siglec1	Siglec1
ENSMUSG00000036123	0.224851	1.45216	-2.69116	13:74121515-74166064	Slc9a3	Slc9a3
ENSMUSG00000108504	0.0692233	0.449952	-2.70043	7:129962165-129978669	RP23-307M24.1	RP23-307M24.1
ENSMUSG00000029866	0.0516684	0.335844	-2.70043	6:41686330-41704339	Kel	Kel
ENSMUSG00000029182	0.0662735	0.430778	-2.70043	5:30466047-30484088	1700001C02Rik	1700001C02Rik
ENSMUSG00000098376	0.657134	4.27137	-2.70043	10:78408475-78408545	Mir6907	Mir6907
ENSMUSG00000103047	0.0157199	0.102179	-2.70043	15:8652106-8655073	Gm37310	Gm37310
ENSMUSG00000106451	0.0346889	0.225478	-2.70043	5:101956607-101957951	Gm42934	Gm42934
ENSMUSG00000069516	16.4367	107.078	-2.70366	10:117277334-117282274	Lyz2	Lyz2
ENSMUSG00000069867	0.650265	4.26737	-2.71424	8:122619471-122622739	Pabpn1l	Pabpn1l
ENSMUSG00000026185	13.9117	91.4715	-2.71702	1:72857932-72874884	Igfbp5	Igfbp5
ENSMUSG00000001739	1.20084	7.94154	-2.72538	5:136966616-136975858	Cldn15	Cldn15
ENSMUSG00000099338	0.0786346	0.524231	-2.73696	8:13200720-13207714	2810030D12Rik	2810030D12Rik
ENSMUSG00000089827	0.201106	1.34071	-2.73696	13:80884224-80885524	1700023H06Rik	1700023H06Rik
ENSMUSG00000031595	0.129028	0.864488	-2.74416	8:40926212-40990785	Pdgfrl	Pdgfrl
ENSMUSG00000024210	0.0707836	0.475262	-2.74723	17:27143969-27167764	Ip6k3	Ip6k3
ENSMUSG00000074628	0.29956	2.02203	-2.75488	2:157087055-157096482	Tldc2	Tldc2
ENSMUSG00000004347	0.380467	2.57168	-2.75686	6:56069804-56569103	Pde1c	Pde1c
ENSMUSG00000063130	0.179952	1.22694	-2.76938	13:3802893-3804318	Calml3	Calml3
ENSMUSG00000034413	2.36079	16.2706	-2.78492	17:26414829-26446349	Neurl1b	Neurl1b
ENSMUSG00000074892	0.192002	1.32802	-2.79008	16:96235801-96319859	B3galt5	B3galt5
ENSMUSG00000085213	0.0994809	0.696366	-2.80735	4:150566869-150568544	Gm13091	Gm13091
ENSMUSG00000091649	0.0394059	0.275841	-2.80735	14:59320964-59341351	Phf11b	Phf11b
ENSMUSG00000036362	0.0184559	0.129191	-2.80735	3:59207892-59210882	P2ry13	P2ry13
ENSMUSG00000086498	0.0666522	0.466565	-2.80735	4:99146914-99161642	Gm12681	Gm12681
ENSMUSG00000082651	0.188893	1.32225	-2.80735	2:121401145-121401391	Gm14001	Gm14001
ENSMUSG00000078899	0.0237398	0.166178	-2.80735	2:175321955-175338197	Gm4631	Gm4631
ENSMUSG00000043144	0.0452976	0.317083	-2.80735	15:99601400-99605477	Aqp6	Aqp6
ENSMUSG00000054675	0.452449	3.16714	-2.80735	5:113793729-113800516	Tmem119	Tmem119
ENSMUSG00000038963	26.5353	188.075	-2.82532	2:180456245-180474867	Slco4a1	Slco4a1
ENSMUSG00000044667	0.107752	0.765038	-2.82782	3:117319139-117360876	Lppr4	Lppr4
ENSMUSG00000030109	11.1951	79.4874	-2.82785	6:121343076-121365775	Slc6a12	Slc6a12
ENSMUSG00000042514	0.193481	1.37648	-2.83072	18:21550377-21654718	Klhl14	Klhl14
ENSMUSG00000004988	10.669	76.2818	-2.83791	6:117933559-117937692	Fxyd4	Fxyd4
ENSMUSG00000025582	0.129676	0.934562	-2.84938	11:119538719-119547753	Nptx1	Nptx1
ENSMUSG00000000386	0.0378859	0.274673	-2.85797	16:97447035-97462907	Mx1	Mx1
ENSMUSG00000009356	0.0745908	0.540783	-2.85798	11:87806428-87828289	Lpo	Lpo
ENSMUSG00000015950	0.201802	1.46643	-2.86129	5:134220053-134229625	Ncf1	Ncf1
ENSMUSG00000079042	10.6807	78.1909	-2.872	8:65012976-65037336	Apela	Apela
ENSMUSG00000043168	0.392543	2.89734	-2.8838	18:21651448-21656105	4930426D05Rik	4930426D05Rik
ENSMUSG00000050103	0.241516	1.80039	-2.89812	12:37241641-37582202	Agmo	Agmo
ENSMUSG00000104610	3.63105	27.1085	-2.90029	3:137289639-137300708	Gm567	Gm567
ENSMUSG00000075549	0.0231202	0.173401	-2.90688	14:67304888-67314711	Gm6878	Gm6878
ENSMUSG00000079293	0.0315887	0.236915	-2.90688	6:129461591-129472779	Clec7a	Clec7a
ENSMUSG00000048337	0.186523	1.40214	-2.9102	14:34143992-34152489	Npy4r	Npy4r
ENSMUSG00000079419	0.0564394	0.432702	-2.93859	19:11469366-11482192	Ms4a6c	Ms4a6c
ENSMUSG00000105429	0.0658991	0.505226	-2.93859	5:32799904-32800965	Gm43692	Gm43692
ENSMUSG00000029700	0.0666794	0.514384	-2.94753	6:24088283-24168092	Slc13a1	Slc13a1
ENSMUSG00000086610	0.118418	0.913507	-2.94753	5:149006962-149012776	Gm15408	Gm15408
ENSMUSG00000090877	28.0971	218.935	-2.962	17:34956436-34959238	Hspa1b	Hspa1b
ENSMUSG00000007279	0.044283	0.345407	-2.96347	7:109798676-109865679	Scube2	Scube2
ENSMUSG00000055978	0.366413	2.88245	-2.97575	7:45648595-45666308	Fut2	Fut2
ENSMUSG00000036144	0.138388	1.09722	-2.98705	12:37108540-37179534	Meox2	Meox2
ENSMUSG00000078586	0.0295108	0.236086	-2.99999	11:116739062-116749833	Gm11735	Gm11735
ENSMUSG00000049625	0.0133381	0.106704	-2.99999	13:56173703-56178885	Tifab	Tifab
ENSMUSG00000103056	0.241744	1.93395	-2.99999	1:186112181-186112373	Gm38268	Gm38268
ENSMUSG00000087613	0.0627104	0.501683	-2.99999	6:34179232-34186392	Gm13855	Gm13855
ENSMUSG00000089431	0.654064	5.23251	-2.99999	3:132939870-132939976	Gm23196	Gm23196
ENSMUSG00000097208	0.120125	0.961	-3	12:86891404-86892567	Gm26698	Gm26698
ENSMUSG00000044748	12.0119	97.0584	-3.01438	8:21776599-21795185	Defb1	Defb1
ENSMUSG00000005360	0.595731	4.86062	-3.02841	15:8634124-8710764	Slc1a3	Slc1a3
ENSMUSG00000030069	0.134586	1.09912	-3.02974	6:99711299-99726392	Prok2	Prok2
ENSMUSG00000026589	0.206005	1.69776	-3.04288	1:157506728-157568425	Sec16b	Sec16b
ENSMUSG00000057716	0.0207056	0.172546	-3.05889	6:39873271-40255150	Tmem178b	Tmem178b
ENSMUSG00000101061	0.0211052	0.175877	-3.05889	1:134435628-134439597	Platr1	Platr1
ENSMUSG00000092500	0.10524	0.877003	-3.05889	6:142161493-142173796	Gm20400	Gm20400
ENSMUSG00000049176	0.0788403	0.661695	-3.06916	X:167471309-168577231	Frmpd4	Frmpd4
ENSMUSG00000036960	0.296169	2.48782	-3.07038	3:145070263-145099443	Clca2	Clca2
ENSMUSG00000104432	0.0283799	0.241229	-3.08745	9:72011376-72013019	A430027C01Rik	A430027C01Rik
ENSMUSG00000105550	0.326893	2.77859	-3.08746	3:127861599-127865261	Gm42586	Gm42586
ENSMUSG00000015970	4.95698	42.4204	-3.09722	14:30009023-30040466	Chdh	Chdh
ENSMUSG00000028600	1.26615	10.8459	-3.09863	4:108014791-108096445	Podn	Podn
ENSMUSG00000070366	0.355704	3.05313	-3.10154	7:129257031-129391412	Ppapdc1a	Ppapdc1a
ENSMUSG00000084956	0.310216	2.66786	-3.10433	17:29114145-29133811	Gm16194	Gm16194
ENSMUSG00000044217	0.239183	2.07292	-3.11547	15:99590849-99594829	Aqp5	Aqp5
ENSMUSG00000021390	0.0642905	0.560246	-3.12338	13:49608071-49624500	Ogn	Ogn
ENSMUSG00000106867	0.0597942	0.521063	-3.12338	6:31288963-31291693	Gm43800	Gm43800
ENSMUSG00000019893	0.152451	1.32897	-3.12389	10:52045721-52195244	Ros1	Ros1
ENSMUSG00000007682	0.156512	1.38453	-3.14504	12:90724554-90738438	Dio2	Dio2
ENSMUSG00000086713	0.0668432	0.601589	-3.16991	4:107953932-107960721	4930407G08Rik	4930407G08Rik
ENSMUSG00000108327	0.0573176	0.515858	-3.16992	7:127068456-127071039	RP23-142A14.12	RP23-142A14.12
ENSMUSG00000022603	0.390734	3.51661	-3.16992	15:74606029-74636353	Mroh4	Mroh4
ENSMUSG00000020990	5.09658	47.2228	-3.21188	12:69746848-69790707	Cdkl1	Cdkl1
ENSMUSG00000063193	0.0595717	0.559974	-3.23266	11:114922781-114934386	Cd300lb	Cd300lb
ENSMUSG00000025491	0.192796	1.83156	-3.24792	7:140967221-140969825	Ifitm1	Ifitm1
ENSMUSG00000089092	0.530188	5.03679	-3.24792	13:64296437-64296524	Gm25654	Gm25654
ENSMUSG00000024680	0.10304	1.00979	-3.29278	19:11615523-11623719	Ms4a2	Ms4a2
ENSMUSG00000063851	6.91436	68.2613	-3.3034	4:62427540-62435252	Rnf183	Rnf183
ENSMUSG00000065460	1.79448	17.7205	-3.30378	2:180398379-180398482	Mir133a-2	Mir133a-2
ENSMUSG00000001558	0.031653	0.31653	-3.32192	11:100441917-100457022	Klhl10	Klhl10
ENSMUSG00000032015	0.0514973	0.525272	-3.35049	9:43123939-43210369	Pou2f3	Pou2f3
ENSMUSG00000022425	1.03819	10.808	-3.37995	15:54838898-54920146	Enpp2	Enpp2
ENSMUSG00000096938	0.0940656	0.997095	-3.40599	8:11007850-11054541	9530052E02Rik	9530052E02Rik
ENSMUSG00000021388	0.0299464	0.319429	-3.41503	13:49544443-49567557	Aspn	Aspn
ENSMUSG00000025189	0.277773	2.96754	-3.41729	19:43440436-43497212	Cnnm1	Cnnm1
ENSMUSG00000025892	0.015884	0.180018	-3.50249	9:4417899-4796234	Gria4	Gria4
ENSMUSG00000072941	0.29332	3.33261	-3.5061	5:52363791-52371418	Sod3	Sod3
ENSMUSG00000086607	0.47651	5.4695	-3.52083	18:57373455-57552397	4930511M06Rik	4930511M06Rik
ENSMUSG00000030209	0.0361119	0.4198	-3.53916	6:135713233-136173511	Grin2b	Grin2b
ENSMUSG00000055523	0.132762	1.63108	-3.61891	19:55198297-55241236	Gucy2g	Gucy2g
ENSMUSG00000093867	0.187963	2.35998	-3.65025	15:63880707-63890512	Gsdmcl2	Gsdmcl2
ENSMUSG00000031070	0.0232007	0.301609	-3.70043	7:145300828-145309557	Mrgprf	Mrgprf
ENSMUSG00000030228	0.0657752	0.877003	-3.73696	6:139587221-139969284	Pik3c2g	Pik3c2g
ENSMUSG00000022861	0.0588037	0.848453	-3.85085	16:22468461-22657221	Dgkg	Dgkg
ENSMUSG00000041577	0.147181	2.16567	-3.87914	1:133910304-133921414	Prelp	Prelp
ENSMUSG00000022595	0.315958	4.68672	-3.89077	15:74732247-74734329	Lypd2	Lypd2
ENSMUSG00000034785	0.162002	2.46243	-3.92599	4:107291465-107307169	Dio1	Dio1
ENSMUSG00000100127	0.218225	3.33884	-3.93546	15:63914448-63925666	Gsdmcl-ps	Gsdmcl-ps
ENSMUSG00000040522	0.0293437	0.4695	-3.99999	X:167242696-167264329	Tlr8	Tlr8
ENSMUSG00000070873	0.0221226	0.365023	-4.04438	7:4237754-4243463	Lilra5	Lilra5
ENSMUSG00000021335	0.776992	13.9119	-4.16226	13:23867750-23895730	Slc17a1	Slc17a1
ENSMUSG00000024552	19.525	358.459	-4.19841	18:78146940-78209094	Slc14a2	Slc14a2
ENSMUSG00000033491	1.3042	24.1627	-4.21153	9:86743649-86758443	Prss35	Prss35
ENSMUSG00000084887	0.380352	7.48026	-4.29767	11:118866257-118867220	Gm11749	Gm11749
ENSMUSG00000022025	0.217767	4.35534	-4.32192	14:79637690-79662170	Lect1	Lect1
ENSMUSG00000071984	0.138329	2.79623	-4.3373	17:7738569-7827302	Fndc1	Fndc1
ENSMUSG00000098190	0.0692919	1.45513	-4.39231	15:8917798-8929171	Gm5210	Gm5210
ENSMUSG00000059412	19.7478	441.022	-4.48108	9:45403138-45410278	Fxyd2	Fxyd2
ENSMUSG00000107028	0.0853473	1.99144	-4.54431	15:8914484-8915303	Gm5043	Gm5043
ENSMUSG00000041248	0.159626	3.75502	-4.55604	9:32372418-32399192	Kcnj1	Kcnj1
ENSMUSG00000055748	0.469774	11.0569	-4.55682	15:63891264-63912297	Gsdmc4	Gsdmc4
ENSMUSG00000015962	2.15665	53.5517	-4.63407	1:177729814-177753324	1700016C15Rik	1700016C15Rik
ENSMUSG00000048424	3.65961	136.451	-5.22053	15:8968426-9066551	Ranbp3l	Ranbp3l
ENSMUSG00000061171	0.0963315	4.02987	-5.38658	2:65316430-65364034	Slc38a11	Slc38a11
ENSMUSG00000023013	1.99345	94.7134	-5.57022	15:99579056-99584545	Aqp2	Aqp2
ENSMUSG00000056293	3.36476	196.619	-5.86874	15:63824346-63845177	Gsdmc2	Gsdmc2
ENSMUSG00000055827	1.76177	143.736	-6.35023	15:63857724-63878558	Gsdmc3	Gsdmc3
