# Supplementary material for: The nuclear factor of activated T cells 5 (NFAT5) contributes to the renal corticomedullary differences in gene expression
Source: Sci Rep. 2022 Nov 24;12:20304. doi: 10.1038/s41598-022-24237-y (PMC9700710; doi:10.1038/s41598-022-24237-y)
Supplement: Supplementary file 2 — Supplementary Information 2. [file 41598_2022_24237_MOESM2_ESM.xlsx]

## Sheet: NFAT5-KO Tamoxifen
up log2 > 2 600 vs 300	down log2 < -2 KO 600 vs control 600	down log2 < -2 KO 300 vs control 300		3 common elements in "600 vs 300" and "KO 300 vs 300":
Aqp2	Abca13	Gsdmc3		Serpina1f
Prss35	Elmod1	Gsdmc2		Inmt
Meox2	Shisa7	Gm14434		Aqp1
Gm5043	Slc6a18	1700016C15Rik
Gm5210	Gm43740	Cx3cr1
Ranbp3l	Col11a1	Gm11615		16 common elements in "600 vs 300", "KO 600 vs 600 " and "KO 300 vs 300":
Fxyd2	Gm15753	Ogn		Aqp2
Tldc2	Dtnbos	Ranbp3l		Ranbp3l
Gsdmc2	Ank2	Slc14a2		Fxyd2
Rs1	Tmem27	H2-Aa		Gsdmc2
Gm11749	Timp3	Kap		Gsdmc3
Mx1	Cfap46	Slc36a2		Gsdmc4
Phox2a	Slc4a5	Nphs2		Gsdmcl-ps
Tnn	Gm43621	Slc38a11		Pabpn1l
Slc17a1	Rassf6	Lep		Slc38a11
Npy4r	A830073O21Rik	Fxyd2		Enpp2
Gsdmc3	Aqp4	Slc9a3		Kcnj1
Pou2f3	Fhl4	Fcna		Nccrp1
Lgi2	Gm11266	Aspn		Pik3c2g
Gsdmc4	Gm6665	Gsdmcl2		Gsdmcl2
Calml3	Gm27343	Tnnt3		Fa2h
Gm37320	Phox2a	Gm28836		1700016C15Rik
Gria4	Alox5ap	Arhgap15
Gsdmcl-ps	Gm6976	Stx1b		84 common elements in "600 vs 300" and "KO 600 vs 600 ":
BC016548	Gm15880	Serpina1f		Prss35
Gm567	4930426I24Rik	Mir5100		Meox2
Gm13418	Rasl11b	Gsdmcl-ps		Gm5043
Eln	Gstm2	Nhlrc4		Gm5210
Cuzd1	Il1f8	1700095J12Rik		Tldc2
Fndc1	Pde1a	Gm16523		Gm11749
Pabpn1l	Mir99b	Gm17815		Mx1
Gm15681	1700018A04Rik	Gm15816		Phox2a
Il5ra	Tgm5	Slc10a2		Tnn
Gm7893	Calcb	Gm37960		Slc17a1
Zan	Slain1os	Igf2		Npy4r
Cadps	Celf3	Slc7a12		Pou2f3
Nptx1	Myom3	Gm37860		Lgi2
A230065H16Rik	Fam20c	Gm15263		Calml3
Htr5b	Sorcs3	5830415G21Rik		Gm37320
Chil4	5033403F01Rik	Rgs22		Gria4
Slc38a11	Naip6	Mir7030		Gm567
Gucy2g	RP24-315D19.10	Gm10305		Gm13418
Slc6a18	Terc	mmu-mir-7004		Fndc1
Gm25535	Wdr93	Serpina10		Nptx1
RP23-142A14.12	Cyp27b1	Gm1966		A230065H16Rik
RP23-92E8.2	Fa2h	Tmem27		Gucy2g
Cdkl1	Emilin2	Sectm1a		Slc6a18
Fmn2	Tacr3	Inmt		Gm25535
Serpina1b	Pate2	Gm43413		RP23-142A14.12
Gm8165	4930563M21Rik	Gm43662		Cdkl1
Calcb	R3hdml	Cryba2		Calcb
Susd5	RP23-471O11.1	Gm19684		Tmem178b
Slc5a1	RP23-92M3.1	Gm42632		Adgrf1
Tmem178b	1700010K24Rik	Reg3b		Slc12a1
Adgrf1	Gm24391	Gm9569		Rnf183
Gm8696	Gm28707	Slco2b1		Gm6133
Myo18b	Clec4d	Fa2h		Gm37161
Enpp2	Aire	4930511M06Rik		Dio1
Guca2b	Cd52	Trem1		Lypd2
Aldob	Adgrf1	Gm12527		Cck
Slc12a1	Egln3	Pabpn1l		Fxyd4
Gm43003	Plet1	Gpc5		9530052E02Rik
Kcnj1	Hspa4l	RP23-288L22.4		R3hdml
Gpr55	Gm12500	Trpv5		Gm42586
Rnf183	Gm21685	Rhcg		Slc5a3
Cyp11b1	Gm37752	Gsdmc4		Plat
0610012D04Rik	Gprin3	Mroh4		Abca13
Pex5l	Rnf17	Wnt8b		Mill1
Gm6133	Msr1	Gm9574		Dgkg
Cd300lg	Arrdc3	Ifi27l2a		Grin2b
Prl2c2	Ndufa4l2	Pik3c2g		Lpo
Tmcc3os	Lgi2	Arsi		Ifitm1
Cd163l1	Itgb2l	Gm12009		Ghrhr
Gm13032	Adgre1	Gm9522		Ptprr
1700036G14Rik	Gm26641	Efcab10		Slc6a12
Aldh3b3	Gm29107	Gm6977		Ms4a2
Gm37161	C1rl	Gm15627		Aqp5
Dio1	Gm13262	Gm42637		Muc4
Cav3	Gpc5	Gm10109		B230312C02Rik
Lypd2	Rasal1	Tmem217		Gm4631
Cck	Clec4a3	Gm23119		Tectb
Fxyd4	Gm43572	Gm16137		1700011M02Rik
9530052E02Rik	Ccl11	Crisp2		Gpx2-ps1
R3hdml	Clec4a2	Ptpn5		Gm16310
Gm42586	F630028O10Rik	Dgkb		Pdgfrl
Slc5a3	1700012C14Rik	Gm13610		Il1f8
Slc38a3	Zfp652os	Gm37072		Irs3
Olfm4	Gm43068	RP24-179P9.2		Gm37296
Gsta2	RP23-100I21.7	Gm15704		Igfbp5
Gm15410	Gm22738	Mir1929		Cnnm1
Rnf186	Hs3st4	Mab21l1		Clca2
Plat	Gm14198	Gm23706		Rab11fip4os1
Nqo1	Kank4os	Gm43274		Gm11799
Abca13	Fth-ps2	Aqp1		Gm23221
Gm42509	Gm29183	Gm17767		Ccl11
Mill1	Cryba2	Hepacam2		1700012C14Rik
A930018M24Rik	Tekt4	F13a1		Zfp652os
RP23-370A2.7	Il2	Mir133a-2		Sod3
Tcerg1l	Gm22297	Gm11375		Neurl1b
Gm42746	Mir194-1	Fbxw15		Gm37310
Dgkg	Ripply1	Pdzd9		1700001C02Rik
Nccrp1	Gm11799	Bsnd		Mir6907
Serpina16	Gm16044	Fbxw18		RP23-307M24.1
Grin2b	Gm11842	Cyp4a31		Hcrtr1
Lpo	C230038L03Rik	Mir421		Gm15753
Tmem254c	Gm23221	Fcamr		Plet1
Nxnl1	Gm8801	Gm23196		Mgarp
1700039E22Rik	C330022C24Rik	Gm14409		Prok2
Ifitm1	D130019J16Rik	Fcrls
Gstp2	Rab11fip4os1	Capn11
Gm5105	Gm1972	Ifit1bl2		24 common elements in "KO 600 vs 600 " and "KO 300 vs 300":
Fga	Slc6a20a	Gm29009		Tmem27
Ghrhr	Ccr1	Ptpro		Cd52
Ptprr	Abi3bp	Cd52		Gpc5
Gsta1	Trem2	Ncf1		Clec4a2
Slc6a12	Bsnd	Rgs14		Cryba2
Scn4a	2010016I18Rik	Gm26622		Bsnd
Gm5975	C1qb	G630018N14Rik		Gm15634
Npffr1	Gm8850	Crisp1		Serpina10
Gm35106	Gm10617	Nccrp1		Faim2
Gpx2	9130019P16Rik	Fpr2		Nhlrc4
Ms4a2	Serpina6	Ntn5		Cx3cr1
Aqp5	Sprr1a	Pard3bos3		5830415G21Rik
Muc4	Npnt	Mir6975		Il2ra
B230312C02Rik	Gm37161	Mir7664		Gm26622
Pik3c2g	Ly9	Grip2		Slc9a3
Scn1a	Cd180	Gm15690		Ncf1
Gm4631	Syp	A630072L19Rik		Apela
Prss41	Gm15634	Gm24620		Gm23196
Adcyap1r1	Gm3650	Gm25982		Ogn
Slc14a1	Crygn	Gm2822		Mroh4
Serpina1f	Tgfbi	Gm17142		Mir133a-2
Gm42835	Syt15	Gm21963		Aspn
Psg22	E130309D14Rik	Gm36933		4930511M06Rik
Psca	Ghrhr	4930580E04Rik		Slc14a2
Scg5	Irs3	Gm15634
S100g	Gm12138	Gm6606
Dpp10	Hcrtr1	Gm38042
Aldh8a1	Gm34294	Enpp2
Gml2	Cdhr5	Apela
Klrb1c	Oit1	BC043934
Tnr	Ptprr	Faim2
Tectb	Cybb	H2-DMb2
Foxn4	Serpina10	Gm12608
Cnfn	Fam167b	Il2ra
Dhx58os	Cck	Slc24a2
Cyp2c55	Nccrp1	A530095I07Rik
1700011M02Rik	Tmem35	T2
Gm42614	Faim2	Hnf1aos2
Wnt6	RP23-259J8.4	Ppfia2
Gpx2-ps1	Gm6133	Gm22952
Gm16310	Ak8	Ntrk3
Ppef2	Nhlrc4	Chil3
Gsdmcl2	Plat	Gm10644
Pcx	Kcnj16	Gm1070
Itga8	Gm13418	1810017P11Rik
Gm38244	Gpx2-ps1	Clec4a2
Pdgfrl	Cx3cr1	Gm17970
Fa2h	Gm15528	4933437G19Rik
Rpl3l	5830415G21Rik	Gm13856
Il1f8	Shh	Gm26521
Irs3	H2-M5	Aqp2
Gm37296	1700011M02Rik	Kcnj1
Igfbp5	Gm26645	Kng2
Svep1	Tectb	Trp63
Cnnm1	Nlrp1b	Krt23
Clca2	Lrrc75aos1
Gipc3	Vkorc1
Guca2a	RP23-240C17.3
Gm8046	Il2ra
Sptssb	Hrh3
Inmt	Gm24457
Sult1d1	Gm26748
Aqp1	Gm15609
1700016C15Rik	Gm37785
1700123I01Rik	Rapgef3os2
Wfdc16	Vit
Rab11fip4os1	Srpx2
9230109A22Rik	Tmprss6
Aldoart2	Tspan1
Gm24336	Hacd4
Gm11799	Kbtbd11
Gm12295	Thbs2
Gm12764	Gm28455
Gm23221	Mrgprb2
Gm43064	Gm20405
Gm36070	Gm37296
RP24-92L16.5	BC046401
Gm38109	Cpne4
Ccl11	Dpep2
1700039E15Rik	Gm16310
1700012C14Rik	Gm43422
Zfp652os	Cbr2
Gm4858	BC030870
Krt4	Mgarp
Ccl20	Plet1os
Ifit1	Il17rb
Ucp3	A930015D03Rik
Cntn4	Slc12a1
Sod3	Slc5a3
Neurl1b	Gm43571
D630024D03Rik	Asb15
Gm2885	Cabp7
1110002J07Rik	Mxra8os
Gm37310	Gm12364
1700001C02Rik	Gm37027
Mir6907	Prima1
RP23-307M24.1	Gm12249
Hcrtr1	Gm29264
Gm15753	Tnn
Oas3	Dcx
Ndnf	Fcgr1
Ceacam2	Hgf
Tmem229a	Lrrc6
Gm17750	Gm37314
Fam107a	Hspa1a
Catsper3	B230312C02Rik
Slc34a2	Gm12866
Fbln1	Nlrp9b
Plet1	Rab44
Rbfox3	Trim60
Mgarp	Gm37320
RP23-132J21.5	Akr1b3
Serping1	Hist1h1a
Prok2	Gm15268
Lipg	Hes7
Dtx1	Fcgbp
Rasd1	Spon1
	Gm13431
	Gm26622
	Gm42574
	Asb9
	Zap70
	Mill1
	Gm11373
	Ms4a7
	Gm25535
	Apol7a
	Gm13844
	4930512B01Rik
	Muc4
	Gm6736
	Gm12114
	4930461G14Rik
	Greb1
	Ccl6
	Clec5a
	Cd200r4
	Tsga10ip
	Nxpe5
	A730017C20Rik
	A230065H16Rik
	Oas2
	C1qa
	Siglec1
	Slc9a3
	RP23-307M24.1
	Kel
	1700001C02Rik
	Mir6907
	Gm37310
	Gm42934
	Lyz2
	Pabpn1l
	Igfbp5
	Cldn15
	2810030D12Rik
	1700023H06Rik
	Pdgfrl
	Ip6k3
	Tldc2
	Pde1c
	Calml3
	Neurl1b
	B3galt5
	Gm13091
	Phf11b
	P2ry13
	Gm12681
	Gm14001
	Gm4631
	Aqp6
	Tmem119
	Slco4a1
	Lppr4
	Slc6a12
	Klhl14
	Fxyd4
	Nptx1
	Mx1
	Lpo
	Ncf1
	Apela
	4930426D05Rik
	Agmo
	Gm567
	Gm6878
	Clec7a
	Npy4r
	Ms4a6c
	Gm43692
	Slc13a1
	Gm15408
	Hspa1b
	Scube2
	Fut2
	Meox2
	Gm11735
	Tifab
	Gm38268
	Gm13855
	Gm23196
	Gm26698
	Defb1
	Slc1a3
	Prok2
	Sec16b
	Tmem178b
	Platr1
	Gm20400
	Frmpd4
	Clca2
	A430027C01Rik
	Gm42586
	Chdh
	Podn
	Ppapdc1a
	Gm16194
	Aqp5
	Ogn
	Gm43800
	Ros1
	Dio2
	4930407G08Rik
	RP23-142A14.12
	Mroh4
	Cdkl1
	Cd300lb
	Ifitm1
	Gm25654
	Ms4a2
	Rnf183
	Mir133a-2
	Klhl10
	Pou2f3
	Enpp2
	9530052E02Rik
	Aspn
	Cnnm1
	Gria4
	Sod3
	4930511M06Rik
	Grin2b
	Gucy2g
	Gsdmcl2
	Mrgprf
	Pik3c2g
	Dgkg
	Prelp
	Lypd2
	Dio1
	Gsdmcl-ps
	Tlr8
	Lilra5
	Slc17a1
	Slc14a2
	Prss35
	Gm11749
	Lect1
	Fndc1
	Gm5210
	Fxyd2
	Gm5043
	Kcnj1
	Gsdmc4
	1700016C15Rik
	Ranbp3l
	Slc38a11
	Aqp2
	Gsdmc2
	Gsdmc3
