# Supplementary material for: The nuclear factor of activated T cells 5 (NFAT5) contributes to the renal corticomedullary differences in gene expression
Source: Sci Rep. 2022 Nov 24;12:20304. doi: 10.1038/s41598-022-24237-y (PMC9700710; doi:10.1038/s41598-022-24237-y)
Supplement: Supplementary file 3 — Supplementary Information 3. [file 41598_2022_24237_MOESM3_ESM.xlsx]

## Sheet: CRE_IM_vs_CRE_CTX
Gene	CRE_M.value	CRE_C.value	log2foldchange	pvalue	padjust	significance	gene_name	gene_description
ENSMUSG00000085683	60.8145	0.249038	7.93191	1.50514e-64	3.9662e-60	TRUE	9130409J20Rik	transmembrane
ENSMUSG00000035429	4.20626	0.0807841	5.70232	2.87008e-57	3.78147e-53	TRUE	Ptprh	protein
ENSMUSG00000046733	13.4895	0.996061	3.75946	2.87167e-55	1.89178e-51	TRUE	Gprc5a	G
ENSMUSG00000047730	50.6584	0.607022	6.38291	2.26501e-55	1.89178e-51	TRUE	Fcgbp	Fc
ENSMUSG00000036564	121.967	1.47474	6.36988	2.52107e-52	1.32865e-48	TRUE	Ndrg4	N-myc
ENSMUSG00000020904	17.4484	0.40796	5.41852	4.58232e-52	2.01248e-48	TRUE	Cfap52	cilia
ENSMUSG00000026725	53.3049	0.674255	6.30483	2.35373e-50	8.86046e-47	TRUE	Tnn	tenascin
ENSMUSG00000006235	62.2638	1.53538	5.34173	5.15992e-50	1.69961e-46	TRUE	Epor	erythropoietin
ENSMUSG00000042985	30.8128	0.375894	6.35706	6.4796e-50	1.89716e-46	TRUE	Upk3b	uroplakin
ENSMUSG00000074971	10.5807	0.888611	3.57374	1.72225e-49	4.53829e-46	TRUE	Fibin	fin
ENSMUSG00000020953	4.9101	0.352123	3.8016	2.34666e-49	5.62154e-46	TRUE	Coch	cochlin
ENSMUSG00000015702	20.8061	2.11481	3.29841	6.34533e-47	1.2862e-43	TRUE	Anxa9	annexin
ENSMUSG00000038963	169.979	5.5214	4.94418	5.9163e-47	1.2862e-43	TRUE	Slco4a1	solute
ENSMUSG00000035638	164.82	2.71958	5.92136	4.23476e-45	7.97072e-42	TRUE	Muc20	mucin
ENSMUSG00000042429	28.8121	1.42302	4.33965	1.92107e-43	3.37482e-40	TRUE	Adora1	adenosine
ENSMUSG00000055022	4.47182	0.11305	5.30583	5.42419e-43	8.93329e-40	TRUE	Cntn1	contactin
ENSMUSG00000036437	72.1343	0.847242	6.41177	6.16499e-43	9.5561e-40	TRUE	Npy1r	neuropeptide
ENSMUSG00000036602	14.6225	0.398364	5.19796	7.36366e-43	1.078e-39	TRUE	Alx1	ALX
ENSMUSG00000067219	9.74525	0.382901	4.66966	1.07789e-42	1.49492e-39	TRUE	Nipal1	NIPA-like
ENSMUSG00000007888	98.588	0.435834	7.82149	2.15102e-42	2.83407e-39	TRUE	Crlf1	cytokine
ENSMUSG00000027186	69.1373	1.01177	6.09452	2.51202e-42	3.15211e-39	TRUE	Elf5	E74-like
ENSMUSG00000096938	8.85932	0.194561	5.5089	3.73435e-42	4.47291e-39	TRUE	9530052E02Rik	RIKEN
ENSMUSG00000063434	2.84412	0.0847862	5.06801	5.94064e-42	6.80616e-39	TRUE	Sorcs3	sortilin-related
ENSMUSG00000018486	34.1757	0.983604	5.11875	1.17609e-41	1.2913e-38	TRUE	Wnt9b	wingless-type
ENSMUSG00000015134	323.615	2.19144	7.20625	1.54476e-41	1.62824e-38	TRUE	Aldh1a3	aldehyde
ENSMUSG00000007279	3.64173	0.0577034	5.97982	1.18524e-40	1.20124e-37	TRUE	Scube2	signal
ENSMUSG00000059336	24.3073	0.907332	4.74362	6.41967e-40	6.26536e-37	TRUE	Slc14a1	solute
ENSMUSG00000028364	29.7433	0.847676	5.13291	6.69916e-40	6.30463e-37	TRUE	Tnc	tenascin
ENSMUSG00000022598	498.035	2.5416	7.61437	1.23067e-39	1.11825e-36	TRUE	Psca	prostate
ENSMUSG00000026639	101.632	1.60749	5.9824	1.45169e-39	1.27511e-36	TRUE	Lamb3	laminin,
ENSMUSG00000022382	81.1198	2.09116	5.27768	6.95129e-39	5.90882e-36	TRUE	Wnt7b	wingless-type
ENSMUSG00000021614	51.462	0.455808	6.81894	1.18549e-38	9.76217e-36	TRUE	Vcan	versican
ENSMUSG00000032719	13.0346	0.286205	5.50916	1.59969e-38	1.27738e-35	TRUE	Sbspon	somatomedin
ENSMUSG00000024053	9.12996	0.415255	4.45854	1.80705e-38	1.40051e-35	TRUE	Emilin2	elastin
ENSMUSG00000064294	7.87294	0.319191	4.62441	6.6441e-38	5.00225e-35	TRUE	Aox3	aldehyde
ENSMUSG00000045319	44.1146	0.906628	5.6046	8.49539e-38	6.21839e-35	TRUE	Proser2	proline
ENSMUSG00000022500	274.014	29.7997	3.20088	1.98665e-37	1.41487e-34	TRUE	Litaf	LPS-induced
ENSMUSG00000055523	8.71625	0.132723	6.03721	2.73061e-37	1.89354e-34	TRUE	Gucy2g	guanylate
ENSMUSG00000028497	44.1379	1.91146	4.52927	5.07371e-37	3.42814e-34	TRUE	Hacd4	3-hydroxyacyl-CoA
ENSMUSG00000070366	9.36308	0.0490481	7.57664	8.93009e-37	5.88292e-34	TRUE	Ppapdc1a	phospholipid
ENSMUSG00000042357	6.34399	0.0322421	7.6203	9.72102e-37	6.24777e-34	TRUE	Gjb5	gap
ENSMUSG00000020251	17.3408	0.118845	7.18894	1.7022e-36	1.06797e-33	TRUE	Glt8d2	glycosyltransferase
ENSMUSG00000090638	16.3481	0.520892	4.972	2.11197e-36	1.29425e-33	TRUE	Gm17028	predicted
ENSMUSG00000032532	383.823	4.96951	6.27119	3.51154e-36	2.10301e-33	TRUE	Cck	cholecystokinin
ENSMUSG00000051225	6.7011	0.0189096	8.46913	3.96869e-36	2.32397e-33	TRUE	Fam83a	family
ENSMUSG00000049848	2.33228	0.0165096	7.14229	6.29129e-36	3.60395e-33	TRUE	Ceacam19	carcinoembryonic
ENSMUSG00000004473	8.1396	1.31969	2.62475	1.07802e-35	6.044e-33	TRUE	Clec11a	C-type
ENSMUSG00000016763	3.3028	0.209434	3.97912	1.46634e-35	8.04988e-33	TRUE	Scube1	signal
ENSMUSG00000001642	1880.48	24.0472	6.28908	1.65051e-35	8.69853e-33	TRUE	Akr1b3	aldo-keto
ENSMUSG00000029449	18.0847	1.69009	3.4196	1.6202e-35	8.69853e-33	TRUE	Rhof	ras
ENSMUSG00000031465	68.1222	4.73003	3.8482	1.71898e-35	8.71092e-33	TRUE	Angpt2	angiopoietin
ENSMUSG00000044014	9.14821	0.0291925	8.29174	1.68908e-35	8.71092e-33	TRUE	Npy5r	neuropeptide
ENSMUSG00000034825	13.1954	0.328817	5.3266	1.78103e-35	8.8551e-33	TRUE	Nrip3	nuclear
ENSMUSG00000032068	275.318	10.5306	4.70844	4.99198e-35	2.43599e-32	TRUE	Plet1	placenta
ENSMUSG00000026443	3.36297	0.021256	7.30572	3.94094e-34	1.88814e-31	TRUE	Lrrn2	leucine
ENSMUSG00000002565	135.746	16.764	3.01747	5.38672e-34	2.53474e-31	TRUE	Scin	scinderin
ENSMUSG00000005148	11.4548	0.500454	4.51658	6.67693e-34	3.08673e-31	TRUE	Klf5	Kruppel-like
ENSMUSG00000071537	28.0451	0.64607	5.43991	8.3129e-34	3.77678e-31	TRUE	Klrg2	killer
ENSMUSG00000071984	13.5868	0.36173	5.23115	9.86886e-34	4.4077e-31	TRUE	Fndc1	fibronectin
ENSMUSG00000028417	7.9172	0.126677	5.96576	1.07888e-33	4.73824e-31	TRUE	Tal2	T
ENSMUSG00000031340	9.4428	0.737346	3.6788	1.13716e-33	4.91235e-31	TRUE	Gabre	gamma-aminobutyric
ENSMUSG00000006777	40.9212	0.854028	5.58242	1.6243e-33	6.90355e-31	TRUE	Krt23	keratin
ENSMUSG00000055407	16.0679	0.313828	5.67806	1.72517e-33	7.21587e-31	TRUE	Map6	microtubule-associated
ENSMUSG00000021575	10.199	0.0875599	6.86394	2.05157e-33	8.44701e-31	TRUE	Ahrr	aryl-hydrocarbon
ENSMUSG00000020331	2.60323	0.46224	2.49359	2.80075e-33	1.13543e-30	TRUE	Hcn2	hyperpolarization-activated,
ENSMUSG00000055415	24.8304	1.0766	4.52755	3.14744e-33	1.25664e-30	TRUE	Atp10b	ATPase,
ENSMUSG00000048070	1.41805	0.0109139	7.02159	3.4492e-33	1.35657e-30	TRUE	Pirt	phosphoinositide-interacting
ENSMUSG00000043557	0.643376	0.0279544	4.52451	7.70931e-33	2.98747e-30	TRUE	Mdga1	MAM
ENSMUSG00000022602	12.524	0.748097	4.06532	1.02093e-32	3.8989e-30	TRUE	Arc	activity
ENSMUSG00000029832	17.8076	0.689981	4.68979	1.04393e-32	3.9298e-30	TRUE	Nfe2l3	nuclear
ENSMUSG00000038156	105.257	4.44726	4.56485	1.06616e-32	3.95697e-30	TRUE	Spon1	spondin
ENSMUSG00000029602	66.0883	0.939073	6.13701	1.1711e-32	4.28607e-30	TRUE	Rasal1	RAS
ENSMUSG00000032226	7.35106	0.0297292	7.94992	1.28099e-32	4.62402e-30	TRUE	Gcnt3	glucosaminyl
ENSMUSG00000039037	3.83157	0.318914	3.5867	1.36669e-32	4.86672e-30	TRUE	St6galnac5	ST6
ENSMUSG00000037625	60.414	0.239965	7.97591	2.33795e-32	8.21429e-30	TRUE	Cldn11	claudin
ENSMUSG00000046623	15.0608	0.101845	7.20828	2.48006e-32	8.59895e-30	TRUE	Gjb4	gap
ENSMUSG00000039457	32.6224	1.67422	4.2843	2.62393e-32	8.97965e-30	TRUE	Ppl	periplakin
ENSMUSG00000030069	7.71592	0.0510348	7.24021	3.41219e-32	1.15275e-29	TRUE	Prok2	prokineticin
ENSMUSG00000032125	14.4797	5.26204	1.46034	3.6781e-32	1.22686e-29	TRUE	Robo4	roundabout
ENSMUSG00000025461	1.16693	0.00908025	7.00577	5.59667e-32	1.84347e-29	TRUE	Cd163l1	CD163
ENSMUSG00000036856	52.6629	0.459616	6.84021	5.72636e-32	1.86291e-29	TRUE	Wnt4	wingless-type
ENSMUSG00000036381	17.9628	0.885148	4.34295	8.38563e-32	2.69475e-29	TRUE	P2ry14	purinergic
ENSMUSG00000060962	2.62595	0.0359412	6.19106	1.08621e-31	3.44853e-29	TRUE	Dmkn	dermokine
ENSMUSG00000002489	42.3205	3.01299	3.81209	1.24632e-31	3.90974e-29	TRUE	Tiam1	T
ENSMUSG00000060568	1.69634	0.206944	3.03511	1.41242e-31	4.37867e-29	TRUE	Fam78b	family
ENSMUSG00000000142	14.2818	1.01185	3.81911	1.42934e-31	4.3796e-29	TRUE	Axin2	axin
ENSMUSG00000060548	8.23561	0.166325	5.62979	1.91084e-31	5.78766e-29	TRUE	Tnfrsf19	tumor
ENSMUSG00000032899	20.6599	0.787254	4.71386	2.60021e-31	7.78615e-29	TRUE	Styk1	serine/threonine/tyrosine
ENSMUSG00000026961	14.3949	0.190571	6.23908	2.68746e-31	7.95425e-29	TRUE	Lrrc26	leucine
ENSMUSG00000105550	9.48195	0.373408	4.66636	2.71672e-31	7.95425e-29	TRUE	Gm42586	predicted
ENSMUSG00000031595	1.67509	0.0894033	4.22777	2.8778e-31	8.33328e-29	TRUE	Pdgfrl	platelet-derived
ENSMUSG00000029333	40.6264	3.45099	3.55734	3.64951e-31	1.04531e-28	TRUE	Rasgef1b	-
ENSMUSG00000090394	34.8735	3.54235	3.29935	4.1029e-31	1.16253e-28	TRUE	4930523C07Rik	RIKEN
ENSMUSG00000031253	11.859	1.47627	3.00595	5.28999e-31	1.48294e-28	TRUE	Srpx2	sushi-repeat-containing
ENSMUSG00000004885	15.6436	0.0881159	7.47195	5.79033e-31	1.60611e-28	TRUE	Crabp2	cellular
ENSMUSG00000057722	58.7333	3.7221	3.97999	1.30536e-30	3.58307e-28	TRUE	Lepr	leptin
ENSMUSG00000006445	63.029	6.26612	3.33037	1.36507e-30	3.70835e-28	TRUE	Epha2	Eph
ENSMUSG00000037994	2.56131	0.0293077	6.44946	1.47727e-30	3.97219e-28	TRUE	Slc9b2	solute
ENSMUSG00000106379	0.765836	0.0270693	4.8223	1.76639e-30	4.70163e-28	TRUE	Lhfpl3	lipoma
ENSMUSG00000019464	50.8322	9.79046	2.37629	2.25945e-30	5.95389e-28	TRUE	Ptger1	prostaglandin
ENSMUSG00000090877	222.2	9.62181	4.52941	2.87461e-30	7.49989e-28	TRUE	Hspa1b	heat
ENSMUSG00000022595	161.165	2.53236	5.99191	2.93096e-30	7.57194e-28	TRUE	Lypd2	Ly6/Plaur
ENSMUSG00000004988	616.226	34.5383	4.15719	3.29837e-30	8.43837e-28	TRUE	Fxyd4	FXYD
ENSMUSG00000041986	8.6901	0.158249	5.7791	3.72846e-30	9.44699e-28	TRUE	Elmod1	ELMO/CED-12
ENSMUSG00000041120	185.779	8.36369	4.4733	4.2433e-30	1.06491e-27	TRUE	Nbl1	neuroblastoma,
ENSMUSG00000073802	53.3651	0.810535	6.04088	4.31974e-30	1.07386e-27	TRUE	Cdkn2b	cyclin
ENSMUSG00000050549	52.3436	3.69674	3.82369	5.793e-30	1.42665e-27	TRUE	5730508B09Rik	family
ENSMUSG00000050069	35.4736	0.832315	5.41347	6.21273e-30	1.51585e-27	TRUE	Grem2	gremlin
ENSMUSG00000034685	109.476	6.41039	4.09406	6.53595e-30	1.58008e-27	TRUE	Fam171a2	family
ENSMUSG00000097209	2.83545	0.299948	3.2408	8.29816e-30	1.98786e-27	TRUE	AU022754	expressed
ENSMUSG00000060780	4.73675	0.121835	5.2809	1.15009e-29	2.73027e-27	TRUE	Lrrtm1	leucine
ENSMUSG00000042784	295.351	11.0973	4.73415	1.22075e-29	2.87213e-27	TRUE	Muc1	mucin
ENSMUSG00000054871	37.6223	1.34418	4.80679	1.35664e-29	3.16361e-27	TRUE	Tmem158	transmembrane
ENSMUSG00000048424	174.861	25.7958	2.761	2.66096e-29	6.15079e-27	TRUE	Ranbp3l	RAN
ENSMUSG00000026228	5.84347	0.114972	5.66747	3.38648e-29	7.75975e-27	TRUE	Htr2b	5-hydroxytryptamine
ENSMUSG00000037579	0.94738	0.0814733	3.53954	3.7065e-29	8.41982e-27	TRUE	Kcnh3	potassium
ENSMUSG00000001870	37.9173	6.04529	2.64897	5.71022e-29	1.28607e-26	TRUE	Ltbp1	latent
ENSMUSG00000042793	2.96802	0.127788	4.53767	6.22175e-29	1.3894e-26	TRUE	Lgr6	leucine-rich
ENSMUSG00000032060	2727.04	56.5902	5.59064	6.92079e-29	1.53252e-26	TRUE	Cryab	crystallin,
ENSMUSG00000029082	58.556	3.82166	3.93755	7.8203e-29	1.71727e-26	TRUE	Bst1	bone
ENSMUSG00000022421	6.31483	0.466647	3.75834	1.34305e-28	2.92485e-26	TRUE	Nptxr	neuronal
ENSMUSG00000079669	4.98983	0.488342	3.35303	1.59652e-28	3.44835e-26	TRUE	Gm17396	predicted
ENSMUSG00000039323	72.435	1.01878	6.15176	2.08976e-28	4.47701e-26	TRUE	Igfbp2	insulin-like
ENSMUSG00000030717	720.463	11.4754	5.97231	2.57801e-28	5.47847e-26	TRUE	Nupr1	nuclear
ENSMUSG00000023013	3433.6	129.428	4.72951	3.07608e-28	6.48461e-26	TRUE	Aqp2	aquaporin
ENSMUSG00000022123	25.1308	1.73849	3.85355	4.39523e-28	9.19195e-26	TRUE	Scel	sciellin
ENSMUSG00000047182	14.8045	0.75484	4.29372	5.19645e-28	1.0782e-25	TRUE	Irs3	insulin
ENSMUSG00000040205	1.15156	0.0117633	6.61315	5.34901e-28	1.10119e-25	TRUE	Cuzd1	CUB
ENSMUSG00000032394	1.71137	0.183647	3.22015	5.8083e-28	1.18647e-25	TRUE	Igdcc3	immunoglobulin
ENSMUSG00000041789	1.55144	0.0198973	6.28489	6.36175e-28	1.28953e-25	TRUE	2700046A07Rik	RIKEN
ENSMUSG00000049241	9.64348	0.807122	3.5787	7.12399e-28	1.43301e-25	TRUE	Hcar1	hydrocarboxylic
ENSMUSG00000041886	6.00748	0.329214	4.18966	8.36124e-28	1.66914e-25	TRUE	Macc1	metastasis
ENSMUSG00000043003	4.09784	0.455445	3.16951	1.17789e-27	2.33372e-25	TRUE	Rasef	RAS
ENSMUSG00000069763	9.18623	0.357719	4.68257	1.56399e-27	3.07558e-25	TRUE	Tmem100	transmembrane
ENSMUSG00000030220	93.3926	7.80098	3.58158	1.78305e-27	3.48038e-25	TRUE	Arhgdib	Rho,
ENSMUSG00000036466	9.19786	0.330566	4.79829	1.93962e-27	3.75816e-25	TRUE	Megf11	multiple
ENSMUSG00000030109	37.6705	1.10716	5.0885	2.25644e-27	4.3401e-25	TRUE	Slc6a12	solute
ENSMUSG00000063130	26.7766	0.495707	5.75534	2.36142e-27	4.50912e-25	TRUE	Calml3	calmodulin-like
ENSMUSG00000021611	5.06653	0.320406	3.98302	2.4706e-27	4.68366e-25	TRUE	Tert	telomerase
ENSMUSG00000017417	2.8029	0.203657	3.7827	3.13014e-27	5.89159e-25	TRUE	Plxdc1	plexin
ENSMUSG00000090113	15.5344	1.85622	3.06503	5.47364e-27	1.02295e-24	TRUE	Nhlrc4	NHL
ENSMUSG00000024968	8.08685	0.780725	3.37269	6.15494e-27	1.14218e-24	TRUE	Rcor2	REST
ENSMUSG00000029819	34.835	1.32989	4.71116	1.55669e-26	2.86856e-24	TRUE	Npy	neuropeptide
ENSMUSG00000027208	3.08928	0.0809582	5.25395	1.60696e-26	2.94062e-24	TRUE	Fgf7	fibroblast
ENSMUSG00000075549	4.97654	0.135093	5.20311	1.79807e-26	3.26765e-24	TRUE	Gm6878	predicted
ENSMUSG00000019124	12.3998	2.48413	2.31951	1.99368e-26	3.59832e-24	TRUE	Scrn1	secernin
ENSMUSG00000002980	1129.01	111.763	3.33654	2.04638e-26	3.6683e-24	TRUE	Bcam	basal
ENSMUSG00000049907	156.856	14.5744	3.42794	2.24054e-26	3.98922e-24	TRUE	Rasl11b	RAS-like,
ENSMUSG00000040037	4.31733	0.604486	2.83636	2.35675e-26	4.16796e-24	TRUE	Negr1	neuronal
ENSMUSG00000079056	10.4889	1.15637	3.18119	2.5121e-26	4.41309e-24	TRUE	Kcnip3	Kv
ENSMUSG00000045007	3.15645	0.237954	3.72955	2.56267e-26	4.47211e-24	TRUE	Tubg2	tubulin,
ENSMUSG00000043461	89.0332	0.582924	7.25489	2.91354e-26	5.05096e-24	TRUE	Sptssb	serine
ENSMUSG00000052560	30.7866	3.03777	3.34122	3.40175e-26	5.85878e-24	TRUE	Cpne8	copine
ENSMUSG00000021087	43.8712	1.68012	4.70664	4.27872e-26	7.32133e-24	TRUE	Rtn1	reticulon
ENSMUSG00000001946	142.149	29.9918	2.24477	4.3138e-26	7.33374e-24	TRUE	Esam	endothelial
ENSMUSG00000020758	10.947	1.63561	2.74263	4.37937e-26	7.36855e-24	TRUE	Itgb4	integrin
ENSMUSG00000055799	21.99	4.77044	2.20465	4.39021e-26	7.36855e-24	TRUE	Tcf7l1	transcription
ENSMUSG00000061462	0.289509	0.0124844	4.53541	4.6158e-26	7.69816e-24	TRUE	Obscn	obscurin,
ENSMUSG00000058153	0.610297	0.0124779	5.61206	7.13213e-26	1.182e-23	TRUE	Sez6l	seizure
ENSMUSG00000045932	38.0681	6.64707	2.51779	7.28009e-26	1.19899e-23	TRUE	Ifit2	interferon-induced
ENSMUSG00000033770	251.758	39.9877	2.65441	7.67249e-26	1.25576e-23	TRUE	Clcnka	chloride
ENSMUSG00000019893	0.573805	0.027762	4.36938	9.14611e-26	1.48771e-23	TRUE	Ros1	Ros1
ENSMUSG00000030257	36.0664	5.18168	2.79916	9.39009e-26	1.51803e-23	TRUE	Srgap3	SLIT-ROBO
ENSMUSG00000003352	45.5216	3.38408	3.74971	1.07657e-25	1.72979e-23	TRUE	Cacnb3	calcium
ENSMUSG00000069867	10.9153	0.107178	6.6702	1.10965e-25	1.77214e-23	TRUE	Pabpn1l	poly(A)binding
ENSMUSG00000032128	18.183	4.14285	2.13389	1.16236e-25	1.84513e-23	TRUE	Robo3	roundabout
ENSMUSG00000031273	22.1398	1.12422	4.29965	1.40193e-25	2.21211e-23	TRUE	Col4a6	collagen,
ENSMUSG00000079620	3.21727	0.059963	5.74562	1.42586e-25	2.23647e-23	TRUE	Muc4	mucin
ENSMUSG00000020178	13.8633	1.30815	3.40567	1.47615e-25	2.30165e-23	TRUE	Adora2a	adenosine
ENSMUSG00000078670	159.563	7.96478	4.32434	1.53405e-25	2.37786e-23	TRUE	Fam174b	family
ENSMUSG00000034435	150.853	11.2483	3.74536	1.58773e-25	2.44668e-23	TRUE	Tmem30b	transmembrane
ENSMUSG00000091561	89.4686	9.21072	3.28	1.68888e-25	2.58742e-23	TRUE	Gm6665	predicted
ENSMUSG00000041313	40.3076	5.97718	2.75352	1.72484e-25	2.62724e-23	TRUE	Slc7a1	solute
ENSMUSG00000040146	122.594	30.6177	2.00145	1.83505e-25	2.77905e-23	TRUE	Rgl3	ral
ENSMUSG00000053310	44.5455	2.00369	4.47455	1.90976e-25	2.87567e-23	TRUE	Nrgn	neurogranin
ENSMUSG00000028289	7.95069	1.04925	2.92172	1.97582e-25	2.95823e-23	TRUE	Epha7	Eph
ENSMUSG00000012350	193.886	15.7702	3.61994	2.1173e-25	3.15215e-23	TRUE	Ehf	ets
ENSMUSG00000024803	8.17922	0.590495	3.79197	2.28992e-25	3.38999e-23	TRUE	Ankrd1	ankyrin
ENSMUSG00000091971	40.2702	3.23137	3.63949	2.55083e-25	3.75513e-23	TRUE	Hspa1a	heat
ENSMUSG00000033491	12.5369	0.0456841	8.10027	2.66488e-25	3.90124e-23	TRUE	Prss35	protease,
ENSMUSG00000002997	20.9247	1.02635	4.34961	2.77975e-25	4.04692e-23	TRUE	Prkar2b	protein
ENSMUSG00000037624	25.9057	1.00085	4.69397	3.39669e-25	4.91792e-23	TRUE	Kcnk2	potassium
ENSMUSG00000068735	56.8135	5.25963	3.4332	4.19228e-25	6.03666e-23	TRUE	Trp53i11	transformation
ENSMUSG00000028354	1.27443	0.0339597	5.22989	4.7998e-25	6.87388e-23	TRUE	Fmn2	formin
ENSMUSG00000075585	5.05882	0.846426	2.57934	5.03339e-25	7.16945e-23	TRUE	6330403L08Rik	RIKEN
ENSMUSG00000040265	28.1563	4.84368	2.53928	5.24346e-25	7.42851e-23	TRUE	Dnm3	dynamin
ENSMUSG00000042510	27.3618	6.39808	2.09645	7.23594e-25	1.01965e-22	TRUE	AA986860	expressed
ENSMUSG00000028776	328.004	42.2736	2.95589	7.50044e-25	1.0513e-22	TRUE	Tinagl1	tubulointerstitial
ENSMUSG00000055748	1.23867	0.0284387	5.44478	8.5216e-25	1.18811e-22	TRUE	Gsdmc4	gasdermin
ENSMUSG00000072769	5.24086	0.15512	5.07835	9.0455e-25	1.25452e-22	TRUE	Gm10419	predicted
ENSMUSG00000026586	3.94273	0.490031	3.00825	1.00987e-24	1.39326e-22	TRUE	Prrx1	paired
ENSMUSG00000020092	16.1766	2.36175	2.77598	1.3908e-24	1.9088e-22	TRUE	Pald1	phosphatase
ENSMUSG00000024479	114.554	14.8439	2.94808	1.48652e-24	2.02961e-22	TRUE	Mal2	mal,
ENSMUSG00000007682	3.54385	0.0290519	6.93054	1.6531e-24	2.24541e-22	TRUE	Dio2	deiodinase,
ENSMUSG00000044217	251.983	11.5087	4.45253	1.74683e-24	2.36054e-22	TRUE	Aqp5	aquaporin
ENSMUSG00000101304	12.2657	0.65366	4.22994	1.90451e-24	2.5605e-22	TRUE	Plet1os	placenta
ENSMUSG00000104610	67.6715	0.961935	6.13646	2.45675e-24	3.28618e-22	TRUE	Gm567	predicted
ENSMUSG00000004952	17.3884	3.06811	2.5027	3.30275e-24	4.39549e-22	TRUE	Rasa4	RAS
ENSMUSG00000047330	16.4937	1.06217	3.95683	3.3212e-24	4.39784e-22	TRUE	Kcne4	potassium
ENSMUSG00000002055	26.5047	2.26797	3.54678	3.61751e-24	4.76625e-22	TRUE	Spag5	sperm
ENSMUSG00000039474	88.4732	9.85382	3.16649	4.02294e-24	5.27405e-22	TRUE	Wfs1	wolframin
ENSMUSG00000047501	121.85	10.2162	3.57618	4.18926e-24	5.46491e-22	TRUE	Cldn4	claudin
ENSMUSG00000056069	11.1382	0.79708	3.80465	4.21167e-24	5.46708e-22	TRUE	Fam105a	OTU
ENSMUSG00000027524	14.1729	3.80277	1.89801	5.2862e-24	6.82827e-22	TRUE	Edn3	endothelin
ENSMUSG00000071847	11.1553	0.783591	3.83148	5.39579e-24	6.93582e-22	TRUE	Apcdd1	adenomatosis
ENSMUSG00000017390	87.3172	12.3771	2.81859	5.45755e-24	6.98116e-22	TRUE	Aldoc	aldolase
ENSMUSG00000049551	4.33674	0.0462941	6.54964	5.51107e-24	7.01556e-22	TRUE	Fzd9	frizzled
ENSMUSG00000027938	2.91177	0.670879	2.11777	6.2897e-24	7.96826e-22	TRUE	Creb3l4	cAMP
ENSMUSG00000060594	12.6123	0.999602	3.65734	6.54343e-24	8.25004e-22	TRUE	Layn	layilin
ENSMUSG00000041293	25.3464	0.48464	5.70873	6.8247e-24	8.5637e-22	TRUE	Adgrf1	adhesion
ENSMUSG00000058966	4.61537	1.01508	2.18485	8.46879e-24	1.05764e-21	TRUE	Fam57b	family
ENSMUSG00000003271	24.0208	1.25072	4.26345	8.66873e-24	1.0775e-21	TRUE	Sult2b1	sulfotransferase
ENSMUSG00000020577	64.2907	12.1663	2.40172	8.88704e-24	1.09945e-21	TRUE	Tspan13	tetraspanin
ENSMUSG00000047996	17.8033	1.44877	3.61924	9.8965e-24	1.21861e-21	TRUE	Prrg1	proline
ENSMUSG00000053137	11.0452	1.64232	2.74961	1.03182e-23	1.26462e-21	TRUE	Mapk11	mitogen-activated
ENSMUSG00000023008	43.6028	10.0488	2.1174	1.09232e-23	1.33257e-21	TRUE	Fmnl3	formin-like
ENSMUSG00000067586	13.2836	2.56643	2.37181	1.18043e-23	1.43343e-21	TRUE	S1pr3	sphingosine-1-phosphate
ENSMUSG00000017734	8.75647	2.54263	1.78403	1.24409e-23	1.50381e-21	TRUE	Dbndd2	dysbindin
ENSMUSG00000104376	2.02096	0.0851925	4.56817	2.00811e-23	2.41625e-21	TRUE	Gm37516	predicted
ENSMUSG00000031654	5.47711	0.0430813	6.99021	2.04263e-23	2.4466e-21	TRUE	Cbln1	cerebellin
ENSMUSG00000074896	69.4129	8.01742	3.11399	2.17148e-23	2.58917e-21	TRUE	Ifit3	interferon-induced
ENSMUSG00000001930	23.3543	1.67873	3.79824	2.82648e-23	3.35498e-21	TRUE	Vwf	Von
ENSMUSG00000034161	42.6161	1.86251	4.51608	2.93518e-23	3.4529e-21	TRUE	Scx	scleraxis
ENSMUSG00000039110	61.8708	4.13993	3.90158	2.93069e-23	3.4529e-21	TRUE	Mycbpap	MYCBP
ENSMUSG00000029811	10.2199	1.89979	2.42747	3.06309e-23	3.58735e-21	TRUE	Aoc1	amine
ENSMUSG00000043004	29.9056	5.40639	2.46768	3.34723e-23	3.90278e-21	TRUE	Gng2	guanine
ENSMUSG00000028294	1.40347	0.0418617	5.06722	3.50225e-23	4.06554e-21	TRUE	1700003M02Rik	cilia
ENSMUSG00000040562	547.624	56.3305	3.2812	3.67568e-23	4.24815e-21	TRUE	Gstm2	glutathione
ENSMUSG00000072812	2.2818	0.0897536	4.66806	4.16307e-23	4.79043e-21	TRUE	Ahnak2	AHNAK
ENSMUSG00000057948	3.80624	0.655751	2.53715	5.1325e-23	5.88029e-21	TRUE	Unc13d	unc-13
ENSMUSG00000022262	0.011345	0.128731	-3.50423	5.18818e-23	5.91834e-21	TRUE	Dnah5	dynein,
ENSMUSG00000055827	14.4397	0.378218	5.25468	5.22094e-23	5.93004e-21	TRUE	Gsdmc3	gasdermin
ENSMUSG00000087318	1.84068	0.0698758	4.7193	6.06733e-23	6.86181e-21	TRUE	Gm12114	predicted
ENSMUSG00000082087	11.0662	0.172506	6.00336	6.63117e-23	7.46743e-21	TRUE	Gm12138	predicted
ENSMUSG00000066058	58.4741	13.8395	2.07901	6.77258e-23	7.59422e-21	TRUE	Cldn19	claudin
ENSMUSG00000045348	18.6446	1.20529	3.95131	6.92174e-23	7.72859e-21	TRUE	Nyap1	neuronal
ENSMUSG00000033147	11.2666	1.29594	3.11998	7.55886e-23	8.40437e-21	TRUE	Slc22a15	solute
ENSMUSG00000000792	0.99397	0.0288386	5.10713	8.51205e-23	9.42441e-21	TRUE	Slc5a5	solute
ENSMUSG00000099404	1.96358	0.152573	3.68592	8.58423e-23	9.46456e-21	TRUE	Gm28172	predicted
ENSMUSG00000026509	101.594	37.2626	1.44702	8.64226e-23	9.48884e-21	TRUE	Capn2	calpain
ENSMUSG00000013921	5.10191	1.39858	1.86707	9.38363e-23	1.02601e-20	TRUE	Clip3	CAP-GLY
ENSMUSG00000029636	11.1806	2.96322	1.91575	9.63358e-23	1.04899e-20	TRUE	Wasf3	WAS
ENSMUSG00000063011	4.84108	0.136947	5.14364	1.06552e-22	1.15546e-20	TRUE	Msln	mesothelin
ENSMUSG00000033350	6.47776	1.17434	2.46364	1.13478e-22	1.22552e-20	TRUE	Chst2	carbohydrate
ENSMUSG00000067889	43.3355	7.93882	2.44855	1.15866e-22	1.2462e-20	TRUE	Sptbn2	spectrin
ENSMUSG00000026604	80.4021	13.1751	2.60942	1.24651e-22	1.33524e-20	TRUE	Ptpn14	protein
ENSMUSG00000057454	1.18116	0.035113	5.07206	1.8398e-22	1.96278e-20	TRUE	Lypd3	Ly6/Plaur
ENSMUSG00000023232	151.31	15.1863	3.31667	2.00966e-22	2.13535e-20	TRUE	Serinc2	serine
ENSMUSG00000085282	4.02583	0.158068	4.67067	2.1362e-22	2.26068e-20	TRUE	Gm15663	predicted
ENSMUSG00000040680	0.826037	0.127697	2.69349	2.17545e-22	2.29302e-20	TRUE	Kremen2	kringle
ENSMUSG00000028214	48.7553	2.23402	4.44784	2.27743e-22	2.39029e-20	TRUE	Gem	GTP
ENSMUSG00000038086	46.7466	2.07077	4.49662	2.29496e-22	2.39029e-20	TRUE	Hspb2	heat
ENSMUSG00000067377	104.534	5.85336	4.15856	2.29349e-22	2.39029e-20	TRUE	Tspan6	tetraspanin
ENSMUSG00000004231	98.7258	14.1129	2.80641	2.43239e-22	2.51356e-20	TRUE	Pax2	paired
ENSMUSG00000073856	2.05111	0.392059	2.38726	2.4245e-22	2.51356e-20	TRUE	Iqck	IQ
ENSMUSG00000054196	2.98061	0.153869	4.27583	2.64165e-22	2.71914e-20	TRUE	Cthrc1	collagen
ENSMUSG00000025161	7.62778	0.719862	3.40547	2.76783e-22	2.83795e-20	TRUE	Slc16a3	solute
ENSMUSG00000063628	39.2724	7.95249	2.30404	2.82261e-22	2.88289e-20	TRUE	Gm7665	predicted
ENSMUSG00000071414	6.01405	0.12938	5.53865	3.1788e-22	3.23415e-20	TRUE	Gm6736	predicted
ENSMUSG00000018604	31.1038	2.39717	3.69769	3.43191e-22	3.47825e-20	TRUE	Tbx3	T-box
ENSMUSG00000027293	213.37	41.4227	2.36486	3.53469e-22	3.56868e-20	TRUE	Ehd4	EH-domain
ENSMUSG00000019880	9.73722	0.142093	6.0986	3.56657e-22	3.58713e-20	TRUE	Rspo3	R-spondin
ENSMUSG00000037788	48.8675	5.16441	3.2422	3.8488e-22	3.85627e-20	TRUE	Vopp1	vesicular,
ENSMUSG00000046223	31.0705	3.57621	3.11904	4.26959e-22	4.26167e-20	TRUE	Plaur	plasminogen
ENSMUSG00000001739	66.2398	6.66474	3.31308	4.65375e-22	4.62758e-20	TRUE	Cldn15	claudin
ENSMUSG00000026235	10.3113	2.06438	2.32045	4.74863e-22	4.70418e-20	TRUE	Epha4	Eph
ENSMUSG00000023011	3.36886	0.186279	4.17672	4.88413e-22	4.82029e-20	TRUE	Faim2	Fas
ENSMUSG00000028841	61.3183	11.1723	2.45639	4.98687e-22	4.90332e-20	TRUE	Cnksr1	connector
ENSMUSG00000025366	24.9913	4.79632	2.38143	5.38853e-22	5.27856e-20	TRUE	Esyt1	extended
ENSMUSG00000030638	3.82277	0.0510701	6.22599	6.71811e-22	6.55663e-20	TRUE	Sh3gl3	SH3-domain
ENSMUSG00000052981	7.01823	0.412448	4.08882	7.4607e-22	7.2545e-20	TRUE	Ube2ql1	ubiquitin-conjugating
ENSMUSG00000053062	43.1619	4.62629	3.22183	7.97828e-22	7.72926e-20	TRUE	Jam2	junction
ENSMUSG00000001555	14.2382	2.43301	2.54895	8.66764e-22	8.36633e-20	TRUE	Fkbp10	FK506
ENSMUSG00000032292	3.81858	0.0589184	6.01817	8.82742e-22	8.48947e-20	TRUE	Nr2e3	nuclear
ENSMUSG00000085395	12.9853	0.414925	4.96788	1.00481e-21	9.62828e-20	TRUE	Gm13056	predicted
ENSMUSG00000015312	29.8539	2.48878	3.58441	1.04776e-21	9.96734e-20	TRUE	Gadd45b	growth
ENSMUSG00000036019	6.73369	0.725299	3.21475	1.0476e-21	9.96734e-20	TRUE	Tmtc2	transmembrane
ENSMUSG00000042367	2.072	0.0868023	4.57715	1.11123e-21	1.05331e-19	TRUE	Gjb3	gap
ENSMUSG00000004347	14.7048	1.15855	3.6659	1.1543e-21	1.09021e-19	TRUE	Pde1c	phosphodiesterase
ENSMUSG00000105867	10.3164	0.198083	5.70269	1.17451e-21	1.10534e-19	TRUE	Gm42517	predicted
ENSMUSG00000082088	7.09492	0.240801	4.88087	1.22778e-21	1.15136e-19	TRUE	Gm15753	predicted
ENSMUSG00000105139	1.24816	0.124867	3.32133	1.29081e-21	1.20618e-19	TRUE	Gm43223	predicted
ENSMUSG00000074796	88.5199	7.05226	3.64984	1.36263e-21	1.26879e-19	TRUE	Slc4a11	solute
ENSMUSG00000053117	1.77523	0.0525583	5.07794	1.38175e-21	1.28206e-19	TRUE	E330013P04Rik	RIKEN
ENSMUSG00000031150	45.0645	13.0995	1.78248	1.50892e-21	1.39514e-19	TRUE	Ccdc120	coiled-coil
ENSMUSG00000021684	26.5767	6.15657	2.10996	1.59074e-21	1.46565e-19	TRUE	Pde8b	phosphodiesterase
ENSMUSG00000108327	3.02211	0.112625	4.74595	1.71388e-21	1.57361e-19	TRUE	RP23-142A14.12	predicted
ENSMUSG00000032487	4.63802	0.174546	4.73183	2.06188e-21	1.88655e-19	TRUE	Ptgs2	prostaglandin-endoperoxide
ENSMUSG00000032501	19.6607	4.63455	2.08481	2.19959e-21	2.00559e-19	TRUE	Trib1	tribbles
ENSMUSG00000020788	29.2857	6.93362	2.07852	2.4273e-21	2.20558e-19	TRUE	Atp2a3	ATPase,
ENSMUSG00000022754	10.5973	0.932217	3.50689	2.59741e-21	2.35204e-19	TRUE	Tmem45a	transmembrane
ENSMUSG00000003051	93.7128	9.10379	3.36371	3.12854e-21	2.82329e-19	TRUE	Elf3	E74-like
ENSMUSG00000004951	215.081	10.4193	4.36755	3.24193e-21	2.91564e-19	TRUE	Hspb1	heat
ENSMUSG00000051669	137.472	10.7529	3.67633	3.9379e-21	3.52951e-19	TRUE	AU021092	expressed
ENSMUSG00000031661	3.96953	0.91653	2.11471	4.0023e-21	3.57507e-19	TRUE	Nkd1	naked
ENSMUSG00000079497	24.1421	4.35291	2.4715	4.03677e-21	3.59368e-19	TRUE	Gm13420	predicted
ENSMUSG00000006143	3.36597	0.0414528	6.34341	5.02165e-21	4.4554e-19	TRUE	Upk3bl	uroplakin
ENSMUSG00000023909	6.91368	1.31935	2.38963	5.94061e-21	5.25305e-19	TRUE	Paqr4	progestin
ENSMUSG00000021725	26.9506	8.02049	1.74856	6.06081e-21	5.34141e-19	TRUE	Parp8	poly
ENSMUSG00000000732	18.2758	3.6092	2.34018	6.35674e-21	5.58355e-19	TRUE	Icosl	icos
ENSMUSG00000036718	8.75966	1.69655	2.36827	6.44671e-21	5.64376e-19	TRUE	Micall2	MICAL-like
ENSMUSG00000024136	41.322	2.69709	3.93743	6.59842e-21	5.75745e-19	TRUE	Dnase1l2	deoxyribonuclease
ENSMUSG00000019892	1.67526	0.183728	3.18874	6.66097e-21	5.79285e-19	TRUE	Lrriq1	leucine-rich
ENSMUSG00000035273	4.99247	0.101751	5.61663	7.41515e-21	6.42752e-19	TRUE	Hpse	heparanase
ENSMUSG00000029471	97.5047	16.4746	2.56523	7.62087e-21	6.58418e-19	TRUE	Camkk2	calcium/calmodulin-dependent
ENSMUSG00000009585	59.7704	7.43426	3.00717	8.62016e-21	7.4232e-19	TRUE	Apobec3	apolipoprotein
ENSMUSG00000023043	202.534	9.79324	4.37023	8.78826e-21	7.54331e-19	TRUE	Krt18	keratin
ENSMUSG00000027215	447.303	100.477	2.15438	9.31728e-21	7.97142e-19	TRUE	Cd82	CD82
ENSMUSG00000056220	30.6456	5.7736	2.40814	1.04346e-20	8.89843e-19	TRUE	Pla2g4a	phospholipase
ENSMUSG00000028435	278.45	105.047	1.40638	1.14255e-20	9.71202e-19	TRUE	Aqp3	aquaporin
ENSMUSG00000063354	1.84395	0.109563	4.07297	1.19918e-20	1.01606e-18	TRUE	Slc39a4	solute
ENSMUSG00000038718	15.3084	5.52482	1.47032	1.26808e-20	1.071e-18	TRUE	Pbx3	pre
ENSMUSG00000026070	2.57479	0.286867	3.166	1.60136e-20	1.34816e-18	TRUE	Il18r1	interleukin
ENSMUSG00000044164	4.18116	0.197829	4.40157	1.64819e-20	1.38317e-18	TRUE	Rnf182	ring
ENSMUSG00000032754	51.329	13.6826	1.90743	1.69693e-20	1.41955e-18	TRUE	Slc8b1	solute
ENSMUSG00000068323	5.02219	0.757245	2.72948	1.74775e-20	1.45744e-18	TRUE	Slc4a5	solute
ENSMUSG00000021749	14.0485	0.736687	4.25322	1.77731e-20	1.47741e-18	TRUE	Oit1	oncoprotein
ENSMUSG00000032231	377.744	38.7159	3.28641	1.8317e-20	1.51784e-18	TRUE	Anxa2	annexin
ENSMUSG00000036961	0.581938	0.0478795	3.60339	1.90307e-20	1.57109e-18	TRUE	Wnt8b	wingless-type
ENSMUSG00000098097	1.03255	0.0473793	4.44581	1.90789e-20	1.57109e-18	TRUE	6530403H02Rik	RIKEN
ENSMUSG00000034586	12.8882	2.27593	2.50153	2.02804e-20	1.66482e-18	TRUE	Hid1	HID1
ENSMUSG00000044086	0.0254144	0.417159	-4.03688	2.1058e-20	1.72329e-18	TRUE	Lmod3	leiomodin
ENSMUSG00000038077	1.44626	0.0493617	4.87279	2.1182e-20	1.72807e-18	TRUE	Kcna6	potassium
ENSMUSG00000026809	4.65537	0.0834794	5.80133	2.14324e-20	1.7431e-18	TRUE	1700026L06Rik	sperm
ENSMUSG00000034981	9.72519	2.25499	2.10861	2.37706e-20	1.92732e-18	TRUE	Parm1	prostate
ENSMUSG00000038115	1.58945	0.0234894	6.08037	2.56181e-20	2.07075e-18	TRUE	Ano2	anoctamin
ENSMUSG00000038776	374.286	42.943	3.12364	2.79409e-20	2.25159e-18	TRUE	Ephx1	epoxide
ENSMUSG00000031906	1.05686	0.0313988	5.07293	2.96461e-20	2.38172e-18	TRUE	Smpd3	sphingomyelin
ENSMUSG00000020882	17.6141	3.22208	2.45067	3.10246e-20	2.48489e-18	TRUE	Cacnb1	calcium
ENSMUSG00000051397	285.485	20.1639	3.82356	3.13536e-20	2.50363e-18	TRUE	Tacstd2	tumor-associated
ENSMUSG00000001025	818.615	18.3296	5.48094	3.42008e-20	2.71733e-18	TRUE	S100a6	S100
ENSMUSG00000054889	57.1917	7.43695	2.94302	3.42361e-20	2.71733e-18	TRUE	Dsp	desmoplakin
ENSMUSG00000089804	39.0629	4.30511	3.18168	3.44158e-20	2.7234e-18	TRUE	Gm16136	predicted
ENSMUSG00000017466	95.1956	22.4434	2.0846	3.63831e-20	2.86779e-18	TRUE	Timp2	tissue
ENSMUSG00000039629	10.4717	1.65842	2.65862	3.64582e-20	2.86779e-18	TRUE	Strip2	striatin
ENSMUSG00000026764	16.215	1.78903	3.18008	4.25266e-20	3.33517e-18	TRUE	Kif5c	kinesin
ENSMUSG00000022122	13.7476	4.7061	1.54658	4.29543e-20	3.35872e-18	TRUE	Ednrb	endothelin
ENSMUSG00000031323	3.93702	0.0981233	5.32636	4.41742e-20	3.44389e-18	TRUE	Dmrtc1a	DMRT-like
ENSMUSG00000029658	1.2588	0.0338292	5.21764	4.46452e-20	3.47034e-18	TRUE	Wdr95	WD40
ENSMUSG00000004633	48.5259	15.069	1.68718	4.53044e-20	3.51122e-18	TRUE	Chn2	chimerin
ENSMUSG00000000901	24.7115	5.54658	2.15551	5.13998e-20	3.97195e-18	TRUE	Mmp11	matrix
ENSMUSG00000050334	1.71086	0.464894	1.87975	5.2515e-20	4.04627e-18	TRUE	C130071C03Rik	RIKEN
ENSMUSG00000043496	8.89371	2.422	1.87659	5.44498e-20	4.18311e-18	TRUE	Tril	TLR4
ENSMUSG00000029762	30.6727	1.95323	3.97303	5.70256e-20	4.36826e-18	TRUE	Akr1b8	aldo-keto
ENSMUSG00000009035	50.0422	9.27583	2.4316	5.74975e-20	4.39165e-18	TRUE	Tmem184b	transmembrane
ENSMUSG00000036144	5.24764	0.0255567	7.68182	5.83074e-20	4.44063e-18	TRUE	Meox2	mesenchyme
ENSMUSG00000010080	162.141	23.2701	2.8007	5.96186e-20	4.5274e-18	TRUE	Epn3	epsin
ENSMUSG00000045709	3.43452	0.342885	3.32431	5.98894e-20	4.5349e-18	TRUE	Smkr-ps	smal
ENSMUSG00000036912	0.993922	0.0772771	3.68502	6.34624e-20	4.79168e-18	TRUE	Piwil4	piwi-like
ENSMUSG00000024014	20.4185	3.58774	2.50873	7.74714e-20	5.83271e-18	TRUE	Pim1	proviral
ENSMUSG00000075416	1.76773	0.294214	2.58696	8.44038e-20	6.33654e-18	TRUE	Gm14488	predicted
ENSMUSG00000106867	2.25501	0.180213	3.64536	8.79106e-20	6.58105e-18	TRUE	Gm43800	predicted
ENSMUSG00000047658	0.896362	0.0518186	4.11254	9.02766e-20	6.73904e-18	TRUE	Gal3st3	galactose-3-O-sulfotransferase
ENSMUSG00000000126	4.39454	0.663652	2.72721	9.60135e-20	7.14704e-18	TRUE	Wnt9a	wingless-type
ENSMUSG00000047139	390.414	71.827	2.44241	9.77819e-20	7.25817e-18	TRUE	Cd24a	CD24a
ENSMUSG00000039671	111.095	31.0207	1.84049	1.12152e-19	8.30148e-18	TRUE	Zmynd8	zinc
ENSMUSG00000044968	21.3514	2.90713	2.87666	1.18774e-19	8.76699e-18	TRUE	Napepld	N-acyl
ENSMUSG00000029603	13.9993	0.551248	4.66651	1.29896e-19	9.56118e-18	TRUE	Dtx1	deltex
ENSMUSG00000029371	1.54732	0.0154381	6.64713	1.31513e-19	9.65319e-18	TRUE	Cxcl5	chemokine
ENSMUSG00000026278	235.287	18.925	3.63606	1.54091e-19	1.12791e-17	TRUE	Bok	BCL2-related
ENSMUSG00000029231	76.7942	12.3247	2.63945	1.71064e-19	1.24867e-17	TRUE	Pdgfra	platelet
ENSMUSG00000061878	27.5739	4.36761	2.65839	1.78683e-19	1.30068e-17	TRUE	Sphk1	sphingosine
ENSMUSG00000040010	8.53998	2.25127	1.92349	1.95146e-19	1.41661e-17	TRUE	Slc7a5	solute
ENSMUSG00000104116	3.93203	0.208064	4.24017	2.19405e-19	1.58834e-17	TRUE	Gm37296	predicted
ENSMUSG00000042514	9.49643	1.86144	2.35097	2.37177e-19	1.71229e-17	TRUE	Klhl14	kelch-like
ENSMUSG00000026167	5.16502	0.290688	4.15123	2.46505e-19	1.77477e-17	TRUE	Wnt10a	wingless-type
ENSMUSG00000024659	112.966	15.3462	2.87994	2.53906e-19	1.82041e-17	TRUE	Anxa1	annexin
ENSMUSG00000031561	5.61968	0.83266	2.75469	2.54227e-19	1.82041e-17	TRUE	Tenm3	teneurin
ENSMUSG00000023224	398.451	27.1592	3.87489	2.56697e-19	1.83312e-17	TRUE	Serping1	serine
ENSMUSG00000041556	27.6657	1.4067	4.29771	2.94414e-19	2.09678e-17	TRUE	Fbxo2	F-box
ENSMUSG00000034845	327.588	75.5889	2.11564	3.02504e-19	2.1486e-17	TRUE	Plvap	plasmalemma
ENSMUSG00000001507	125.927	22.7375	2.46944	3.17667e-19	2.25023e-17	TRUE	Itga3	integrin
ENSMUSG00000073433	32.2872	0.894979	5.17296	3.49293e-19	2.46762e-17	TRUE	Arhgdig	Rho
ENSMUSG00000024030	36.1575	3.45385	3.38802	3.90509e-19	2.75142e-17	TRUE	Abcg1	ATP
ENSMUSG00000059857	3.16693	0.144189	4.45705	4.13807e-19	2.90779e-17	TRUE	Ntng1	netrin
ENSMUSG00000032015	2.68044	0.0756253	5.14745	4.33413e-19	3.03747e-17	TRUE	Pou2f3	POU
ENSMUSG00000032698	58.6095	14.5887	2.00628	4.43171e-19	3.09762e-17	TRUE	Lmo2	LIM
ENSMUSG00000103115	1.85461	0.486251	1.93134	4.7804e-19	3.33249e-17	TRUE	Gm37584	predicted
ENSMUSG00000026090	4.55881	0.593817	2.94057	4.96673e-19	3.45325e-17	TRUE	2010300C02Rik	RIKEN
ENSMUSG00000074415	11.2313	1.16693	3.26674	5.02398e-19	3.48386e-17	TRUE	2610203C20Rik	RIKEN
ENSMUSG00000001943	9.44951	1.9486	2.2778	5.33964e-19	3.69304e-17	TRUE	Vsig2	V-set
ENSMUSG00000020108	53.3663	15.4761	1.78589	5.64476e-19	3.89385e-17	TRUE	Ddit4	DNA-damage-inducible
ENSMUSG00000039607	29.9884	5.31074	2.49742	5.70501e-19	3.92513e-17	TRUE	Rbms3	RNA
ENSMUSG00000022441	3.28577	0.0310629	6.72489	5.89718e-19	4.04679e-17	TRUE	Efcab6	EF-hand
ENSMUSG00000022603	1.67971	0.0733344	4.51757	6.11572e-19	4.18585e-17	TRUE	Mroh4	maestro
ENSMUSG00000020646	17.2997	2.94342	2.55519	6.15763e-19	4.20362e-17	TRUE	Mboat2	membrane
ENSMUSG00000029348	0.685651	0.0276815	4.63048	6.21518e-19	4.23195e-17	TRUE	Asphd2	aspartate
ENSMUSG00000027386	14.2963	2.79419	2.35514	6.76851e-19	4.59683e-17	TRUE	Fbln7	fibulin
ENSMUSG00000030729	8.06951	1.08837	2.89031	6.85183e-19	4.64145e-17	TRUE	Pgm2l1	phosphoglucomutase
ENSMUSG00000028137	12.4116	0.607763	4.35203	6.97161e-19	4.71049e-17	TRUE	Celf3	CUGBP,
ENSMUSG00000060882	0.297745	0.0107703	4.78894	7.24217e-19	4.88078e-17	TRUE	Kcnd2	potassium
ENSMUSG00000030523	3.50819	0.286088	3.6162	7.27176e-19	4.88822e-17	TRUE	Trpm1	transient
ENSMUSG00000024942	46.3391	12.0204	1.94675	7.60665e-19	5.08738e-17	TRUE	Capn1	calpain
ENSMUSG00000058396	5.75031	1.28499	2.16189	7.59095e-19	5.08738e-17	TRUE	Gpr182	G
ENSMUSG00000032807	0.555751	0.0158786	5.12928	7.71868e-19	5.14924e-17	TRUE	Alox12b	arachidonate
ENSMUSG00000060402	10.3485	2.24549	2.20432	7.8478e-19	5.22215e-17	TRUE	Chst8	carbohydrate
ENSMUSG00000034115	0.384802	0.00454653	6.4032	8.34421e-19	5.53849e-17	TRUE	Scn11a	sodium
ENSMUSG00000020867	3.00674	0.121321	4.6313	8.75863e-19	5.79127e-17	TRUE	Spata20	spermatogenesis
ENSMUSG00000032013	2.12143	0.0826918	4.68115	8.76899e-19	5.79127e-17	TRUE	Trim29	tripartite
ENSMUSG00000034936	179.207	12.7628	3.81161	9.09612e-19	5.9923e-17	TRUE	Arl4d	ADP-ribosylation
ENSMUSG00000026065	11.8641	1.50257	2.9811	1.01063e-18	6.64116e-17	TRUE	Slc9a4	solute
ENSMUSG00000028020	0.938745	0.0394831	4.57142	1.10927e-18	7.27121e-17	TRUE	Glrb	glycine
ENSMUSG00000070822	2.36365	0.220896	3.41958	1.16043e-18	7.58771e-17	TRUE	Zscan18	zinc
ENSMUSG00000010154	23.2782	2.78013	3.06576	1.17706e-18	7.67738e-17	TRUE	Spire2	spire
ENSMUSG00000025856	116.432	14.5541	2.99999	1.18068e-18	7.68203e-17	TRUE	Pdgfa	platelet
ENSMUSG00000021701	10.7704	3.98476	1.43451	1.2619e-18	8.19022e-17	TRUE	Plk2	polo
ENSMUSG00000020467	129.529	17.4183	2.89459	1.36946e-18	8.86653e-17	TRUE	Efemp1	epidermal
ENSMUSG00000056293	15.2898	0.56677	4.75366	1.48497e-18	9.59079e-17	TRUE	Gsdmc2	gasdermin
ENSMUSG00000034684	62.5882	18.2364	1.77907	1.61534e-18	1.04073e-16	TRUE	Sema3f	sema
ENSMUSG00000025978	8.03708	1.06643	2.91389	1.65554e-18	1.06403e-16	TRUE	Rftn2	raftlin
ENSMUSG00000052727	2.85621	0.328337	3.12085	1.67277e-18	1.07248e-16	TRUE	Map1b	microtubule-associated
ENSMUSG00000020053	19.4071	5.30811	1.87032	1.69898e-18	1.08402e-16	TRUE	Igf1	insulin-like
ENSMUSG00000029055	1.70135	0.244845	2.79674	1.69514e-18	1.08402e-16	TRUE	Plch2	phospholipase
ENSMUSG00000045573	3.88862	0.458052	3.08568	1.82818e-18	1.16363e-16	TRUE	Penk	preproenkephalin
ENSMUSG00000103662	0.480662	0.0390491	3.62166	1.9306e-18	1.22586e-16	TRUE	Gm34294	predicted
ENSMUSG00000047161	6.68419	1.38617	2.26965	2.17914e-18	1.38035e-16	TRUE	Chst9	carbohydrate
ENSMUSG00000086432	1.13066	0.0108892	6.69812	2.21602e-18	1.40034e-16	TRUE	B430119L08Rik	RIKEN
ENSMUSG00000015222	22.0031	4.11829	2.41759	2.33969e-18	1.47496e-16	TRUE	Map2	microtubule-associated
ENSMUSG00000019846	9.33373	3.43892	1.4405	2.47643e-18	1.55743e-16	TRUE	Lama4	laminin,
ENSMUSG00000031488	18.7848	3.95487	2.24787	2.50792e-18	1.57348e-16	TRUE	Rab11fip1	RAB11
ENSMUSG00000054892	2.02566	0.177357	3.51366	2.5697e-18	1.60841e-16	TRUE	Txk	TXK
ENSMUSG00000064325	3.79388	0.105467	5.16881	2.84886e-18	1.77892e-16	TRUE	Hhip	Hedgehog-interacting
ENSMUSG00000053886	60.693	9.7017	2.64522	3.0097e-18	1.87491e-16	TRUE	Sh2d4a	SH2
ENSMUSG00000047759	3.2984	0.614316	2.42471	3.38706e-18	2.10501e-16	TRUE	Hs3st3a1	heparan
ENSMUSG00000079173	1.94841	0.0577597	5.07609	3.39973e-18	2.10791e-16	TRUE	Zan	zonadhesin
ENSMUSG00000041189	23.7727	5.81792	2.03073	3.50597e-18	2.16868e-16	TRUE	Chrnb1	cholinergic
ENSMUSG00000063767	2.92899	0.0848163	5.10992	3.55174e-18	2.19185e-16	TRUE	S100a7a	S100
ENSMUSG00000031391	171.466	29.9802	2.51584	3.59035e-18	2.2105e-16	TRUE	L1cam	L1
ENSMUSG00000052430	18.6692	3.61922	2.36691	3.65925e-18	2.24767e-16	TRUE	Bmpr1b	bone
ENSMUSG00000036492	5.12622	0.40937	3.64642	3.69428e-18	2.26391e-16	TRUE	Rnf39	ring
ENSMUSG00000040322	15.5142	2.71751	2.51323	4.04549e-18	2.47006e-16	TRUE	Slc25a24	solute
ENSMUSG00000049225	12.2709	2.84773	2.10735	4.04943e-18	2.47006e-16	TRUE	Pdp1	pyruvate
ENSMUSG00000071691	3.32604	0.348654	3.25394	4.22901e-18	2.57364e-16	TRUE	Gm960	predicted
ENSMUSG00000036599	6.78388	1.24524	2.44569	4.3505e-18	2.64148e-16	TRUE	Chst12	carbohydrate
ENSMUSG00000009418	13.3472	3.06246	2.12377	4.43952e-18	2.68933e-16	TRUE	Nav1	neuron
ENSMUSG00000020589	7.60288	1.55318	2.29132	4.45141e-18	2.69034e-16	TRUE	Fam49a	family
ENSMUSG00000015342	1.59253	0.168727	3.23856	4.66118e-18	2.81068e-16	TRUE	Xk	X-linked
ENSMUSG00000039232	2.76991	0.592775	2.22428	5.20133e-18	3.12923e-16	TRUE	Stx11	syntaxin
ENSMUSG00000074364	31.1596	9.45189	1.721	5.28882e-18	3.17462e-16	TRUE	Ehd2	EH-domain
ENSMUSG00000033213	12.7792	0.182996	6.12584	5.45752e-18	3.26844e-16	TRUE	AA467197	expressed
ENSMUSG00000029287	67.2738	17.053	1.98002	5.62096e-18	3.35869e-16	TRUE	Tgfbr3	transforming
ENSMUSG00000048814	0.541795	0.0505017	3.42334	5.66254e-18	3.37587e-16	TRUE	Lonrf2	LON
ENSMUSG00000060260	17.5658	2.56291	2.77691	5.70018e-18	3.39064e-16	TRUE	Pwwp2b	PWWP
ENSMUSG00000045318	6.76986	0.530832	3.6728	5.97767e-18	3.54769e-16	TRUE	Adra2c	adrenergic
ENSMUSG00000031748	17.892	1.48643	3.58939	6.53798e-18	3.87151e-16	TRUE	Gnao1	guanine
ENSMUSG00000097027	0.323767	0.0384874	3.0725	6.61043e-18	3.90564e-16	TRUE	Gm26559	predicted
ENSMUSG00000040592	11.9639	0.611866	4.28932	7.1118e-18	4.19246e-16	TRUE	Cd79b	CD79B
ENSMUSG00000024552	176.776	9.28776	4.25045	7.17354e-18	4.21942e-16	TRUE	Slc14a2	solute
ENSMUSG00000031099	1.89078	0.404931	2.22323	7.23696e-18	4.24724e-16	TRUE	Smarca1	SWI/SNF
ENSMUSG00000029335	2.48792	0.409834	2.60183	7.25407e-18	4.24782e-16	TRUE	Bmp3	bone
ENSMUSG00000108255	3.76374	0.213062	4.14282	7.328e-18	4.2816e-16	TRUE	RP23-446E21.6	predicted
ENSMUSG00000030443	2.2846	0.443198	2.36592	7.51318e-18	4.38009e-16	TRUE	Zfp583	zinc
ENSMUSG00000020151	4.10479	0.564469	2.86234	8.15915e-18	4.74589e-16	TRUE	Ptprr	protein
ENSMUSG00000071604	14.5528	2.58116	2.49521	8.17668e-18	4.74589e-16	TRUE	Fam189a2	family
ENSMUSG00000032942	2.56838	0.0893538	4.84519	8.89415e-18	5.15098e-16	TRUE	Ucp3	uncoupling
ENSMUSG00000037419	64.1834	5.7653	3.47673	8.9898e-18	5.19496e-16	TRUE	Endod1	endonuclease
ENSMUSG00000026822	40.7743	2.09175	4.28488	9.0539e-18	5.22056e-16	TRUE	Lcn2	lipocalin
ENSMUSG00000041737	72.3106	14.8068	2.28795	9.15759e-18	5.26882e-16	TRUE	Tmem45b	transmembrane
ENSMUSG00000002083	16.9994	3.42082	2.31307	1.00147e-17	5.74941e-16	TRUE	Bbc3	BCL2
ENSMUSG00000039963	1.19938	0.124129	3.27238	1.01277e-17	5.80162e-16	TRUE	Ccdc40	coiled-coil
ENSMUSG00000041261	34.2783	2.53778	3.75566	1.08859e-17	6.22242e-16	TRUE	Car8	carbonic
ENSMUSG00000103593	1.79126	0.280967	2.6725	1.15011e-17	6.55987e-16	TRUE	Gm37352	predicted
ENSMUSG00000034112	0.669821	0.104047	2.68653	1.21314e-17	6.9044e-16	TRUE	Atp2c2	ATPase,
ENSMUSG00000038816	117.963	25.9283	2.18573	1.29732e-17	7.36759e-16	TRUE	Ctnnal1	catenin
ENSMUSG00000062694	1.00228	0.022937	5.44946	1.30485e-17	7.39442e-16	TRUE	Cav3	caveolin
ENSMUSG00000038402	1.1423	0.0112307	6.66834	1.32684e-17	7.50292e-16	TRUE	Foxf2	forkhead
ENSMUSG00000047592	1.63383	0.0311423	5.71324	1.75198e-17	9.88574e-16	TRUE	Nxpe5	neurexophilin
ENSMUSG00000025432	4.55266	0.225325	4.33663	1.79966e-17	1.01115e-15	TRUE	Avil	advillin
ENSMUSG00000026620	11.9409	1.10036	3.43986	1.79882e-17	1.01115e-15	TRUE	Mark1	MAP/microtubule
ENSMUSG00000042292	19.5573	7.40048	1.40201	1.85731e-17	1.04132e-15	TRUE	Mkl1	MKL
ENSMUSG00000021903	6.37907	1.41123	2.1764	1.88322e-17	1.0536e-15	TRUE	Galnt15	polypeptide
ENSMUSG00000007030	1.50486	0.133416	3.49563	1.91794e-17	1.07076e-15	TRUE	Vwa7	von
ENSMUSG00000067455	1.44369	0.109095	3.7261	1.93663e-17	1.0789e-15	TRUE	Hist1h4j	histone
ENSMUSG00000026765	34.7668	3.19408	3.44424	2.20636e-17	1.22658e-15	TRUE	Lypd6b	LY6/PLAUR
ENSMUSG00000035964	1.25159	0.0325581	5.2646	2.25534e-17	1.25117e-15	TRUE	Tmem59l	transmembrane
ENSMUSG00000048915	7.21667	2.25564	1.6778	2.30434e-17	1.27566e-15	TRUE	Efna5	ephrin
ENSMUSG00000026773	65.3023	9.89802	2.72192	2.49557e-17	1.37863e-15	TRUE	Pfkfb3	6-phosphofructo-2-kinase/fructose-2,6-biphosphatase
ENSMUSG00000010660	13.1803	3.06415	2.10482	2.64597e-17	1.45562e-15	TRUE	Plcd1	phospholipase
ENSMUSG00000030494	53.3678	7.8935	2.75723	2.64446e-17	1.45562e-15	TRUE	Rhpn2	rhophilin,
ENSMUSG00000029135	24.9613	5.09077	2.29374	2.75525e-17	1.51257e-15	TRUE	Fosl2	fos-like
ENSMUSG00000016386	22.8296	5.57047	2.03504	2.82202e-17	1.54601e-15	TRUE	Mpped2	metallophosphoesterase
ENSMUSG00000036960	0.608669	0.035734	4.09029	2.83363e-17	1.54915e-15	TRUE	Clca2	chloride
ENSMUSG00000031214	10.7814	2.88385	1.90248	2.8501e-17	1.55492e-15	TRUE	Ophn1	oligophrenin
ENSMUSG00000070002	16.3195	6.76141	1.2712	2.90203e-17	1.57999e-15	TRUE	Ell	elongation
ENSMUSG00000097579	1.8137	0.193217	3.23064	2.97828e-17	1.61816e-15	TRUE	Gm26799	predicted
ENSMUSG00000038781	46.0254	7.03702	2.70939	3.05841e-17	1.65827e-15	TRUE	Stap2	signal
ENSMUSG00000105703	158.337	12.6166	3.64961	3.11607e-17	1.68607e-15	TRUE	Gm43305	predicted
ENSMUSG00000028476	8.97502	3.47808	1.36762	3.20904e-17	1.73281e-15	TRUE	Reck	reversion-inducing-cysteine-rich
ENSMUSG00000079055	0.866113	0.0408651	4.40561	3.39989e-17	1.83212e-15	TRUE	Slc8a3	solute
ENSMUSG00000028337	11.1521	1.76746	2.65757	3.44263e-17	1.85136e-15	TRUE	Coro2a	coronin,
ENSMUSG00000035914	1.06505	0.155625	2.77478	3.6506e-17	1.95921e-15	TRUE	Cd276	CD276
ENSMUSG00000066704	0.330343	0.0128123	4.68837	3.68557e-17	1.97395e-15	TRUE	Cyp2b19	cytochrome
ENSMUSG00000035506	2.62443	0.135333	4.27742	3.80317e-17	2.03281e-15	TRUE	Slc12a8	solute
ENSMUSG00000026566	122.026	29.1277	2.06672	3.86445e-17	2.06138e-15	TRUE	Mpzl1	myelin
ENSMUSG00000034361	77.1469	6.8374	3.49609	3.91206e-17	2.08256e-15	TRUE	Cpne2	copine
ENSMUSG00000068686	59.4973	4.78387	3.63657	4.03257e-17	2.1386e-15	TRUE	Cd59b	CD59b
ENSMUSG00000074259	3.04754	0.477155	2.67512	4.03356e-17	2.1386e-15	TRUE	Gramd2	GRAM
ENSMUSG00000024186	71.3005	11.2818	2.65992	4.15339e-17	2.19614e-15	TRUE	Rgs11	regulator
ENSMUSG00000030847	24.688	11.6531	1.08309	4.15875e-17	2.19614e-15	TRUE	Bag3	BCL2-associated
ENSMUSG00000029546	4.62199	0.381411	3.5991	4.31338e-17	2.27324e-15	TRUE	Uncx	UNC
ENSMUSG00000063558	1.49291	0.195636	2.93188	4.46446e-17	2.34816e-15	TRUE	Aox1	aldehyde
ENSMUSG00000042453	5.35592	1.33127	2.00833	4.57414e-17	2.40106e-15	TRUE	Reln	reelin
ENSMUSG00000030849	51.081	11.7977	2.11428	4.5834e-17	2.40114e-15	TRUE	Fgfr2	fibroblast
ENSMUSG00000031904	13.9472	1.49604	3.22075	5.06289e-17	2.64707e-15	TRUE	Slc7a6	solute
ENSMUSG00000025491	63.8025	6.59963	3.27316	5.13787e-17	2.67615e-15	TRUE	Ifitm1	interferon
ENSMUSG00000097248	1.3852	0.023699	5.86913	5.13882e-17	2.67615e-15	TRUE	Gm2694	predicted
ENSMUSG00000017765	27.3696	10.4423	1.39014	5.98139e-17	3.10879e-15	TRUE	Slc12a4	solute
ENSMUSG00000108038	0.579935	0.022425	4.69271	6.67421e-17	3.46205e-15	TRUE	RP24-195P20.2	RIKEN
ENSMUSG00000042306	6.78234	0.622369	3.44594	6.98488e-17	3.61608e-15	TRUE	S100a14	S100
ENSMUSG00000052837	34.5513	8.25513	2.06538	7.08182e-17	3.65908e-15	TRUE	Junb	jun
ENSMUSG00000024529	6.71094	0.666501	3.33184	7.35115e-17	3.7908e-15	TRUE	Lox	lysyl
ENSMUSG00000022475	44.1619	13.9269	1.66493	7.98597e-17	4.11012e-15	TRUE	Hdac7	histone
ENSMUSG00000069170	0.838147	0.137756	2.60509	8.32972e-17	4.27868e-15	TRUE	Adgrv1	adhesion
ENSMUSG00000034265	6.39553	1.66517	1.9414	8.64732e-17	4.43318e-15	TRUE	Zdhhc14	zinc
ENSMUSG00000028073	37.58	12.1335	1.63097	9.59978e-17	4.91192e-15	TRUE	Pear1	platelet
ENSMUSG00000026796	174.948	34.9643	2.32297	9.99946e-17	5.10651e-15	TRUE	Fam129b	family
ENSMUSG00000016128	40.6018	7.44035	2.4481	1.01636e-16	5.18028e-15	TRUE	Stard13	StAR-related
ENSMUSG00000032366	193.182	57.5638	1.74673	1.03768e-16	5.27876e-15	TRUE	Tpm1	tropomyosin
ENSMUSG00000028763	50.5953	13.3743	1.91954	1.05402e-16	5.35153e-15	TRUE	Hspg2	perlecan
ENSMUSG00000048332	22.3395	7.11764	1.65013	1.07051e-16	5.42479e-15	TRUE	Lhfp	lipoma
ENSMUSG00000055972	0.738935	0.0648335	3.51064	1.08695e-16	5.49753e-15	TRUE	2810407A14Rik	RIKEN
ENSMUSG00000028555	10.4572	0.904708	3.5309	1.18128e-16	5.96321e-15	TRUE	Ttc39a	tetratricopeptide
ENSMUSG00000010175	13.7653	2.64674	2.37874	1.18512e-16	5.97114e-15	TRUE	Prox1	prospero
ENSMUSG00000003279	7.87112	0.300007	4.7135	1.35097e-16	6.79376e-15	TRUE	Dlgap1	DLG
ENSMUSG00000020932	1.77799	0.192436	3.20779	1.35501e-16	6.8011e-15	TRUE	Gfap	glial
ENSMUSG00000022780	0.239718	0.015177	3.98138	1.41404e-16	7.08392e-15	TRUE	Mfi2	melanotransferrin
ENSMUSG00000035640	26.4651	5.74889	2.20273	1.45541e-16	7.27734e-15	TRUE	Cbarp	calcium
ENSMUSG00000031539	11.921	2.2031	2.4359	1.49093e-16	7.42674e-15	TRUE	Ap3m2	adaptor-related
ENSMUSG00000040435	18.547	7.32676	1.33994	1.48988e-16	7.42674e-15	TRUE	Ppp1r15a	protein
ENSMUSG00000085604	1.64217	0.108974	3.91355	1.51881e-16	7.55134e-15	TRUE	Dhx58os	DEAH
ENSMUSG00000044461	2.89253	0.471921	2.61571	1.59539e-16	7.91714e-15	TRUE	Shisa2	shisa
ENSMUSG00000042622	8.16673	1.29491	2.65691	1.61061e-16	7.97766e-15	TRUE	Maff	v-maf
ENSMUSG00000042099	66.6887	19.2377	1.79351	1.61862e-16	8.00232e-15	TRUE	Kank3	KN
ENSMUSG00000097317	0.882273	0.126375	2.80351	1.62216e-16	8.00477e-15	TRUE	Gm17281	predicted
ENSMUSG00000022523	2.5465	0.241649	3.39753	1.68055e-16	8.27741e-15	TRUE	Fgf12	fibroblast
ENSMUSG00000085171	1.38226	0.250978	2.4614	1.7105e-16	8.40924e-15	TRUE	D830026I12Rik	RIKEN
ENSMUSG00000025582	0.219043	0.00971126	4.49541	1.89254e-16	9.28684e-15	TRUE	Nptx1	neuronal
ENSMUSG00000051022	9.86404	1.6077	2.61718	1.90242e-16	9.31798e-15	TRUE	Hs3st1	heparan
ENSMUSG00000021838	10.0037	2.23839	2.16	2.07455e-16	1.01422e-14	TRUE	Samd4	sterile
ENSMUSG00000053398	144.115	18.1341	2.99045	2.11871e-16	1.03389e-14	TRUE	Phgdh	3-phosphoglycerate
ENSMUSG00000016494	47.6423	11.6227	2.0353	2.14952e-16	1.04699e-14	TRUE	Cd34	CD34
ENSMUSG00000074300	0.885297	0.0560314	3.98185	2.39298e-16	1.16342e-14	TRUE	BC030870	cDNA
ENSMUSG00000006435	1.06968	0.223521	2.25869	2.55965e-16	1.23988e-14	TRUE	Neurl1a	neuralized
ENSMUSG00000035486	3.25974	0.480009	2.76362	2.55798e-16	1.23988e-14	TRUE	Plk5	polo
ENSMUSG00000062488	12.4365	2.48493	2.3233	2.57886e-16	1.24689e-14	TRUE	Ifit3b	interferon-induced
ENSMUSG00000038210	5.51501	0.720904	2.93548	2.62363e-16	1.26621e-14	TRUE	Hoxa11	homeobox
ENSMUSG00000085795	14.4193	4.30339	1.74445	2.65081e-16	1.27699e-14	TRUE	Zfp703	zinc
ENSMUSG00000020846	36.3163	9.29781	1.96565	2.70916e-16	1.30272e-14	TRUE	Fam101b	refilin
ENSMUSG00000055817	63.4191	14.9526	2.08452	2.80421e-16	1.34382e-14	TRUE	Mta3	metastasis
ENSMUSG00000066894	32.1059	8.00777	2.00337	2.80482e-16	1.34382e-14	TRUE	Vsig10	V-set
ENSMUSG00000032036	1.86498	0.174057	3.42153	2.82764e-16	1.35229e-14	TRUE	Kirrel3	kirre
ENSMUSG00000041809	1.12046	0.262276	2.09493	2.89816e-16	1.38351e-14	TRUE	Efhc1	EF-hand
ENSMUSG00000020333	0.0297904	0.304525	-3.35364	2.92064e-16	1.39171e-14	TRUE	Acsl6	acyl-CoA
ENSMUSG00000062713	23.1806	4.88361	2.2469	3.23726e-16	1.5398e-14	TRUE	Sim2	single-minded
ENSMUSG00000019139	112.704	35.4025	1.67061	3.39962e-16	1.61412e-14	TRUE	Isyna1	myo-inositol
ENSMUSG00000034993	46.4223	16.4396	1.49765	3.66593e-16	1.73743e-14	TRUE	Vat1	vesicle
ENSMUSG00000039116	3.35767	0.629749	2.41461	3.83473e-16	1.81416e-14	TRUE	Adgrg6	adhesion
ENSMUSG00000072214	4.09956	0.620436	2.72412	4.01251e-16	1.89487e-14	TRUE	2021-09-05	septin
ENSMUSG00000022433	62.0202	15.5997	1.99122	4.22517e-16	1.99172e-14	TRUE	Csnk1e	casein
ENSMUSG00000039960	31.6376	1.91865	4.04348	4.30169e-16	2.02418e-14	TRUE	Rhou	ras
ENSMUSG00000024008	1.69526	0.118053	3.844	4.38091e-16	2.05778e-14	TRUE	Cpne5	copine
ENSMUSG00000089840	0.079468	0.837978	-3.39847	4.51906e-16	2.11513e-14	TRUE	Gm4491	predicted
ENSMUSG00000107134	0.91653	0.0839947	3.44781	4.51516e-16	2.11513e-14	TRUE	Gm42528	predicted
ENSMUSG00000020900	145.235	27.5927	2.39603	4.54206e-16	2.12212e-14	TRUE	Myh10	myosin,
ENSMUSG00000024379	1.90293	0.119244	3.99624	4.92061e-16	2.29492e-14	TRUE	Tslp	thymic
ENSMUSG00000035678	9.38902	0.480549	4.28822	5.03657e-16	2.34485e-14	TRUE	Tnfsf9	tumor
ENSMUSG00000024883	3.22444	0.612382	2.39655	5.26796e-16	2.44825e-14	TRUE	Rin1	Ras
ENSMUSG00000032595	1.58395	0.107442	3.8819	5.3834e-16	2.4975e-14	TRUE	Cdhr4	cadherin-related
ENSMUSG00000045875	2.1121	9.95226	-2.23635	5.40236e-16	2.50189e-14	TRUE	Adra1a	adrenergic
ENSMUSG00000032174	0.708853	0.0444971	3.9937	5.47309e-16	2.5302e-14	TRUE	Icam5	intercellular
ENSMUSG00000028139	15.2587	0.56766	4.74846	5.50506e-16	2.54052e-14	TRUE	Riiad1	regulatory
ENSMUSG00000026879	312.969	60.8007	2.36386	5.66139e-16	2.6081e-14	TRUE	Gsn	gelsolin
ENSMUSG00000033361	1.37898	0.239984	2.52258	5.78092e-16	2.65852e-14	TRUE	Prrg3	proline
ENSMUSG00000050625	0.584902	0.0159157	5.19967	5.86464e-16	2.69232e-14	TRUE	Ccdc121	coiled-coil
ENSMUSG00000051076	4.98628	0.515267	3.27457	5.91606e-16	2.7112e-14	TRUE	Vtcn1	V-set
ENSMUSG00000033788	8.82741	4.6652	0.920049	6.00348e-16	2.74649e-14	TRUE	Dysf	dysferlin
ENSMUSG00000036672	5.81725	1.9183	1.60051	6.08412e-16	2.77856e-14	TRUE	Cenpt	centromere
ENSMUSG00000050910	4.50267	1.085	2.05309	6.1784e-16	2.81673e-14	TRUE	Cdr2l	cerebellar
ENSMUSG00000043673	3.77906	1.01126	1.90187	6.20973e-16	2.82612e-14	TRUE	Kcns3	potassium
ENSMUSG00000053219	1.31855	0.0547846	4.58904	6.25129e-16	2.84013e-14	TRUE	Raet1e	retinoic
ENSMUSG00000022286	20.5016	4.85652	2.07775	6.37413e-16	2.89096e-14	TRUE	Grhl2	grainyhead
ENSMUSG00000038020	6.81179	1.16862	2.54323	6.41347e-16	2.9038e-14	TRUE	Rapgefl1	Rap
ENSMUSG00000029503	0.798136	0.111555	2.83887	7.40455e-16	3.34678e-14	TRUE	P2rx2	purinergic
ENSMUSG00000059562	0.786942	0.0237945	5.04756	7.66461e-16	3.45839e-14	TRUE	Ccdc154	coiled-coil
ENSMUSG00000039529	17.123	2.3646	2.85627	8.00681e-16	3.60662e-14	TRUE	Atp8b1	ATPase,
ENSMUSG00000043168	42.8557	9.52456	2.16976	8.02062e-16	3.60668e-14	TRUE	4930426D05Rik	RIKEN
ENSMUSG00000025255	0.126872	0.0212829	2.5756	8.19696e-16	3.67969e-14	TRUE	Zfhx4	zinc
ENSMUSG00000045467	3.25714	1.12653	1.53172	8.29658e-16	3.71808e-14	TRUE	Ttll13	tubulin
ENSMUSG00000038267	27.8099	64.0132	-1.20277	8.36688e-16	3.74322e-14	TRUE	Slc22a23	solute
ENSMUSG00000034177	23.1477	4.33635	2.41631	8.38467e-16	3.74482e-14	TRUE	Rnf43	ring
ENSMUSG00000059049	4.10238	1.21405	1.75664	8.43461e-16	3.76075e-14	TRUE	Frem1	Fras1
ENSMUSG00000022096	5.02108	0.485911	3.36923	8.49592e-16	3.78169e-14	TRUE	Hr	lysine
ENSMUSG00000008035	150.047	25.4482	2.55978	8.57735e-16	3.8115e-14	TRUE	Mid1ip1	Mid1
ENSMUSG00000031286	6.39271	1.69726	1.91322	8.70238e-16	3.86055e-14	TRUE	Glt28d2	glycosyltransferase
ENSMUSG00000078945	2.38293	0.636885	1.90363	9.07972e-16	4.02117e-14	TRUE	Naip2	NLR
ENSMUSG00000056973	163.048	521.583	-1.6776	9.32993e-16	4.12505e-14	TRUE	Ces1d	carboxylesterase
ENSMUSG00000025576	1.23056	0.182107	2.75645	9.45074e-16	4.17147e-14	TRUE	Rbfox3	RNA
ENSMUSG00000050914	3.45619	0.705648	2.29216	9.7793e-16	4.30927e-14	TRUE	Ankrd37	ankyrin
ENSMUSG00000027907	605.981	122.323	2.30858	9.92172e-16	4.36473e-14	TRUE	S100a11	S100
ENSMUSG00000018417	34.4578	7.398	2.21962	1.00318e-15	4.40581e-14	TRUE	Myo1b	myosin
ENSMUSG00000030409	36.6844	11.4768	1.67644	1.07201e-15	4.70027e-14	TRUE	Dmpk	dystrophia
ENSMUSG00000029380	4.513	0.189655	4.57263	1.14386e-15	5.00696e-14	TRUE	Cxcl1	chemokine
ENSMUSG00000048337	0.428366	0.00798198	5.74595	1.19421e-15	5.21866e-14	TRUE	Npy4r	neuropeptide
ENSMUSG00000050989	11.8947	3.1702	1.90767	1.27062e-15	5.54339e-14	TRUE	Sepn1	selenoprotein
ENSMUSG00000034168	48.3644	17.0668	1.50275	1.33184e-15	5.80088e-14	TRUE	Irf2bpl	interferon
ENSMUSG00000057409	7.30331	2.20272	1.72927	1.42714e-15	6.20572e-14	TRUE	Zfp53	zinc
ENSMUSG00000027375	703.955	148.709	2.24299	1.46089e-15	6.33158e-14	TRUE	Mal	myelin
ENSMUSG00000048003	4.9816	0.596285	3.06254	1.4593e-15	6.33158e-14	TRUE	Catsper4	cation
ENSMUSG00000068747	48.751	12.2127	1.99705	1.48538e-15	6.42712e-14	TRUE	Sort1	sortilin
ENSMUSG00000031070	2.89302	0.628632	2.20229	1.62027e-15	6.9993e-14	TRUE	Mrgprf	MAS-related
ENSMUSG00000055370	0.594935	0.108928	2.44936	1.6842e-15	7.26355e-14	TRUE	Gm9968	predicted
ENSMUSG00000006546	1.74158	0.0205699	6.40372	1.73524e-15	7.47147e-14	TRUE	Cryba2	crystallin,
ENSMUSG00000039813	19.7673	3.22239	2.61691	1.76494e-15	7.58695e-14	TRUE	Tbc1d2	TBC1
ENSMUSG00000070304	1.78459	0.168199	3.40735	1.81543e-15	7.79128e-14	TRUE	Scn2b	sodium
ENSMUSG00000074899	3.26315	0.506327	2.68813	1.88114e-15	8.06017e-14	TRUE	Sptbn5	spectrin
ENSMUSG00000028602	0.187756	0.019573	3.26192	1.91912e-15	8.20953e-14	TRUE	Tnfrsf8	tumor
ENSMUSG00000014782	0.443019	0.0362853	3.60991	2.18213e-15	9.31949e-14	TRUE	Plekhg4	pleckstrin
ENSMUSG00000087349	0.391013	0.0276987	3.81933	2.26489e-15	9.65732e-14	TRUE	Gm12680	-
ENSMUSG00000051236	21.9051	6.35105	1.7862	2.33292e-15	9.93129e-14	TRUE	Msrb3	methionine
ENSMUSG00000024411	119.282	13.5563	3.13734	2.34762e-15	9.97774e-14	TRUE	Aqp4	aquaporin
ENSMUSG00000022587	915.131	146.038	2.64763	2.42683e-15	1.02813e-13	TRUE	Ly6e	lymphocyte
ENSMUSG00000092035	1.22398	0.0552937	4.46832	2.4254e-15	1.02813e-13	TRUE	Peg10	paternally
ENSMUSG00000067297	1.85163	0.508755	1.86375	2.58374e-15	1.09284e-13	TRUE	Ifit1bl2	interferon
ENSMUSG00000056758	0.734626	0.0218961	5.06826	2.66798e-15	1.12666e-13	TRUE	Hmga2	high
ENSMUSG00000036478	61.4784	13.0889	2.23173	2.7508e-15	1.15978e-13	TRUE	Btg1	B
ENSMUSG00000036523	2.91981	0.14493	4.33245	3.22612e-15	1.35801e-13	TRUE	Greb1	gene
ENSMUSG00000038668	9.34311	1.98484	2.23488	3.25918e-15	1.36756e-13	TRUE	Lpar1	lysophosphatidic
ENSMUSG00000047407	34.7646	10.4011	1.74088	3.25772e-15	1.36756e-13	TRUE	Tgif1	TGFB-induced
ENSMUSG00000038756	0.254959	0.0403895	2.65821	3.31013e-15	1.38673e-13	TRUE	Ttll6	tubulin
ENSMUSG00000095742	114.068	20.8691	2.45046	3.38547e-15	1.41604e-13	TRUE	CAAA01147332.1	-
ENSMUSG00000046589	1.72813	0.232048	2.89671	3.45731e-15	1.4438e-13	TRUE	Lrrc8e	leucine
ENSMUSG00000059674	2.23686	0.366128	2.61105	3.50829e-15	1.46277e-13	TRUE	Cdh24	cadherin-like
ENSMUSG00000079598	1.9671	0.0405471	5.60032	3.75117e-15	1.56156e-13	TRUE	Clec2l	C-type
ENSMUSG00000021708	8.96456	1.99047	2.17112	3.76171e-15	1.56348e-13	TRUE	Rasgrf2	RAS
ENSMUSG00000029581	17.4373	8.35286	1.06184	3.82583e-15	1.58763e-13	TRUE	Fscn1	fascin
ENSMUSG00000045394	238.36	45.123	2.40121	4.04796e-15	1.67717e-13	TRUE	Epcam	epithelial
ENSMUSG00000085347	2.98904	0.608353	2.2967	4.18225e-15	1.73009e-13	TRUE	Hk1os	hexokinase
ENSMUSG00000020057	19.4097	4.80927	2.01289	4.33215e-15	1.7865e-13	TRUE	Dram1	DNA-damage
ENSMUSG00000036172	1.45003	0.0221335	6.0337	4.33218e-15	1.7865e-13	TRUE	Cd200r3	CD200
ENSMUSG00000020183	50.2867	21.2559	1.24231	4.39495e-15	1.80673e-13	TRUE	Cpm	carboxypeptidase
ENSMUSG00000085952	0.0772405	0.617042	-2.99794	4.38847e-15	1.80673e-13	TRUE	Gm12315	predicted
ENSMUSG00000024036	3.89444	1.57381	1.30716	4.67571e-15	1.91915e-13	TRUE	Slc37a1	solute
ENSMUSG00000102676	0.203949	0.0171146	3.57491	4.83248e-15	1.98041e-13	TRUE	Gm37435	predicted
ENSMUSG00000021318	0.8424	0.168765	2.31949	4.85035e-15	1.98465e-13	TRUE	Gli3	GLI-Kruppel
ENSMUSG00000054161	0.312042	0.0182606	4.09493	5.15599e-15	2.10644e-13	TRUE	Fam83e	family
ENSMUSG00000031639	6.89762	3.07089	1.16744	5.28515e-15	2.15587e-13	TRUE	Tlr3	toll-like
ENSMUSG00000021994	44.8306	7.74479	2.53318	5.52917e-15	2.24844e-13	TRUE	Wnt5a	wingless-type
ENSMUSG00000026249	34.3946	8.81953	1.96341	5.52148e-15	2.24844e-13	TRUE	Serpine2	serine
ENSMUSG00000026797	21.5186	3.49492	2.62225	5.54588e-15	2.25177e-13	TRUE	Stxbp1	syntaxin
ENSMUSG00000085084	0.488007	0.064219	2.92583	5.68472e-15	2.30459e-13	TRUE	4930570G19Rik	RIKEN
ENSMUSG00000037946	26.147	4.81576	2.44081	5.78124e-15	2.34012e-13	TRUE	Fgd3	FYVE,
ENSMUSG00000028159	7.76576	1.75458	2.146	5.79803e-15	2.34331e-13	TRUE	Dapp1	dual
ENSMUSG00000029092	0.760886	0.208375	1.8685	5.84039e-15	2.35682e-13	TRUE	D5Ertd615e	DNA
ENSMUSG00000020656	4.04492	0.341169	3.56755	5.85562e-15	2.35935e-13	TRUE	Grhl1	grainyhead
ENSMUSG00000028040	13.2406	1.88448	2.81274	6.00955e-15	2.41767e-13	TRUE	Efna4	ephrin
ENSMUSG00000031146	44.9632	11.1602	2.01038	6.35866e-15	2.55422e-13	TRUE	Plp2	proteolipid
ENSMUSG00000006218	6.5878	1.09095	2.59421	6.4545e-15	2.58877e-13	TRUE	Fam131c	family
ENSMUSG00000097184	2.01774	0.736673	1.45365	6.50062e-15	2.60331e-13	TRUE	4632428C04Rik	RIKEN
ENSMUSG00000033545	33.2442	16.7396	0.989836	6.60155e-15	2.63972e-13	TRUE	Znrf1	zinc
ENSMUSG00000073414	1.60378	0.378884	2.08165	6.80126e-15	2.71546e-13	TRUE	G6b	megakaryocyte
ENSMUSG00000097378	2.69542	0.404314	2.73697	7.17981e-15	2.86226e-13	TRUE	B230208H11Rik	RIKEN
ENSMUSG00000029370	95.7133	21.5999	2.1477	7.23572e-15	2.88019e-13	TRUE	Rassf6	Ras
ENSMUSG00000046768	10.9328	3.88297	1.49343	7.32143e-15	2.90991e-13	TRUE	Rhoj	ras
ENSMUSG00000043924	4.19255	0.327838	3.67677	7.38571e-15	2.93025e-13	TRUE	Ncmap	noncompact
ENSMUSG00000086847	2.24753	0.0430493	5.70621	7.39485e-15	2.93025e-13	TRUE	Tbx3os2	T-box
ENSMUSG00000026494	3.39278	0.872856	1.95865	7.50485e-15	2.96937e-13	TRUE	Kif26b	kinesin
ENSMUSG00000038980	1.57542	0.129002	3.61027	7.66451e-15	3.028e-13	TRUE	Rbbp8nl	RBBP8
ENSMUSG00000052221	2.24387	0.186616	3.58785	7.95034e-15	3.13622e-13	TRUE	Ppp1r36	protein
ENSMUSG00000027456	3.14661	0.196591	4.00053	8.04485e-15	3.16876e-13	TRUE	Sdcbp2	syndecan
ENSMUSG00000007207	3.84989	1.21067	1.66901	8.35268e-15	3.2851e-13	TRUE	Stx1a	syntaxin
ENSMUSG00000034382	40.3298	8.43779	2.25691	8.47176e-15	3.32697e-13	TRUE	AI661453	expressed
ENSMUSG00000035237	2.41195	0.54651	2.14188	8.85525e-15	3.47239e-13	TRUE	Lcat	lecithin
ENSMUSG00000042286	41.4843	16.6081	1.32068	9.0753e-15	3.55339e-13	TRUE	Stab1	stabilin
ENSMUSG00000036036	7.16405	2.27245	1.65652	9.1085e-15	3.5611e-13	TRUE	Zfp57	zinc
ENSMUSG00000006154	73.1898	12.3029	2.57265	9.14421e-15	3.56976e-13	TRUE	Eps8l1	EPS8-like
ENSMUSG00000079042	264.242	36.1467	2.86992	9.36952e-15	3.65231e-13	TRUE	Apela	apelin
ENSMUSG00000038893	42.8689	11.3748	1.91409	9.51357e-15	3.70299e-13	TRUE	Fam117a	family
ENSMUSG00000058152	0.870034	0.125937	2.78837	9.69062e-15	3.76633e-13	TRUE	Chsy3	chondroitin
ENSMUSG00000054690	297.602	28.1362	3.40288	9.90203e-15	3.84283e-13	TRUE	Emcn	endomucin
ENSMUSG00000037613	4.90056	0.524685	3.22342	9.9825e-15	3.86836e-13	TRUE	Tnfrsf23	tumor
ENSMUSG00000084843	0.70738	0.0226664	4.96386	1.01057e-14	3.91035e-13	TRUE	B230312C02Rik	RIKEN
ENSMUSG00000097092	1.30996	0.266616	2.29669	1.03774e-14	4.00959e-13	TRUE	Gm26725	predicted
ENSMUSG00000031398	12.6781	2.7186	2.22141	1.07988e-14	4.16632e-13	TRUE	Plxna3	plexin
ENSMUSG00000001510	0.437258	0.0138812	4.97728	1.10594e-14	4.26061e-13	TRUE	Dlx3	distal-less
ENSMUSG00000035258	4.57791	1.21043	1.91918	1.14459e-14	4.40308e-13	TRUE	Abi3bp	ABI
ENSMUSG00000034271	13.7296	3.89136	1.81894	1.16402e-14	4.47131e-13	TRUE	Jdp2	Jun
ENSMUSG00000030539	55.048	12.3609	2.1549	1.16691e-14	4.47588e-13	TRUE	Sema4b	sema
ENSMUSG00000090451	3.95476	0.216315	4.19238	1.16929e-14	4.47849e-13	TRUE	Gm6133	predicted
ENSMUSG00000022687	11.6364	2.76248	2.07461	1.17312e-14	4.48661e-13	TRUE	Boc	biregional
ENSMUSG00000020069	133.975	25.5255	2.39196	1.21576e-14	4.64295e-13	TRUE	Hnrnph3	heterogeneous
ENSMUSG00000019838	8.09224	19.2074	-1.24705	1.21797e-14	4.64466e-13	TRUE	Slc16a10	solute
ENSMUSG00000030123	83.486	35.7771	1.2225	1.22135e-14	4.65085e-13	TRUE	Plxnd1	plexin
ENSMUSG00000085881	3.75448	0.28383	3.72552	1.2469e-14	4.74128e-13	TRUE	Gm15912	predicted
ENSMUSG00000035547	48.5321	12.5412	1.95227	1.27178e-14	4.82892e-13	TRUE	Capn5	calpain
ENSMUSG00000051331	2.29857	0.552659	2.05628	1.39098e-14	5.27391e-13	TRUE	Cacna1c	calcium
ENSMUSG00000057967	5.43406	0.39512	3.78167	1.40251e-14	5.31001e-13	TRUE	Fgf18	fibroblast
ENSMUSG00000097448	2.04701	0.10444	4.29278	1.46011e-14	5.52014e-13	TRUE	Platr22	pluripotency
ENSMUSG00000050520	164.765	41.2561	1.99774	1.52808e-14	5.76882e-13	TRUE	Cldn8	claudin
ENSMUSG00000023015	4.53707	1.87055	1.2783	1.57139e-14	5.92385e-13	TRUE	Racgap1	Rac
ENSMUSG00000047604	3.80206	0.486989	2.96482	1.58299e-14	5.95905e-13	TRUE	Frat2	frequently
ENSMUSG00000049721	59.5503	15.8436	1.91021	1.59655e-14	6.00153e-13	TRUE	Gal3st1	galactose-3-O-sulfotransferase
ENSMUSG00000022596	0.703251	0.0126754	5.79393	1.60567e-14	6.02722e-13	TRUE	Slurp1	secreted
ENSMUSG00000029576	0.836045	0.106854	2.96794	1.6682e-14	6.25301e-13	TRUE	Radil	Ras
ENSMUSG00000073627	1.34813	0.299654	2.16958	1.67504e-14	6.26976e-13	TRUE	C130036L24Rik	RIKEN
ENSMUSG00000032198	29.2786	8.3409	1.81157	1.91501e-14	7.15778e-13	TRUE	Dock6	dedicator
ENSMUSG00000026185	558.6	120.251	2.21576	1.97803e-14	7.38285e-13	TRUE	Igfbp5	insulin-like
ENSMUSG00000020905	8.62168	1.60837	2.42237	2.05381e-14	7.65487e-13	TRUE	Usp43	ubiquitin
ENSMUSG00000033857	8.24025	3.5179	1.22798	2.28808e-14	8.516e-13	TRUE	Engase	endo-beta-N-acetylglucosaminidase
ENSMUSG00000041361	9.95601	1.16902	3.09027	2.45335e-14	9.11823e-13	TRUE	Myzap	myocardial
ENSMUSG00000017491	20.3723	3.51228	2.53613	2.48013e-14	9.20479e-13	TRUE	Rarb	retinoic
ENSMUSG00000021062	54.9098	6.57571	3.06185	2.57246e-14	9.53402e-13	TRUE	Rab15	RAB15,
ENSMUSG00000049176	1.06641	0.148801	2.8413	2.63713e-14	9.75997e-13	TRUE	Frmpd4	FERM
ENSMUSG00000006356	271.744	59.4371	2.19281	2.69519e-14	9.96086e-13	TRUE	Crip2	cysteine
ENSMUSG00000026224	1.27276	0.0128157	6.6339	2.72536e-14	1.00583e-12	TRUE	4933407L21Rik	RIKEN
ENSMUSG00000021123	1.76745	0.522501	1.75817	2.75272e-14	1.0145e-12	TRUE	Rdh12	retinol
ENSMUSG00000037129	2.26906	0.0862423	4.71756	2.76935e-14	1.01921e-12	TRUE	Tmprss13	transmembrane
ENSMUSG00000026456	77.9895	21.9321	1.83024	2.82664e-14	1.03884e-12	TRUE	Cyb5r1	cytochrome
ENSMUSG00000028698	46.797	9.84151	2.24946	3.0475e-14	1.11845e-12	TRUE	Pik3r3	phosphoinositide-3-kinase
ENSMUSG00000049119	6.77789	1.66393	2.02624	3.05588e-14	1.11996e-12	TRUE	Fam110b	family
ENSMUSG00000018398	31.188	11.5108	1.438	3.11049e-14	1.1384e-12	TRUE	2021-09-08	septin
ENSMUSG00000099609	3.74971	0.69624	2.42912	3.12114e-14	1.14071e-12	TRUE	Gm29008	predicted
ENSMUSG00000022177	66.3934	6.12488	3.43829	3.23447e-14	1.18049e-12	TRUE	Haus4	HAUS
ENSMUSG00000008129	1.34628	0.241697	2.47771	3.23993e-14	1.18085e-12	TRUE	4930432K21Rik	RIKEN
ENSMUSG00000048485	3.02711	0.495276	2.61164	3.29677e-14	1.1999e-12	TRUE	Zbtb8b	zinc
ENSMUSG00000034839	3.0615	0.328265	3.22131	3.32074e-14	1.20696e-12	TRUE	Larp6	La
ENSMUSG00000039943	28.4138	8.42861	1.75322	3.38888e-14	1.23003e-12	TRUE	Plcb4	phospholipase
ENSMUSG00000032262	1.24434	0.0650662	4.25733	3.53109e-14	1.27989e-12	TRUE	Elovl4	elongation
ENSMUSG00000074923	29.8538	9.02672	1.72564	3.55726e-14	1.2876e-12	TRUE	Pak6	p21
ENSMUSG00000030313	6.02928	15.2949	-1.34299	3.7634e-14	1.36035e-12	TRUE	Dennd5b	DENN/MADD
ENSMUSG00000032564	2.24183	8.09456	-1.85228	4.00043e-14	1.44405e-12	TRUE	Cpne4	copine
ENSMUSG00000055373	38.0869	94.1634	-1.30587	4.07995e-14	1.47073e-12	TRUE	Fut9	fucosyltransferase
ENSMUSG00000027376	39.7833	12.0521	1.72288	4.15733e-14	1.49658e-12	TRUE	Prom2	prominin
ENSMUSG00000019890	0.741956	0.0184634	5.32859	4.20861e-14	1.51298e-12	TRUE	Nts	neurotensin
ENSMUSG00000029392	41.0037	12.0137	1.77108	4.77179e-14	1.7131e-12	TRUE	Rilpl1	Rab
ENSMUSG00000027931	76.9219	23.9149	1.68549	4.85774e-14	1.74097e-12	TRUE	Npr1	natriuretic
ENSMUSG00000048329	3.27647	0.900609	1.86317	4.86265e-14	1.74097e-12	TRUE	Mfsd6l	major
ENSMUSG00000037306	4.99345	1.9063	1.38926	5.28684e-14	1.89028e-12	TRUE	Man1c1	mannosidase,
ENSMUSG00000029661	46.6163	19.3616	1.26764	5.52006e-14	1.97099e-12	TRUE	Col1a2	collagen,
ENSMUSG00000054728	96.9553	14.1161	2.77998	5.69819e-14	2.02928e-12	TRUE	Phactr1	phosphatase
ENSMUSG00000074628	44.5916	8.51558	2.3886	5.6987e-14	2.02928e-12	TRUE	Tldc2	TBC/LysM
ENSMUSG00000049288	13.9902	4.76623	1.5535	5.72004e-14	2.03413e-12	TRUE	Lix1l	Lix1-like
ENSMUSG00000000359	25.9815	5.44085	2.25558	5.92021e-14	2.10247e-12	TRUE	Rem1	rad
ENSMUSG00000073771	8.57969	2.16173	1.98874	6.26798e-14	2.22298e-12	TRUE	Btbd19	BTB
ENSMUSG00000008734	40.223	4.50681	3.15784	6.33552e-14	2.24391e-12	TRUE	Gprc5b	G
ENSMUSG00000061353	196.318	43.5044	2.17396	6.60021e-14	2.33453e-12	TRUE	Cxcl12	chemokine
ENSMUSG00000066797	0.0788458	1.39755	-4.14772	6.95912e-14	2.45817e-12	TRUE	Zfp648	zinc
ENSMUSG00000059991	0.754716	0.0237831	4.98793	7.02601e-14	2.47848e-12	TRUE	Nptx2	neuronal
ENSMUSG00000040605	2.8719	0.714855	2.00629	7.112e-14	2.50546e-12	TRUE	Bace2	beta-site
ENSMUSG00000042348	18.7177	8.16137	1.19752	7.32784e-14	2.57805e-12	TRUE	Arl15	ADP-ribosylation
ENSMUSG00000030353	7.37407	1.28733	2.51808	7.58264e-14	2.66414e-12	TRUE	Tead4	TEA
ENSMUSG00000004631	12.5619	3.27156	1.941	7.77025e-14	2.7263e-12	TRUE	Sgce	sarcoglycan,
ENSMUSG00000044551	5.73718	1.19389	2.26467	7.78028e-14	2.7263e-12	TRUE	9930012K11Rik	RIKEN
ENSMUSG00000027377	1.03269	0.209264	2.30301	7.84145e-14	2.74409e-12	TRUE	Mall	mal,
ENSMUSG00000019487	60.4989	15.63	1.95259	8.03831e-14	2.80925e-12	TRUE	Trip10	thyroid
ENSMUSG00000066037	100.944	23.2499	2.11826	8.11227e-14	2.83134e-12	TRUE	Hnrnpr	heterogeneous
ENSMUSG00000005360	9.16108	1.87487	2.28872	8.31384e-14	2.89786e-12	TRUE	Slc1a3	solute
ENSMUSG00000004044	105.464	19.5273	2.43319	8.40645e-14	2.92627e-12	TRUE	Ptrf	caveolae
ENSMUSG00000040152	104.046	22.9775	2.17893	8.48558e-14	2.94992e-12	TRUE	Thbs1	thrombospondin
ENSMUSG00000097226	0.916553	0.111408	3.04037	8.74066e-14	3.03459e-12	TRUE	Gm26600	predicted
ENSMUSG00000032412	419.106	98.0908	2.09513	8.94174e-14	3.10031e-12	TRUE	Atp1b3	ATPase,
ENSMUSG00000038630	1.11518	0.0457643	4.60691	9.17586e-14	3.17731e-12	TRUE	Zkscan16	zinc
ENSMUSG00000103622	1.14965	0.235386	2.2881	9.39001e-14	3.24719e-12	TRUE	Gm38391	predicted
ENSMUSG00000038623	35.8437	2.58304	3.79458	9.6306e-14	3.32603e-12	TRUE	Tm6sf1	transmembrane
ENSMUSG00000045679	16.6085	2.61123	2.66912	1.01174e-13	3.48959e-12	TRUE	Pqlc3	PQ
ENSMUSG00000038587	9.53346	2.96392	1.6855	1.05612e-13	3.63313e-12	TRUE	Akap12	A
ENSMUSG00000039987	5.03892	9.26838	-0.879201	1.05534e-13	3.63313e-12	TRUE	Phtf2	putative
ENSMUSG00000029657	399.552	63.8416	2.64582	1.06606e-13	3.66255e-12	TRUE	Hsph1	heat
ENSMUSG00000053550	21.9769	5.26452	2.06161	1.07689e-13	3.69494e-12	TRUE	Shisa7	shisa
ENSMUSG00000044056	1.17277	0.123449	3.24793	1.09121e-13	3.73919e-12	TRUE	Efcab9	EF-hand
ENSMUSG00000097002	0.651464	0.0361367	4.17215	1.10339e-13	3.77602e-12	TRUE	Gm2670	predicted
ENSMUSG00000045414	16.4981	3.35559	2.29766	1.10532e-13	3.77772e-12	TRUE	1190002N15Rik	RIKEN
ENSMUSG00000018378	64.488	21.3817	1.59265	1.11098e-13	3.79216e-12	TRUE	Cuedc1	CUE
ENSMUSG00000022952	2.62548	0.525693	2.32029	1.1133e-13	3.79516e-12	TRUE	Runx1	runt
ENSMUSG00000106641	2.55222	0.598699	2.09185	1.15092e-13	3.91834e-12	TRUE	Gm43534	predicted
ENSMUSG00000022449	0.70584	0.037346	4.24031	1.17228e-13	3.98076e-12	TRUE	Adamts20	a
ENSMUSG00000068566	29.332	9.57842	1.61462	1.17117e-13	3.98076e-12	TRUE	Myadm	myeloid-associated
ENSMUSG00000029379	0.522524	0.00855136	5.9332	1.1951e-13	4.05303e-12	TRUE	Cxcl3	chemokine
ENSMUSG00000027901	40.0474	6.63633	2.59325	1.22351e-13	4.14407e-12	TRUE	Dennd2d	DENN/MADD
ENSMUSG00000001627	77.9954	13.0229	2.58234	1.24218e-13	4.20187e-12	TRUE	Ifrd1	interferon-related
ENSMUSG00000005686	94.8957	18.4409	2.36343	1.2849e-13	4.34084e-12	TRUE	Ampd3	adenosine
ENSMUSG00000104507	1.37491	0.0254684	5.75448	1.31355e-13	4.43193e-12	TRUE	A430027H14Rik	RIKEN
ENSMUSG00000041710	0.00892251	0.136271	-3.93288	1.34036e-13	4.51661e-12	TRUE	Trpc5	transient
ENSMUSG00000034121	16.1465	7.10507	1.1843	1.37365e-13	4.62288e-12	TRUE	Mks1	Meckel
ENSMUSG00000023805	5.91403	0.894197	2.72548	1.38883e-13	4.66798e-12	TRUE	Synj2	synaptojanin
ENSMUSG00000054423	0.234425	0.0110404	4.40826	1.40587e-13	4.71925e-12	TRUE	Cadps	Ca2+-dependent
ENSMUSG00000027995	2.64562	0.806052	1.71466	1.42239e-13	4.76863e-12	TRUE	Tlr2	toll-like
ENSMUSG00000021388	2.66289	0.440805	2.59478	1.43617e-13	4.8087e-12	TRUE	Aspn	asporin
ENSMUSG00000001288	52.6663	17.0298	1.62882	1.48488e-13	4.96548e-12	TRUE	Rarg	retinoic
ENSMUSG00000024952	17.1553	9.38448	0.870304	1.53487e-13	5.12614e-12	TRUE	Rps6ka4	ribosomal
ENSMUSG00000044317	6.51509	1.18451	2.45949	1.55469e-13	5.18576e-12	TRUE	Gpr4	G
ENSMUSG00000006301	51.3204	11.4799	2.16042	1.72842e-13	5.75799e-12	TRUE	Tmbim1	transmembrane
ENSMUSG00000043448	1.20314	0.341169	1.81824	1.7613e-13	5.8601e-12	TRUE	Gjc2	gap
ENSMUSG00000020038	3.98103	1.00536	1.98543	1.80014e-13	5.9747e-12	TRUE	Cry1	cryptochrome
ENSMUSG00000032727	34.9972	5.48961	2.67246	1.80028e-13	5.9747e-12	TRUE	Mier3	MIER
ENSMUSG00000054434	38.5458	9.05088	2.09044	1.90834e-13	6.32538e-12	TRUE	Tmem120b	transmembrane
ENSMUSG00000085085	2.54685	0.473425	2.42751	1.9187e-13	6.35173e-12	TRUE	1700086P04Rik	RIKEN
ENSMUSG00000028475	2.18297	0.690229	1.66115	1.96814e-13	6.5072e-12	TRUE	5430416O09Rik	small
ENSMUSG00000079259	0.117629	0.00542902	4.4374	2.04684e-13	6.75894e-12	TRUE	Trim71	tripartite
ENSMUSG00000018169	18.3405	5.42758	1.75665	2.08203e-13	6.86653e-12	TRUE	Mfng	MFNG
ENSMUSG00000059013	22.6151	9.55476	1.24299	2.0924e-13	6.89211e-12	TRUE	Sh2d3c	SH2
ENSMUSG00000035373	6.3145	0.0933697	6.07957	2.2405e-13	7.37073e-12	TRUE	Ccl7	chemokine
ENSMUSG00000070000	6.2764	1.36362	2.2025	2.27427e-13	7.47248e-12	TRUE	Fcho1	FCH
ENSMUSG00000085091	0.477998	0.0219701	4.44339	2.36354e-13	7.74778e-12	TRUE	Egfros	epidermal
ENSMUSG00000102573	1.32132	0.155693	3.08521	2.36394e-13	7.74778e-12	TRUE	Gm7265	predicted
ENSMUSG00000038119	21.8366	3.78916	2.5268	2.39851e-13	7.85131e-12	TRUE	Cdon	cell
ENSMUSG00000020717	97.1565	30.0339	1.69372	2.41095e-13	7.88225e-12	TRUE	Pecam1	platelet/endothelial
ENSMUSG00000005045	1.08124	0.163261	2.72743	2.41862e-13	7.89753e-12	TRUE	Chd5	chromodomain
ENSMUSG00000024168	80.5288	20.3364	1.98544	2.42536e-13	7.90974e-12	TRUE	Tmem204	transmembrane
ENSMUSG00000052105	17.0732	4.92546	1.79341	2.53877e-13	8.26935e-12	TRUE	Mtcl1	microtubule
ENSMUSG00000040811	64.7032	26.0434	1.31292	2.57035e-13	8.36189e-12	TRUE	Eml2	echinoderm
ENSMUSG00000075370	3.56808	0.0989069	5.17293	2.58442e-13	8.39728e-12	TRUE	Igll1	immunoglobulin
ENSMUSG00000003228	13.4649	3.51783	1.93645	2.59056e-13	8.40689e-12	TRUE	Grk5	G
ENSMUSG00000024781	31.5512	104.619	-1.72938	2.65496e-13	8.60528e-12	TRUE	Lipa	lysosomal
ENSMUSG00000017499	0.987392	0.118076	3.06391	2.73242e-13	8.84546e-12	TRUE	Cdc6	cell
ENSMUSG00000025189	19.8522	4.65993	2.09092	2.83809e-13	9.17626e-12	TRUE	Cnnm1	cyclin
ENSMUSG00000022297	16.6533	6.65271	1.32379	2.96391e-13	9.57131e-12	TRUE	Fzd6	frizzled
ENSMUSG00000025650	6.03655	1.54394	1.96711	2.98668e-13	9.63306e-12	TRUE	Col7a1	collagen,
ENSMUSG00000038007	33.5368	7.39652	2.18083	3.0137e-13	9.70832e-12	TRUE	Acer2	alkaline
ENSMUSG00000033434	21.6747	12.3251	0.814413	3.06975e-13	9.87681e-12	TRUE	Gtpbp6	GTP
ENSMUSG00000021109	157.702	34.8984	2.17597	3.08476e-13	9.913e-12	TRUE	Hif1a	hypoxia
ENSMUSG00000020190	195.681	95.033	1.042	3.17613e-13	1.01942e-11	TRUE	Mknk2	MAP
ENSMUSG00000027859	6.54732	2.01911	1.69718	3.19331e-13	1.02369e-11	TRUE	Ngf	nerve
ENSMUSG00000103108	0.733759	0.0336736	4.44561	3.19793e-13	1.02392e-11	TRUE	Rncr4	retina
ENSMUSG00000097558	0.418376	0.0611996	2.77321	3.30829e-13	1.05797e-11	TRUE	Gm26902	predicted
ENSMUSG00000026807	1.82105	0.10406	4.12928	3.35894e-13	1.07287e-11	TRUE	Ak8	adenylate
ENSMUSG00000021981	87.6609	23.1921	1.9183	3.3995e-13	1.0832e-11	TRUE	Cab39l	calcium
ENSMUSG00000030268	95.5831	9.16539	3.38249	3.39826e-13	1.0832e-11	TRUE	Bcat1	branched
ENSMUSG00000097548	0.238658	0.00649409	5.19967	3.42886e-13	1.09123e-11	TRUE	Gm26748	predicted
ENSMUSG00000066705	7.60159	2.51628	1.59501	3.45071e-13	1.09686e-11	TRUE	Fxyd6	FXYD
ENSMUSG00000037638	10.6029	2.93795	1.85158	3.74599e-13	1.18928e-11	TRUE	Zbtb42	zinc
ENSMUSG00000033233	3.2309	0.601334	2.4257	3.93176e-13	1.24676e-11	TRUE	Trim45	tripartite
ENSMUSG00000071855	4.30688	1.47372	1.54718	3.98624e-13	1.26252e-11	TRUE	Ccdc112	coiled-coil
ENSMUSG00000059866	25.3049	12.2957	1.04126	4.01631e-13	1.27051e-11	TRUE	Tnip2	TNFAIP3
ENSMUSG00000042807	7.82702	2.05294	1.93078	4.06145e-13	1.28325e-11	TRUE	Hecw2	HECT,
ENSMUSG00000064288	5.34061	0.51808	3.36576	4.16184e-13	1.3134e-11	TRUE	Hist1h4k	histone
ENSMUSG00000062296	0.32241	0.071562	2.17163	4.27612e-13	1.34785e-11	TRUE	Trank1	tetratricopeptide
ENSMUSG00000028115	1.03969	0.184655	2.49325	4.33965e-13	1.36624e-11	TRUE	Bnipl	BCL2/adenovirus
ENSMUSG00000038135	4.23906	0.449301	3.23799	4.44228e-13	1.39688e-11	TRUE	Crygn	crystallin,
ENSMUSG00000081683	0.170611	0.0141042	3.59652	4.46185e-13	1.40136e-11	TRUE	Fzd10	frizzled
ENSMUSG00000040705	1.06882	0.0496819	4.42716	4.52257e-13	1.41874e-11	TRUE	A930016O22Rik	RIKEN
ENSMUSG00000031669	4.23014	0.795182	2.41135	4.53293e-13	1.4203e-11	TRUE	Gins3	GINS
ENSMUSG00000041842	2.90708	0.800964	1.85976	4.55896e-13	1.42676e-11	TRUE	Fhdc1	FH2
ENSMUSG00000039496	4.29005	1.3182	1.70242	4.61522e-13	1.44265e-11	TRUE	Cdnf	cerebral
ENSMUSG00000020159	0.742357	0.0528108	3.81321	4.78842e-13	1.4946e-11	TRUE	Gabrp	gamma-aminobutyric
ENSMUSG00000040254	7.1997	1.82347	1.98125	4.79275e-13	1.4946e-11	TRUE	Sema3d	sema
ENSMUSG00000041731	36.489	6.6529	2.45541	4.83576e-13	1.50623e-11	TRUE	Pgm5	phosphoglucomutase
ENSMUSG00000039985	13.3252	6.37386	1.06392	4.86475e-13	1.51347e-11	TRUE	Fam60a	SIN3-HDAC
ENSMUSG00000052485	46.2475	11.4529	2.01366	4.90716e-13	1.52487e-11	TRUE	Tmem171	transmembrane
ENSMUSG00000032186	1.10911	0.0663571	4.06301	4.98303e-13	1.54662e-11	TRUE	Tmod2	tropomodulin
ENSMUSG00000022489	6.2715	1.55501	2.01189	5.15695e-13	1.59872e-11	TRUE	Pde1b	phosphodiesterase
ENSMUSG00000021091	3.26057	0.109874	4.8912	5.16916e-13	1.60062e-11	TRUE	Serpina3n	serine
ENSMUSG00000055027	0.0613283	0.362436	-2.5631	5.20832e-13	1.61085e-11	TRUE	Smyd1	SET
ENSMUSG00000021636	15.1417	8.12921	0.897341	5.26008e-13	1.62495e-11	TRUE	Marveld2	MARVEL
ENSMUSG00000031562	5.0009	1.20541	2.05266	5.28724e-13	1.63143e-11	TRUE	Dctd	dCMP
ENSMUSG00000104273	1.38657	0.0582117	4.57407	5.35896e-13	1.65162e-11	TRUE	A530064N14Rik	RIKEN
ENSMUSG00000074785	3.8249	0.656333	2.54292	5.67744e-13	1.74774e-11	TRUE	Plxnc1	plexin
ENSMUSG00000030796	12.6431	2.76835	2.19126	5.72457e-13	1.76019e-11	TRUE	Tead2	TEA
ENSMUSG00000032258	4.38622	1.47569	1.57159	6.05021e-13	1.85815e-11	TRUE	Lca5	Leber
ENSMUSG00000021733	9.97449	2.08964	2.25499	6.50978e-13	1.99696e-11	TRUE	Slc4a7	solute
ENSMUSG00000002910	28.706	5.22599	2.45758	6.67053e-13	2.0439e-11	TRUE	Arrdc2	arrestin
ENSMUSG00000028412	95.7164	27.1432	1.81818	6.71934e-13	2.05646e-11	TRUE	Slc44a1	solute
ENSMUSG00000097649	1.21828	0.0881582	3.78861	6.77289e-13	2.07045e-11	TRUE	Gm10561	predicted
ENSMUSG00000035095	7.30167	0.366238	4.31737	6.81756e-13	2.08169e-11	TRUE	Fam167a	family
ENSMUSG00000029605	5.51942	1.82012	1.60049	6.98237e-13	2.12954e-11	TRUE	Oas1b	2'-5'
ENSMUSG00000021797	1.3135	0.0402092	5.02975	7.06027e-13	2.15013e-11	TRUE	9230112D13Rik	RIKEN
ENSMUSG00000043333	10.2642	2.38316	2.10667	7.06619e-13	2.15013e-11	TRUE	Rhbdl2	rhomboid
ENSMUSG00000099843	18.0415	3.80726	2.2445	7.20341e-13	2.18935e-11	TRUE	Gm7160	predicted
ENSMUSG00000053080	27.2091	10.8859	1.32162	7.72576e-13	2.34541e-11	TRUE	2700081O15Rik	RIKEN
ENSMUSG00000020828	23.6747	7.25724	1.70585	7.85223e-13	2.38106e-11	TRUE	Pld2	phospholipase
ENSMUSG00000008206	16.3093	4.96581	1.7156	7.88808e-13	2.38918e-11	TRUE	Cers4	ceramide
ENSMUSG00000085833	0.769569	0.0415385	4.21153	7.90069e-13	2.39025e-11	TRUE	Gm13003	predicted
ENSMUSG00000024376	12.5947	3.08942	2.02741	8.09436e-13	2.44604e-11	TRUE	Epb41l4a	erythrocyte
ENSMUSG00000022510	2.94879	0.32465	3.18317	8.78774e-13	2.65253e-11	TRUE	Trp63	transformation
ENSMUSG00000029570	22.9001	5.86818	1.96437	8.88635e-13	2.67923e-11	TRUE	Lfng	LFNG
ENSMUSG00000044176	1.55935	0.0707384	4.4623	9.00267e-13	2.71119e-11	TRUE	Spink10	serine
ENSMUSG00000071708	10.9917	25.2265	-1.19853	9.05599e-13	2.72414e-11	TRUE	Sms	spermine
ENSMUSG00000044737	0.467262	0.0132871	5.13613	9.11906e-13	2.73998e-11	TRUE	Klk14	kallikrein
ENSMUSG00000028392	112.63	23.3642	2.26922	9.15659e-13	2.74812e-11	TRUE	Bspry	B-box
ENSMUSG00000023064	58.9391	4.86192	3.59963	9.20181e-13	2.75855e-11	TRUE	Sncg	synuclein,
ENSMUSG00000039542	2.60335	0.665008	1.96892	9.24019e-13	2.76691e-11	TRUE	Ncam1	neural
ENSMUSG00000031274	55.699	15.2022	1.87337	9.36803e-13	2.80201e-11	TRUE	Col4a5	collagen,
ENSMUSG00000031709	8.40056	2.88033	1.54425	9.58263e-13	2.86295e-11	TRUE	Tbc1d9	TBC1
ENSMUSG00000107597	1.57077	4.57403	-1.54199	9.78103e-13	2.91891e-11	TRUE	RP24-315D19.11	predicted
ENSMUSG00000027004	28.4748	4.65529	2.61274	1.04332e-12	3.11001e-11	TRUE	Frzb	frizzled-related
ENSMUSG00000044345	40.7389	8.00388	2.34764	1.07714e-12	3.2072e-11	TRUE	Marveld1	MARVEL
ENSMUSG00000021567	1.28328	0.257269	2.31849	1.08466e-12	3.22594e-11	TRUE	Nkd2	naked
ENSMUSG00000032470	81.0322	16.1138	2.33019	1.09089e-12	3.24082e-11	TRUE	Mras	muscle
ENSMUSG00000025380	0.829341	0.124158	2.73979	1.09662e-12	3.25416e-11	TRUE	Fscn2	fascin
ENSMUSG00000000296	46.7293	11.1811	2.06326	1.11117e-12	3.29364e-11	TRUE	Tpd52l1	tumor
ENSMUSG00000054675	44.0495	6.0997	2.85232	1.11779e-12	3.30953e-11	TRUE	Tmem119	transmembrane
ENSMUSG00000017707	761.309	226.529	1.74879	1.14399e-12	3.3833e-11	TRUE	Serinc3	serine
ENSMUSG00000040009	4.63986	1.56714	1.56595	1.15268e-12	3.40519e-11	TRUE	Gnaz	guanine
ENSMUSG00000053702	0.691113	3.20571	-2.21365	1.16401e-12	3.43481e-11	TRUE	Nebl	nebulette
ENSMUSG00000025475	1.39258	0.0791361	4.13727	1.19655e-12	3.52687e-11	TRUE	Adgra1	adhesion
ENSMUSG00000038738	2.69929	0.813329	1.73067	1.21232e-12	3.56936e-11	TRUE	Shank1	SH3
ENSMUSG00000015533	6.06478	0.220989	4.77841	1.24046e-12	3.64408e-11	TRUE	Itga2	integrin
ENSMUSG00000046593	0.0184751	0.168686	-3.19068	1.2391e-12	3.64408e-11	TRUE	Tmem215	transmembrane
ENSMUSG00000100432	0.125095	0.876944	-2.80946	1.24367e-12	3.64944e-11	TRUE	Gm7539	predicted
ENSMUSG00000041025	6.62997	1.94354	1.77032	1.25641e-12	3.68273e-11	TRUE	Iffo2	intermediate
ENSMUSG00000002384	0.385315	0.036194	3.41222	1.26488e-12	3.70344e-11	TRUE	Bmp8b	bone
ENSMUSG00000005986	6.30388	2.09575	1.58877	1.27428e-12	3.72682e-11	TRUE	Ankrd13d	ankyrin
ENSMUSG00000070469	0.0821249	0.48955	-2.57556	1.31268e-12	3.83485e-11	TRUE	Adamtsl3	ADAMTS-like
ENSMUSG00000028041	71.5876	27.42	1.38448	1.31665e-12	3.84221e-11	TRUE	Adam15	a
ENSMUSG00000017943	0.758176	0.0388194	4.28768	1.31825e-12	3.84262e-11	TRUE	Gdap1l1	ganglioside-induced
ENSMUSG00000056602	18.8461	6.17505	1.60974	1.3248e-12	3.85743e-11	TRUE	Fry	FRY
ENSMUSG00000039568	30.0033	10.6342	1.4964	1.42718e-12	4.15095e-11	TRUE	Ubald1	UBA-like
ENSMUSG00000042751	0.528023	0.102689	2.36232	1.43225e-12	4.1611e-11	TRUE	Nmnat2	nicotinamide
ENSMUSG00000019853	8.50436	1.44374	2.55839	1.44089e-12	4.18159e-11	TRUE	Hebp2	heme
ENSMUSG00000071347	2.37093	0.428504	2.46807	1.44912e-12	4.20085e-11	TRUE	C1qtnf9	C1q
ENSMUSG00000074793	8.97029	4.18487	1.09997	1.4685e-12	4.25235e-11	TRUE	Hspa12b	heat
ENSMUSG00000024299	21.5259	7.9587	1.43547	1.58933e-12	4.59719e-11	TRUE	Adamts10	a
ENSMUSG00000022324	11.6417	3.82962	1.60403	1.63168e-12	4.71452e-11	TRUE	Matn2	matrilin
ENSMUSG00000044707	1.90315	0.548017	1.79609	1.63714e-12	4.72511e-11	TRUE	Ccnjl	cyclin
ENSMUSG00000038602	0.599843	2.99702	-2.32087	1.66376e-12	4.79668e-11	TRUE	Slc35f1	solute
ENSMUSG00000024349	5.55593	1.39702	1.99168	1.67573e-12	4.82593e-11	TRUE	Tmem173	transmembrane
ENSMUSG00000059555	54.0708	16.2893	1.73093	1.69979e-12	4.88987e-11	TRUE	Tor4a	torsin
ENSMUSG00000028517	54.9912	29.0675	0.919794	1.70779e-12	4.90754e-11	TRUE	Ppap2b	phospholipid
ENSMUSG00000032017	0.0883738	0.00622594	3.82725	1.72501e-12	4.94623e-11	TRUE	Grik4	glutamate
ENSMUSG00000072235	69.5753	18.8668	1.88273	1.72482e-12	4.94623e-11	TRUE	Tuba1a	tubulin,
ENSMUSG00000018581	1.89557	0.442085	2.10024	1.76417e-12	5.05299e-11	TRUE	Dnah11	dynein,
ENSMUSG00000022462	46.0291	16.5139	1.47886	1.77232e-12	5.07084e-11	TRUE	Slc38a2	solute
ENSMUSG00000030110	0.853557	0.0644834	3.72649	1.87473e-12	5.35804e-11	TRUE	Ret	ret
ENSMUSG00000096979	1.28346	0.194029	2.72569	1.93365e-12	5.52043e-11	TRUE	Gm26880	predicted
ENSMUSG00000020598	0.750874	0.101452	2.88777	2.06325e-12	5.88406e-11	TRUE	Nrcam	neuronal
ENSMUSG00000025875	41.3794	9.47493	2.12673	2.09561e-12	5.96987e-11	TRUE	Tspan17	tetraspanin
ENSMUSG00000026833	33.7035	8.39631	2.00507	2.11141e-12	6.00839e-11	TRUE	Olfm1	olfactomedin
ENSMUSG00000020875	70.3475	15.411	2.19054	2.12613e-12	6.04375e-11	TRUE	Hoxb9	homeobox
ENSMUSG00000045045	9.2351	3.52725	1.38858	2.15849e-12	6.12912e-11	TRUE	Lrfn4	leucine
ENSMUSG00000031131	0.570146	0.0108256	5.71881	2.21973e-12	6.29626e-11	TRUE	Vgll1	vestigial
ENSMUSG00000102389	0.380554	2.1611	-2.50559	2.24565e-12	6.36292e-11	TRUE	D630023O14Rik	RIKEN
ENSMUSG00000079436	3.31871	0.35321	3.23202	2.26193e-12	6.40216e-11	TRUE	Kcnj13	potassium
ENSMUSG00000031066	11.362	3.54478	1.68045	2.30885e-12	6.52795e-11	TRUE	Usp11	ubiquitin
ENSMUSG00000039680	278.199	58.2161	2.25663	2.31855e-12	6.54836e-11	TRUE	Mrps6	mitochondrial
ENSMUSG00000097924	1.57723	0.604512	1.38355	2.3737e-12	6.69692e-11	TRUE	A730020E08Rik	RIKEN
ENSMUSG00000037936	32.8155	12.0062	1.4506	2.44681e-12	6.89581e-11	TRUE	Scarb1	scavenger
ENSMUSG00000047757	0.823675	0.330914	1.31562	2.45771e-12	6.91913e-11	TRUE	Fancb	Fanconi
ENSMUSG00000037833	0.408791	1.51184	-1.88687	2.46702e-12	6.93793e-11	TRUE	Sh2d4b	SH2
ENSMUSG00000054958	0.0669055	0.785069	-3.55262	2.51366e-12	7.06156e-11	TRUE	Nt5c1a	5'-nucleotidase,
ENSMUSG00000038700	14.7167	4.32094	1.76804	2.70359e-12	7.58703e-11	TRUE	Hoxb5	homeobox
ENSMUSG00000049107	12.0042	1.24226	3.2725	2.74296e-12	7.68934e-11	TRUE	Ntf3	neurotrophin
ENSMUSG00000039126	0.602656	0.0923604	2.70599	2.7632e-12	7.73785e-11	TRUE	Prune2	prune
ENSMUSG00000031538	201.694	25.2131	2.99992	2.79416e-12	7.81623e-11	TRUE	Plat	plasminogen
ENSMUSG00000027358	2.85423	0.57752	2.30516	2.8472e-12	7.95615e-11	TRUE	Bmp2	bone
ENSMUSG00000028664	13.1014	3.3331	1.97479	2.89202e-12	8.07283e-11	TRUE	Ephb2	Eph
ENSMUSG00000031995	145.94	40.4626	1.85072	2.90443e-12	8.09891e-11	TRUE	St14	suppression
ENSMUSG00000022178	36.7623	11.2873	1.70353	2.92524e-12	8.14832e-11	TRUE	Ajuba	ajuba
ENSMUSG00000055538	7.82989	2.28851	1.77458	2.932e-12	8.15852e-11	TRUE	Zcchc24	zinc
ENSMUSG00000091890	0.787221	0.0876435	3.16705	2.95012e-12	8.20028e-11	TRUE	A830073O21Rik	RIKEN
ENSMUSG00000020892	0.495199	0.0438148	3.49852	2.98728e-12	8.29482e-11	TRUE	Aloxe3	arachidonate
ENSMUSG00000051341	6.45363	1.87569	1.78269	3.08845e-12	8.5667e-11	TRUE	Zfp52	zinc
ENSMUSG00000097215	1.23616	0.169123	2.86972	3.15144e-12	8.73225e-11	TRUE	Gm26550	predicted
ENSMUSG00000021493	23.616	8.05991	1.55093	3.2604e-12	9.02467e-11	TRUE	Pdlim7	PDZ
ENSMUSG00000033083	22.7649	7.52174	1.59767	3.30913e-12	9.14994e-11	TRUE	Tbc1d4	TBC1
ENSMUSG00000097107	1.27572	0.0265407	5.58696	3.31891e-12	9.16735e-11	TRUE	Platr6	pluripotency
ENSMUSG00000020911	44.6613	2.23549	4.32037	3.38584e-12	9.34244e-11	TRUE	Krt19	keratin
ENSMUSG00000037060	34.1374	10.156	1.74902	3.43162e-12	9.45885e-11	TRUE	Prkcdbp	caveolae
ENSMUSG00000004562	24.5779	13.0608	0.912116	3.45994e-12	9.52695e-11	TRUE	Arhgef40	Rho
ENSMUSG00000021758	0.439726	0.0918659	2.259	3.53089e-12	9.71217e-11	TRUE	Ddx4	DEAD
ENSMUSG00000026421	115.297	30.5951	1.91398	3.56497e-12	9.79566e-11	TRUE	Csrp1	cysteine
ENSMUSG00000000440	4.13763	1.07408	1.9457	3.62951e-12	9.96262e-11	TRUE	Pparg	peroxisome
ENSMUSG00000074521	3.68887	0.543633	2.76247	3.75568e-12	1.02982e-10	TRUE	Gm14327	predicted
ENSMUSG00000026223	343.9	66.5732	2.36898	3.7617e-12	1.0304e-10	TRUE	Itm2c	integral
ENSMUSG00000046841	15.7477	4.2412	1.8926	3.81976e-12	1.04413e-10	TRUE	Ckap4	cytoskeleton-associated
ENSMUSG00000052563	14.6571	5.69893	1.36283	3.81671e-12	1.04413e-10	TRUE	D930048N14Rik	RIKEN
ENSMUSG00000020928	4.39698	0.900084	2.28838	3.85218e-12	1.0519e-10	TRUE	Higd1b	HIG1
ENSMUSG00000062157	3.68758	1.39088	1.40667	3.86156e-12	1.05337e-10	TRUE	Ifnlr1	interferon
ENSMUSG00000055401	38.4388	17.9524	1.09839	3.88371e-12	1.05832e-10	TRUE	Fbxo6	F-box
ENSMUSG00000091050	1.78029	0.528132	1.75314	3.97765e-12	1.0828e-10	TRUE	9330020H09Rik	RIKEN
ENSMUSG00000050222	3.78052	1.31396	1.52466	4.17749e-12	1.13603e-10	TRUE	Il17d	interleukin
ENSMUSG00000057751	1.32299	0.298987	2.14564	4.25658e-12	1.15634e-10	TRUE	Megf6	multiple
ENSMUSG00000007783	2.32286	0.734218	1.66162	4.27154e-12	1.15921e-10	TRUE	Cpt1c	carnitine
ENSMUSG00000059852	0.177623	0.731964	-2.04295	4.28008e-12	1.16033e-10	TRUE	Kcng2	potassium
ENSMUSG00000104586	0.0823208	0.89031	-3.43498	4.44105e-12	1.20274e-10	TRUE	4921539H07Rik	RIKEN
ENSMUSG00000009093	1.11758	0.0608207	4.19967	4.49381e-12	1.21552e-10	TRUE	Gstt4	glutathione
ENSMUSG00000067242	0.361652	0.0350581	3.36678	4.49748e-12	1.21552e-10	TRUE	Lgi1	leucine-rich
ENSMUSG00000096221	1.54667	0.380393	2.0236	4.51285e-12	1.21842e-10	TRUE	1500002C15Rik	RIKEN
ENSMUSG00000047990	0.231084	0.0142755	4.01681	4.78527e-12	1.29065e-10	TRUE	C2cd4a	C2
ENSMUSG00000093514	7.66244	0.991162	2.95061	4.83341e-12	1.3023e-10	TRUE	Gm28727	-
ENSMUSG00000036545	4.54417	1.44497	1.65298	4.86497e-12	1.30947e-10	TRUE	Adamts2	a
ENSMUSG00000061809	0.667042	0.0540845	3.62449	4.9831e-12	1.33989e-10	TRUE	Tbpl2	TATA
ENSMUSG00000020484	216.109	96.7532	1.15938	4.99774e-12	1.34246e-10	TRUE	Xbp1	X-box
ENSMUSG00000024975	52.7785	17.5628	1.58743	5.05417e-12	1.35624e-10	TRUE	Pdcd4	programmed
ENSMUSG00000086741	0.213433	0.0314432	2.76296	5.15827e-12	1.38276e-10	TRUE	Gm15816	predicted
ENSMUSG00000026676	2.0957	0.201498	3.37859	5.20357e-12	1.39349e-10	TRUE	Ccdc3	coiled-coil
ENSMUSG00000048217	0.0209462	0.345612	-4.04439	5.36508e-12	1.43528e-10	TRUE	Nags	N-acetylglutamate
ENSMUSG00000070720	25.8865	4.34436	2.57499	5.55088e-12	1.48348e-10	TRUE	Tmem200b	transmembrane
ENSMUSG00000016194	157.151	38.3731	2.03399	5.59524e-12	1.49382e-10	TRUE	Hsd11b1	hydroxysteroid
ENSMUSG00000072591	0.353963	0.0201046	4.138	5.62605e-12	1.50053e-10	TRUE	5930412G12Rik	RIKEN
ENSMUSG00000074577	20.7591	6.07245	1.7734	5.85751e-12	1.56068e-10	TRUE	Fam65c	RIPOR
ENSMUSG00000026347	0.218026	1.41064	-2.69378	5.9106e-12	1.57323e-10	TRUE	Tmem163	transmembrane
ENSMUSG00000059741	0.0812257	0.572111	-2.81629	5.92391e-12	1.57519e-10	TRUE	Myl3	myosin,
ENSMUSG00000045136	34.1492	6.66653	2.35684	5.93132e-12	1.57557e-10	TRUE	Tubb2b	tubulin,
ENSMUSG00000027313	2.9522	0.520239	2.50454	5.98572e-12	1.58842e-10	TRUE	Chac1	ChaC,
ENSMUSG00000055368	0.165213	0.00723559	4.51307	6.20686e-12	1.64544e-10	TRUE	Slc6a2	solute
ENSMUSG00000020167	29.6138	16.2006	0.870227	6.30558e-12	1.66993e-10	TRUE	Tcf3	transcription
ENSMUSG00000032064	36.5541	10.7585	1.76455	6.34832e-12	1.67957e-10	TRUE	Dixdc1	DIX
ENSMUSG00000042377	2.77976	8.54128	-1.61949	6.54272e-12	1.72926e-10	TRUE	Fam83g	family
ENSMUSG00000026930	16.1778	5.64126	1.51993	6.56768e-12	1.73412e-10	TRUE	Gpsm1	G-protein
ENSMUSG00000029664	4.52506	25.0074	-2.46635	6.58399e-12	1.73668e-10	TRUE	Tfpi2	tissue
ENSMUSG00000056091	10.7853	3.33882	1.69166	6.61273e-12	1.74252e-10	TRUE	St3gal5	ST3
ENSMUSG00000026814	162.823	59.8552	1.44376	6.66474e-12	1.75447e-10	TRUE	Eng	endoglin
ENSMUSG00000020486	62.843	18.5385	1.76123	6.69677e-12	1.76114e-10	TRUE	2021-09-04	septin
ENSMUSG00000050860	1.61344	0.135721	3.57143	6.79973e-12	1.78644e-10	TRUE	Phospho1	phosphatase,
ENSMUSG00000024330	3.02737	0.354144	3.09566	6.85577e-12	1.79937e-10	TRUE	Col11a2	collagen,
ENSMUSG00000018217	39.2917	13.29	1.56388	6.91935e-12	1.81425e-10	TRUE	Pmp22	peripheral
ENSMUSG00000027078	37.4576	6.67142	2.48919	7.05675e-12	1.84843e-10	TRUE	Ube2l6	ubiquitin-conjugating
ENSMUSG00000020600	0.82862	0.133578	2.63302	7.0788e-12	1.85237e-10	TRUE	Slc7a15	solute
ENSMUSG00000024727	1.86317	6.14371	-1.72135	7.17092e-12	1.87461e-10	TRUE	Trpm6	transient
ENSMUSG00000022594	47.3338	15.3094	1.62845	7.27893e-12	1.90096e-10	TRUE	Lynx1	Ly6/neurotoxin
ENSMUSG00000027692	1.38154	0.232693	2.56978	7.49977e-12	1.9567e-10	TRUE	Tnik	TRAF2
ENSMUSG00000001034	19.6486	6.90529	1.50865	7.65587e-12	1.99545e-10	TRUE	Mapk7	mitogen-activated
ENSMUSG00000040121	2.1711	0.312093	2.79838	7.72648e-12	2.01186e-10	TRUE	Rep15	RAB15
ENSMUSG00000025027	50.4203	136.172	-1.43335	7.74756e-12	2.01536e-10	TRUE	Xpnpep1	X-prolyl
ENSMUSG00000041801	47.7731	6.59479	2.8568	7.96649e-12	2.07027e-10	TRUE	Phlda3	pleckstrin
ENSMUSG00000074340	3.21301	0.779928	2.04251	8.19109e-12	2.12654e-10	TRUE	Ovgp1	oviductal
ENSMUSG00000022055	0.0224839	0.186295	-3.05063	8.28592e-12	2.14904e-10	TRUE	Nefl	neurofilament,
ENSMUSG00000024270	23.475	5.09572	2.20377	8.29813e-12	2.15009e-10	TRUE	Slc39a6	solute
ENSMUSG00000079057	5.71599	2.10648	1.44017	8.38296e-12	2.16993e-10	TRUE	Cyp4v3	cytochrome
ENSMUSG00000020422	212.299	62.205	1.77099	8.46205e-12	2.18826e-10	TRUE	Tns3	tensin
ENSMUSG00000021457	7.68894	0.795038	3.27369	8.72306e-12	2.25354e-10	TRUE	Syk	spleen
ENSMUSG00000023908	1.74897	0.537175	1.70304	8.76002e-12	2.26087e-10	TRUE	Pkmyt1	protein
ENSMUSG00000006362	14.5544	5.16007	1.496	8.79459e-12	2.26758e-10	TRUE	Cbfa2t3	CBFA2/RUNX1
ENSMUSG00000076433	0.614364	0.0408215	3.91169	8.93578e-12	2.30173e-10	TRUE	BC100451	CEP295
ENSMUSG00000019854	43.5277	16.8838	1.36629	8.95129e-12	2.30347e-10	TRUE	Reps1	RalBP1
ENSMUSG00000034607	1.03503	0.182525	2.50351	8.98405e-12	2.30965e-10	TRUE	Pof1b	premature
ENSMUSG00000038071	0.0252189	0.332701	-3.72165	9.06688e-12	2.32867e-10	TRUE	Npy6r	neuropeptide
ENSMUSG00000006782	16.1639	5.33978	1.59792	9.43036e-12	2.41966e-10	TRUE	Cnp	2',3'-cyclic
ENSMUSG00000055485	29.0719	5.75418	2.33695	9.81047e-12	2.51475e-10	TRUE	Soga1	suppressor
ENSMUSG00000085112	1.41188	0.326971	2.11038	1.02266e-11	2.61886e-10	TRUE	A530072M11Rik	RIKEN
ENSMUSG00000002603	27.1786	10.8936	1.319	1.02483e-11	2.62186e-10	TRUE	Tgfb1	transforming
ENSMUSG00000015619	85.8744	15.2672	2.49179	1.0391e-11	2.6558e-10	TRUE	Gata3	GATA
ENSMUSG00000041817	1.51095	0.315398	2.26021	1.04824e-11	2.67656e-10	TRUE	Fam169a	family
ENSMUSG00000067006	0.533006	0.0297705	4.1622	1.05794e-11	2.69873e-10	TRUE	Serpinb5	serine
ENSMUSG00000086119	16.2299	4.78706	1.76144	1.07371e-11	2.73629e-10	TRUE	Gm2415	predicted
ENSMUSG00000037868	1.72046	0.140372	3.61546	1.07717e-11	2.74111e-10	TRUE	Egr2	early
ENSMUSG00000045962	83.169	221.349	-1.41221	1.07768e-11	2.74111e-10	TRUE	Wnk1	WNK
ENSMUSG00000041439	31.5605	9.3812	1.75028	1.08265e-11	2.7511e-10	TRUE	Mfsd6	major
ENSMUSG00000089900	0.282241	1.16522	-2.0456	1.08825e-11	2.76268e-10	TRUE	Tbc1d22bos	TBC1
ENSMUSG00000022074	2.2155	0.941892	1.234	1.08964e-11	2.76353e-10	TRUE	Tnfrsf10b	tumor
ENSMUSG00000030708	2.12508	0.22192	3.25941	1.10058e-11	2.7886e-10	TRUE	Dnajb13	DnaJ
ENSMUSG00000106917	1.01391	0.101437	3.32128	1.10881e-11	2.80674e-10	TRUE	Gm7832	predicted
ENSMUSG00000029608	2.9988	0.361385	3.05278	1.12204e-11	2.83478e-10	TRUE	Rph3a	rabphilin
ENSMUSG00000058624	1.26234	4.00812	-1.66683	1.12199e-11	2.83478e-10	TRUE	Gda	guanine
ENSMUSG00000037621	6.83961	1.91324	1.8379	1.13222e-11	2.85778e-10	TRUE	Atoh8	atonal
ENSMUSG00000022335	4.12386	1.00629	2.03495	1.20039e-11	3.02695e-10	TRUE	Zfat	zinc
ENSMUSG00000027459	31.8802	5.09317	2.64603	1.20707e-11	3.04088e-10	TRUE	Fam110a	family
ENSMUSG00000026072	10.9193	2.95909	1.88365	1.23225e-11	3.10133e-10	TRUE	Il1r1	interleukin
ENSMUSG00000045092	14.2202	4.5178	1.65425	1.24793e-11	3.13781e-10	TRUE	S1pr1	sphingosine-1-phosphate
ENSMUSG00000036067	2.33271	0.261049	3.15961	1.25303e-11	3.14762e-10	TRUE	Slc2a6	solute
ENSMUSG00000029816	1.52342	0.111618	3.77068	1.26843e-11	3.18327e-10	TRUE	Gpnmb	glycoprotein
ENSMUSG00000032561	19.5297	3.8999	2.32416	1.27258e-11	3.19065e-10	TRUE	Acpp	acid
ENSMUSG00000021938	21.2167	8.98233	1.24004	1.27967e-11	3.20539e-10	TRUE	Pspc1	paraspeckle
ENSMUSG00000015133	35.6967	10.7801	1.72742	1.31178e-11	3.28268e-10	TRUE	Lrrk1	leucine-rich
ENSMUSG00000038930	6.59169	3.5	0.913293	1.32965e-11	3.32426e-10	TRUE	Rccd1	RCC1
ENSMUSG00000079045	2.99141	0.116548	4.68182	1.3323e-11	3.32773e-10	TRUE	Prox1os	prospero
ENSMUSG00000105613	0.16786	0.0205542	3.02975	1.35889e-11	3.39093e-10	TRUE	Gm43684	predicted
ENSMUSG00000102813	11.7176	2.06818	2.50224	1.36182e-11	3.39501e-10	TRUE	Gm37795	predicted
ENSMUSG00000029134	0.480049	0.0158258	4.92283	1.36525e-11	3.40036e-10	TRUE	Plb1	phospholipase
ENSMUSG00000051596	0.485453	0.00672489	6.17367	1.38324e-11	3.4419e-10	TRUE	Otop1	otopetrin
ENSMUSG00000032271	7.97661	0.761376	3.38909	1.44347e-11	3.58721e-10	TRUE	Nnmt	nicotinamide
ENSMUSG00000075297	1.18835	0.116736	3.34763	1.44436e-11	3.58721e-10	TRUE	H60b	histocompatibility
ENSMUSG00000085272	0.325431	0.068312	2.25214	1.44653e-11	3.58922e-10	TRUE	Sbk3	SH3
ENSMUSG00000041607	31.3873	7.03034	2.15851	1.4644e-11	3.63013e-10	TRUE	Mbp	myelin
ENSMUSG00000106288	0.110829	0.894401	-3.01258	1.46815e-11	3.63602e-10	TRUE	Gm43593	predicted
ENSMUSG00000055926	2.43104	0.543552	2.16108	1.46967e-11	3.63637e-10	TRUE	Gm14137	predicted
ENSMUSG00000039994	4.25788	2.30365	0.886216	1.52963e-11	3.78118e-10	TRUE	Timeless	timeless
ENSMUSG00000033585	7.23255	1.00182	2.85188	1.53723e-11	3.79641e-10	TRUE	Ndn	necdin
ENSMUSG00000006930	13.5066	4.30904	1.64822	1.59231e-11	3.92875e-10	TRUE	Hap1	huntingtin-associated
ENSMUSG00000030403	101.656	45.7029	1.15333	1.60056e-11	3.94541e-10	TRUE	Vasp	vasodilator-stimulated
ENSMUSG00000058952	1.7857	8.29636	-2.21599	1.63896e-11	4.03628e-10	TRUE	Cfi	complement
ENSMUSG00000097015	0.680464	0.0331395	4.35989	1.68004e-11	4.1336e-10	TRUE	Gm26705	predicted
ENSMUSG00000055323	3.66162	0.92748	1.98109	1.78215e-11	4.38072e-10	TRUE	Gm9967	predicted
ENSMUSG00000020423	33.394	8.41535	1.98849	1.81722e-11	4.46278e-10	TRUE	Btg2	B
ENSMUSG00000071454	46.3127	18.9778	1.28709	1.83335e-11	4.49819e-10	TRUE	Dtnb	dystrobrevin,
ENSMUSG00000041700	0.0252888	0.346818	-3.77761	1.83692e-11	4.50275e-10	TRUE	Lhfpl1	lipoma
ENSMUSG00000025418	103.154	27.9177	1.88555	1.86441e-11	4.5659e-10	TRUE	Bsnd	barttin
ENSMUSG00000056492	38.0058	14.2093	1.41938	1.90843e-11	4.66935e-10	TRUE	Adgrf5	adhesion
ENSMUSG00000028778	0.360062	0.0336244	3.42066	1.93036e-11	4.71863e-10	TRUE	Hcrtr1	hypocretin
ENSMUSG00000049687	0.999429	0.276974	1.85135	1.9365e-11	4.72926e-10	TRUE	Fam109b	PH
ENSMUSG00000073590	1.36443	0.2978	2.19588	1.97234e-11	4.81232e-10	TRUE	3222401L13Rik	RIKEN
ENSMUSG00000070407	7.29596	1.91835	1.92723	1.97936e-11	4.82498e-10	TRUE	Hs3st3b1	heparan
ENSMUSG00000020599	2.88001	0.670027	2.10378	2.00671e-11	4.88714e-10	TRUE	Rgs9	regulator
ENSMUSG00000044060	2.87737	1.57611	0.868384	2.0132e-11	4.8984e-10	TRUE	A830010M20Rik	-
ENSMUSG00000026959	0.198647	0.0263218	2.91588	2.07971e-11	5.05558e-10	TRUE	Grin1	glutamate
ENSMUSG00000022996	0.763344	0.0290517	4.71564	2.09876e-11	5.09719e-10	TRUE	Wnt10b	wingless-type
ENSMUSG00000032815	22.9224	5.07614	2.17496	2.10258e-11	5.10175e-10	TRUE	Fanca	Fanconi
ENSMUSG00000026826	2.92483	0.405066	2.85213	2.11519e-11	5.12763e-10	TRUE	Nr4a2	nuclear
ENSMUSG00000014453	1.00076	0.0419151	4.57749	2.1321e-11	5.16388e-10	TRUE	Blk	B
ENSMUSG00000106965	0.320149	2.04953	-2.67847	2.13432e-11	5.1645e-10	TRUE	Gm18290	predicted
ENSMUSG00000027797	1.00249	0.12001	3.06235	2.14392e-11	5.18297e-10	TRUE	Dclk1	doublecortin-like
ENSMUSG00000062515	43.7	14.2372	1.61797	2.18308e-11	5.27281e-10	TRUE	Fabp4	fatty
ENSMUSG00000004665	46.8947	13.9851	1.74553	2.2028e-11	5.31556e-10	TRUE	Cnn2	calponin
ENSMUSG00000031799	162.643	51.1372	1.66926	2.25881e-11	5.44573e-10	TRUE	Tpm4	tropomyosin
ENSMUSG00000087075	2.57474	0.0660974	5.28369	2.35449e-11	5.67122e-10	TRUE	A230065H16Rik	LBH
ENSMUSG00000049577	22.0605	6.58089	1.74511	2.39879e-11	5.77265e-10	TRUE	Zfpm1	zinc
ENSMUSG00000032192	20.2474	7.56258	1.42079	2.46008e-11	5.91474e-10	TRUE	Gnb5	guanine
ENSMUSG00000014786	0.975047	0.465232	1.06752	2.46961e-11	5.93225e-10	TRUE	Slc9a5	solute
ENSMUSG00000019433	64.7264	29.6946	1.12415	2.52963e-11	6.06628e-10	TRUE	Gipc1	GIPC
ENSMUSG00000098132	2.09649	0.442347	2.24473	2.53001e-11	6.06628e-10	TRUE	Rassf10	Ras
ENSMUSG00000043639	7.46806	3.34317	1.15952	2.55973e-11	6.13195e-10	TRUE	Rbm20	RNA
ENSMUSG00000029223	36.4886	4.72444	2.94923	2.60254e-11	6.22885e-10	TRUE	Uchl1	ubiquitin
ENSMUSG00000000085	27.759	14.2466	0.962337	2.61911e-11	6.26282e-10	TRUE	Scmh1	sex
ENSMUSG00000071723	3.8268	1.38438	1.4669	2.67574e-11	6.39242e-10	TRUE	Gspt2	G1
ENSMUSG00000051000	10.2891	4.65915	1.14297	2.67975e-11	6.3962e-10	TRUE	Fam160a1	family
ENSMUSG00000010751	10.628	2.50563	2.08463	2.70949e-11	6.46133e-10	TRUE	Tnfrsf22	tumor
ENSMUSG00000005267	3.89736	1.15983	1.74859	2.7448e-11	6.53961e-10	TRUE	Zfp287	zinc
ENSMUSG00000016534	173.441	339.327	-0.968228	2.78991e-11	6.64109e-10	TRUE	Lamp2	lysosomal-associated
ENSMUSG00000026471	12.1033	4.27791	1.50042	2.80235e-11	6.66469e-10	TRUE	Mr1	major
ENSMUSG00000021281	141.585	49.1908	1.52521	2.92052e-11	6.93947e-10	TRUE	Tnfaip2	tumor
ENSMUSG00000025355	0.50515	0.111784	2.176	2.95155e-11	7.00686e-10	TRUE	Mmp19	matrix
ENSMUSG00000021067	33.0487	19.5126	0.760184	3.02046e-11	7.164e-10	TRUE	Sav1	salvador
ENSMUSG00000097754	0.443569	0.0235034	4.23822	3.03215e-11	7.18526e-10	TRUE	Ptgs2os2	prostaglandin-endoperoxide
ENSMUSG00000028389	8.6597	1.77776	2.28426	3.23231e-11	7.64755e-10	TRUE	Zfp37	zinc
ENSMUSG00000050953	7.89823	1.53533	2.36298	3.23304e-11	7.64755e-10	TRUE	Gja1	gap
ENSMUSG00000035451	2.25048	0.121838	4.20719	3.25766e-11	7.69889e-10	TRUE	Foxa1	forkhead
ENSMUSG00000017344	0.82386	0.105174	2.96963	3.4027e-11	8.03445e-10	TRUE	Vtn	vitronectin
ENSMUSG00000039005	13.2049	2.40167	2.45896	3.49999e-11	8.25679e-10	TRUE	Tlr4	toll-like
ENSMUSG00000022221	1.50932	0.484031	1.64073	3.52399e-11	8.30597e-10	TRUE	Ripk3	receptor-interacting
ENSMUSG00000027805	107.821	39.0869	1.46389	3.53839e-11	8.33245e-10	TRUE	Pfn2	profilin
ENSMUSG00000045532	1.22484	0.199818	2.61584	3.54186e-11	8.33317e-10	TRUE	C1ql1	complement
ENSMUSG00000029554	11.8955	6.2308	0.932931	3.57517e-11	8.40405e-10	TRUE	Mad1l1	MAD1
ENSMUSG00000025150	9.98785	3.23211	1.6277	3.63504e-11	8.53716e-10	TRUE	Cbr2	carbonyl
ENSMUSG00000097557	0.704894	0.0739399	3.25298	3.73465e-11	8.7633e-10	TRUE	C130060C02Rik	RIKEN
ENSMUSG00000034917	36.515	9.22499	1.98487	3.78351e-11	8.87004e-10	TRUE	Tjp3	tight
ENSMUSG00000108175	0.284872	0.0175246	4.02286	3.79432e-11	8.88748e-10	TRUE	RP23-446E21.5	predicted
ENSMUSG00000075334	5.11263	0.622968	3.03684	3.81402e-11	8.92569e-10	TRUE	Rprm	reprimo,
ENSMUSG00000068758	7.23247	1.04532	2.79054	3.85369e-11	9.01053e-10	TRUE	Il3ra	interleukin
ENSMUSG00000000303	182.775	78.6834	1.21594	3.86759e-11	9.03499e-10	TRUE	Cdh1	cadherin
ENSMUSG00000021061	7.66964	1.96325	1.96592	3.95976e-11	9.24213e-10	TRUE	Sptb	spectrin
ENSMUSG00000038860	2.17346	0.487162	2.15752	3.96337e-11	9.24238e-10	TRUE	Garnl3	GTPase
ENSMUSG00000096544	27.6277	17.1211	0.690341	3.99515e-11	9.30823e-10	TRUE	Gm4617	predicted
ENSMUSG00000054951	11.0852	1.82701	2.60107	4.02036e-11	9.3587e-10	TRUE	9130008F23Rik	RIKEN
ENSMUSG00000040723	11.5733	4.6724	1.30856	4.10144e-11	9.53902e-10	TRUE	Rcsd1	RCSD
ENSMUSG00000004837	27.54	7.78633	1.82252	4.12635e-11	9.58004e-10	TRUE	Grap	GRB2-related
ENSMUSG00000029659	0.78568	0.036318	4.43518	4.12508e-11	9.58004e-10	TRUE	Medag	mesenteric
ENSMUSG00000002957	48.9681	96.6441	-0.980838	4.16537e-11	9.66213e-10	TRUE	Ap2a2	adaptor-related
ENSMUSG00000046312	12.8929	26.1037	-1.01768	4.33885e-11	1.00557e-09	TRUE	AI464131	expressed
ENSMUSG00000006931	41.3162	7.55791	2.45065	4.37618e-11	1.01333e-09	TRUE	P3h4	prolyl
ENSMUSG00000052911	201.657	68.2119	1.56381	4.58303e-11	1.06029e-09	TRUE	Lamb2	laminin,
ENSMUSG00000032997	26.1665	8.99977	1.53976	4.76863e-11	1.10226e-09	TRUE	Chpf	chondroitin
ENSMUSG00000044629	2.0457	0.834756	1.29317	4.82946e-11	1.11535e-09	TRUE	Cnrip1	cannabinoid
ENSMUSG00000029108	14.6869	2.60859	2.49318	4.95384e-11	1.14307e-09	TRUE	Pcdh7	protocadherin
ENSMUSG00000066009	0.955229	0.0520845	4.19692	4.96727e-11	1.14517e-09	TRUE	Gm13051	zinc
ENSMUSG00000039701	32.5069	13.4015	1.27835	4.99751e-11	1.15113e-09	TRUE	Usp53	ubiquitin
ENSMUSG00000030653	22.0822	9.10177	1.27866	5.06359e-11	1.16533e-09	TRUE	Pde2a	predicted
ENSMUSG00000020015	12.1293	3.44168	1.81731	5.12191e-11	1.17773e-09	TRUE	Cdk17	cyclin-dependent
ENSMUSG00000049775	1947.46	230.716	3.07741	5.15185e-11	1.18358e-09	TRUE	Tmsb4x	thymosin,
ENSMUSG00000000794	1.87911	0.384785	2.28793	5.20223e-11	1.19359e-09	TRUE	Kcnn3	potassium
ENSMUSG00000037418	1.606	0.328432	2.28981	5.2045e-11	1.19359e-09	TRUE	Best1	bestrophin
ENSMUSG00000040412	0.0444356	0.41696	-3.23012	5.24549e-11	1.20195e-09	TRUE	5330417C22Rik	RIKEN
ENSMUSG00000027712	294.243	103.896	1.50186	5.26305e-11	1.20492e-09	TRUE	Anxa5	annexin
ENSMUSG00000104379	0.841107	0.0905945	3.21479	5.31586e-11	1.21596e-09	TRUE	Gm37509	predicted
ENSMUSG00000026976	113.245	42.0798	1.42824	5.32418e-11	1.2168e-09	TRUE	Pax8	paired
ENSMUSG00000008601	77.3132	19.0518	2.02079	5.36508e-11	1.22509e-09	TRUE	Rab25	RAB25,
ENSMUSG00000005417	110.162	57.2962	0.943111	5.37942e-11	1.2273e-09	TRUE	Mprip	myosin
ENSMUSG00000039145	9.16549	1.39286	2.71816	5.53302e-11	1.26125e-09	TRUE	Camk1d	calcium/calmodulin-dependent
ENSMUSG00000023007	39.613	20.7365	0.933801	5.58263e-11	1.27146e-09	TRUE	Prpf40b	pre-mRNA
ENSMUSG00000037243	31.5367	10.6639	1.56429	5.61757e-11	1.27831e-09	TRUE	Zfp692	zinc
ENSMUSG00000025425	0.291018	0.0125982	4.52982	5.68664e-11	1.29291e-09	TRUE	St8sia5	ST8
ENSMUSG00000102887	0.170492	0.00700052	4.60609	5.78222e-11	1.31351e-09	TRUE	Gm10857	predicted
ENSMUSG00000040867	0.633547	0.122789	2.36727	5.86632e-11	1.33147e-09	TRUE	Begain	brain-enriched
ENSMUSG00000048200	61.8487	12.5267	2.30374	5.93355e-11	1.34557e-09	TRUE	Cracr2b	calcium
ENSMUSG00000104444	0.451987	4.35844	-3.26946	5.98387e-11	1.35581e-09	TRUE	Gm33051	predicted
ENSMUSG00000046093	0.212887	1.64227	-2.94753	6.0706e-11	1.37428e-09	TRUE	Hpcal4	hippocalcin-like
ENSMUSG00000020181	2.66925	0.287907	3.21276	6.13715e-11	1.38815e-09	TRUE	Nav3	neuron
ENSMUSG00000055430	3.39487	17.8377	-2.3935	6.15065e-11	1.39002e-09	TRUE	Nap1l5	nucleosome
ENSMUSG00000054083	0.310527	0.0733662	2.08153	6.27922e-11	1.41786e-09	TRUE	Capn12	calpain
ENSMUSG00000047907	3.33535	1.04284	1.67732	6.306e-11	1.42268e-09	TRUE	Tshz2	teashirt
ENSMUSG00000072875	4.05696	0.469781	3.11034	6.32015e-11	1.42466e-09	TRUE	Gpr27	G
ENSMUSG00000039672	0.806605	0.0580988	3.79528	6.46837e-11	1.45682e-09	TRUE	Kcne2	potassium
ENSMUSG00000049511	3.83517	0.597103	2.68324	6.52335e-11	1.46795e-09	TRUE	Htr1b	5-hydroxytryptamine
ENSMUSG00000070802	8.36181	2.341	1.83669	6.56204e-11	1.47539e-09	TRUE	Pnmal2	PNMA-like
ENSMUSG00000037003	47.6405	25.3912	0.90786	6.59996e-11	1.48266e-09	TRUE	Tns2	tensin
ENSMUSG00000040713	34.1459	76.0508	-1.15525	6.67344e-11	1.49789e-09	TRUE	Creg1	cellular
ENSMUSG00000079018	306.165	94.6655	1.6934	6.73681e-11	1.51082e-09	TRUE	Ly6c1	lymphocyte
ENSMUSG00000038011	0.575894	0.0865653	2.73394	6.89043e-11	1.54396e-09	TRUE	Dnah10	dynein,
ENSMUSG00000097404	0.694561	0.240881	1.52778	7.24568e-11	1.62218e-09	TRUE	Gm10814	predicted
ENSMUSG00000064267	4.9737	0.941791	2.40084	7.26442e-11	1.625e-09	TRUE	Hvcn1	hydrogen
ENSMUSG00000057193	35.6937	12.8279	1.47639	7.31501e-11	1.63493e-09	TRUE	Slc44a2	solute
ENSMUSG00000024777	55.206	22.6164	1.28745	7.39065e-11	1.65043e-09	TRUE	Ppp2r5b	protein
ENSMUSG00000034413	23.4471	9.02666	1.37715	7.40382e-11	1.65197e-09	TRUE	Neurl1b	neuralized
ENSMUSG00000062380	0.956799	0.0439116	4.44554	7.49504e-11	1.67091e-09	TRUE	Tubb3	tubulin,
ENSMUSG00000021240	11.3432	21.2652	-0.906664	7.50754e-11	1.67228e-09	TRUE	Abcd4	ATP-binding
ENSMUSG00000040511	20.0961	6.78564	1.56636	7.67938e-11	1.70912e-09	TRUE	Pvr	poliovirus
ENSMUSG00000040489	0.284564	0.0402495	2.82171	7.76059e-11	1.72573e-09	TRUE	Sox30	SRY
ENSMUSG00000064210	43.0476	21.3639	1.01076	7.89258e-11	1.7536e-09	TRUE	Ano6	anoctamin
ENSMUSG00000022803	0.814016	0.0650942	3.64446	8.4443e-11	1.87461e-09	TRUE	Popdc2	popeye
ENSMUSG00000004947	15.4138	6.05448	1.34815	8.46812e-11	1.87831e-09	TRUE	Dtx2	deltex
ENSMUSG00000031805	18.6883	6.95297	1.42644	8.50712e-11	1.88538e-09	TRUE	Jak3	Janus
ENSMUSG00000029003	35.0538	11.0431	1.66642	8.51635e-11	1.88583e-09	TRUE	Mad2l2	MAD2
ENSMUSG00000061959	20.1036	53.3952	-1.40926	8.56424e-11	1.89485e-09	TRUE	Ces1e	carboxylesterase
ENSMUSG00000041958	36.3338	14.9297	1.28313	8.72629e-11	1.92908e-09	TRUE	Pigs	phosphatidylinositol
ENSMUSG00000034758	5.42606	1.74677	1.63521	8.74009e-11	1.93051e-09	TRUE	Tle6	transducin-like
ENSMUSG00000093105	9.36714	0.965021	3.27898	9.02497e-11	1.99177e-09	TRUE	Gm25535	predicted
ENSMUSG00000021108	10.5933	3.64661	1.53852	9.17647e-11	2.02351e-09	TRUE	Prkch	protein
ENSMUSG00000040990	9.05577	2.58886	1.80652	9.34531e-11	2.05902e-09	TRUE	Sh3kbp1	SH3-domain
ENSMUSG00000032122	4.18128	0.717246	2.54341	9.50302e-11	2.09201e-09	TRUE	Slc37a2	solute
ENSMUSG00000025237	14.9112	4.11355	1.85794	9.61471e-11	2.11483e-09	TRUE	Parp6	poly
ENSMUSG00000026387	0.105825	0.924707	-3.12732	9.64771e-11	2.12032e-09	TRUE	Sctr	secretin
ENSMUSG00000038068	3.66435	0.872817	2.06981	9.87415e-11	2.16828e-09	TRUE	Rnf144b	ring
ENSMUSG00000061171	5.05784	0.449967	3.49063	9.90723e-11	2.17373e-09	TRUE	Slc38a11	solute
ENSMUSG00000085218	6.63933	2.20477	1.59041	9.99442e-11	2.19104e-09	TRUE	BB218582	expressed
ENSMUSG00000028386	0.323888	0.018735	4.11169	1.02516e-10	2.24554e-09	TRUE	Slc46a2	solute
ENSMUSG00000036186	14.7769	2.58348	2.51595	1.02683e-10	2.24735e-09	TRUE	Fam69b	family
ENSMUSG00000039270	27.9152	6.40352	2.12411	1.04518e-10	2.2856e-09	TRUE	Megf9	multiple
ENSMUSG00000003934	1.20703	0.326676	1.88553	1.0536e-10	2.3021e-09	TRUE	Efnb3	ephrin
ENSMUSG00000029381	50.8411	15.2829	1.73407	1.06494e-10	2.32495e-09	TRUE	Shroom3	shroom
ENSMUSG00000078485	4.02074	1.22483	1.71487	1.07586e-10	2.34684e-09	TRUE	Plekhn1	pleckstrin
ENSMUSG00000036775	54.6246	106.5	-0.963235	1.11577e-10	2.4319e-09	TRUE	Decr2	2-4-dienoyl-Coenzyme
ENSMUSG00000028024	38.8583	85.1724	-1.13217	1.11763e-10	2.43394e-09	TRUE	Enpep	glutamyl
ENSMUSG00000029206	0.180504	1.00523	-2.47742	1.12254e-10	2.44261e-09	TRUE	Nsun7	NOL1/NOP2/Sun
ENSMUSG00000023039	180.168	60.5318	1.57358	1.15199e-10	2.50463e-09	TRUE	Krt7	keratin
ENSMUSG00000041390	24.8036	8.65363	1.51917	1.15977e-10	2.51946e-09	TRUE	Mdfic	MyoD
ENSMUSG00000021754	57.8246	28.6943	1.01092	1.20139e-10	2.60558e-09	TRUE	Map3k1	mitogen-activated
ENSMUSG00000024979	0.474933	0.0211473	4.48918	1.20111e-10	2.60558e-09	TRUE	Tectb	tectorin
ENSMUSG00000022610	19.7904	5.51222	1.8441	1.21691e-10	2.63707e-09	TRUE	Mapk12	mitogen-activated
ENSMUSG00000030306	18.5428	5.07079	1.87057	1.22633e-10	2.65531e-09	TRUE	Tmtc1	transmembrane
ENSMUSG00000070331	0.307902	0.0386893	2.99247	1.22769e-10	2.65607e-09	TRUE	Qrich2	glutamine
ENSMUSG00000033187	0.775568	0.114464	2.76036	1.2294e-10	2.65758e-09	TRUE	BC016579	cDNA
ENSMUSG00000033767	9.44075	4.11586	1.19771	1.28508e-10	2.77567e-09	TRUE	D930015E06Rik	transmembrane
ENSMUSG00000029283	2.34149	0.509548	2.20014	1.29781e-10	2.80087e-09	TRUE	Cdc7	cell
ENSMUSG00000036622	40.2954	16.2109	1.31365	1.3147e-10	2.83499e-09	TRUE	Atp13a2	ATPase
ENSMUSG00000027257	84.3002	28.4935	1.56491	1.32099e-10	2.84624e-09	TRUE	Pacsin3	protein
ENSMUSG00000015094	123.761	33.2447	1.89636	1.33023e-10	2.8638e-09	TRUE	Npdc1	neural
ENSMUSG00000029149	24.2273	6.73332	1.84724	1.34526e-10	2.89369e-09	TRUE	Krtcap3	keratinocyte
ENSMUSG00000040289	5.22271	1.13215	2.20574	1.34631e-10	2.89369e-09	TRUE	Hey1	hairy/enhancer-of-split
ENSMUSG00000106891	2.09834	0.652782	1.68457	1.36928e-10	2.94067e-09	TRUE	Gm43460	predicted
ENSMUSG00000032806	8.94565	4.35028	1.04008	1.39571e-10	2.99499e-09	TRUE	Slc10a3	solute
ENSMUSG00000032440	45.4298	20.0968	1.17667	1.43709e-10	3.08126e-09	TRUE	Tgfbr2	transforming
ENSMUSG00000024187	184.082	59.9858	1.61766	1.53954e-10	3.29825e-09	TRUE	Fam234a	family
ENSMUSG00000020389	5.29936	2.24748	1.23751	1.55007e-10	3.31811e-09	TRUE	Cdkl3	cyclin-dependent
ENSMUSG00000015653	14.1015	46.5423	-1.72269	1.59969e-10	3.42154e-09	TRUE	Steap2	six
ENSMUSG00000026447	13.5841	2.08745	2.70211	1.6727e-10	3.57479e-09	TRUE	Pik3c2b	phosphatidylinositol-4-phosphate
ENSMUSG00000029253	11.7293	6.02504	0.961068	1.6831e-10	3.59412e-09	TRUE	Cenpc1	centromere
ENSMUSG00000029153	41.5252	6.56896	2.66025	1.68745e-10	3.60048e-09	TRUE	Ociad2	OCIA
ENSMUSG00000074882	0.194282	1.50855	-2.95693	1.7152e-10	3.65673e-09	TRUE	Cyp2c68	cytochrome
ENSMUSG00000031434	3.11767	7.90573	-1.34243	1.71895e-10	3.66177e-09	TRUE	Morc4	microrchidia
ENSMUSG00000108218	1.5226	0.387282	1.97508	1.73331e-10	3.68938e-09	TRUE	Olfr1372-ps1	olfactory
ENSMUSG00000006731	16.4772	5.61206	1.55387	1.7632e-10	3.74694e-09	TRUE	B4galnt1	beta-1,4-N-acetyl-galactosaminyl
ENSMUSG00000090150	43.768	110.026	-1.3299	1.76245e-10	3.74694e-09	TRUE	Acad11	acyl-Coenzyme
ENSMUSG00000029723	106.356	37.7261	1.49527	1.77482e-10	3.7686e-09	TRUE	Tsc22d4	TSC22
ENSMUSG00000039476	3.18257	0.494074	2.68739	1.79096e-10	3.79981e-09	TRUE	Prrx2	paired
ENSMUSG00000032177	9.08423	2.90943	1.64263	1.79632e-10	3.8081e-09	TRUE	Pde4a	phosphodiesterase
ENSMUSG00000008658	0.504864	1.63307	-1.69362	1.80662e-10	3.82686e-09	TRUE	Rbfox1	RNA
ENSMUSG00000090863	1.32376	0.184711	2.8413	1.83085e-10	3.87507e-09	TRUE	A530084C06Rik	RIKEN
ENSMUSG00000053675	0.30354	0.0174281	4.1224	1.84623e-10	3.9045e-09	TRUE	Tgm5	transglutaminase
ENSMUSG00000067369	11.3758	18.2453	-0.681555	1.87485e-10	3.96185e-09	TRUE	Trmt2b	TRM2
ENSMUSG00000026768	19.3075	7.5569	1.35329	1.88649e-10	3.98325e-09	TRUE	Itga8	integrin
ENSMUSG00000047712	2.12347	0.433629	2.29189	1.89184e-10	3.99133e-09	TRUE	Ust	uronyl-2-sulfotransferase
ENSMUSG00000038539	28.9751	6.8936	2.07148	1.92985e-10	4.06828e-09	TRUE	Atf5	activating
ENSMUSG00000037593	1.56832	0.217552	2.84979	1.93172e-10	4.06896e-09	TRUE	BC030499	cDNA
ENSMUSG00000044816	5.09	32.8255	-2.68908	1.96611e-10	4.13811e-09	TRUE	D630023F18Rik	RIKEN
ENSMUSG00000083307	2.81465	0.550838	2.35325	1.97808e-10	4.15997e-09	TRUE	AA414768	expressed
ENSMUSG00000030533	55.5467	29.0776	0.933791	2.00438e-10	4.21192e-09	TRUE	Unc45a	unc-45
ENSMUSG00000022112	2.18185	0.602275	1.85706	2.01363e-10	4.22798e-09	TRUE	Gpc5	glypican
ENSMUSG00000040728	29.2537	8.57994	1.76958	2.02878e-10	4.25641e-09	TRUE	Esrp1	epithelial
ENSMUSG00000028539	4.39165	1.202	1.86933	2.04116e-10	4.27897e-09	TRUE	Artn	artemin
ENSMUSG00000024063	117.588	25.8626	2.1848	2.07753e-10	4.35175e-09	TRUE	Lbh	limb-bud
ENSMUSG00000097842	1.67103	0.298686	2.48403	2.08562e-10	4.36523e-09	TRUE	9330104G04Rik	RIKEN
ENSMUSG00000020176	11.5306	23.9068	-1.05196	2.11817e-10	4.42735e-09	TRUE	Grb10	growth
ENSMUSG00000023959	10.395	26.4025	-1.34478	2.11866e-10	4.42735e-09	TRUE	Clic5	chloride
ENSMUSG00000029752	19.9168	3.69108	2.43187	2.20003e-10	4.59374e-09	TRUE	Asns	asparagine
ENSMUSG00000035759	2.96085	1.55637	0.927823	2.25661e-10	4.70815e-09	TRUE	Bbs10	Bardet-Biedl
ENSMUSG00000003847	89.2371	33.3107	1.42166	2.27297e-10	4.73737e-09	TRUE	Nfat5	nuclear
ENSMUSG00000013698	121.71	40.6097	1.58355	2.27421e-10	4.73737e-09	TRUE	Pea15a	phosphoprotein
ENSMUSG00000015341	104.025	44.5621	1.22304	2.28268e-10	4.75125e-09	TRUE	Golga7	golgi
ENSMUSG00000019467	8.08927	2.93834	1.46101	2.32837e-10	4.84253e-09	TRUE	Arhgef25	Rho
ENSMUSG00000077962	0.296278	3.93627	-3.7318	2.34091e-10	4.86477e-09	TRUE	Mir874	microRNA
ENSMUSG00000105402	2.24916	8.10947	-1.85022	2.40123e-10	4.9862e-09	TRUE	Gm3716	predicted
ENSMUSG00000099170	0.117681	0.738125	-2.64899	2.40889e-10	4.99817e-09	TRUE	5730403I07Rik	RIKEN
ENSMUSG00000084845	2.47401	0.333681	2.89031	2.42972e-10	5.03741e-09	TRUE	Tmem240	transmembrane
ENSMUSG00000035818	0.477959	0.0647394	2.88417	2.46849e-10	5.11378e-09	TRUE	Plekhs1	pleckstrin
ENSMUSG00000068854	11.2532	3.79379	1.56863	2.47773e-10	5.12888e-09	TRUE	Hist2h2be	histone
ENSMUSG00000032491	14.7706	3.4303	2.10632	2.49723e-10	5.16519e-09	TRUE	Nradd	neurotrophin
ENSMUSG00000025408	86.0374	12.107	2.82913	2.54291e-10	5.25554e-09	TRUE	Ddit3	DNA-damage
ENSMUSG00000027953	63.8535	19.4877	1.7122	2.56447e-10	5.29595e-09	TRUE	Slc50a1	solute
ENSMUSG00000027845	7.45432	2.93622	1.34412	2.658e-10	5.48481e-09	TRUE	Dclre1b	DNA
ENSMUSG00000026321	8.48566	1.75143	2.27649	2.66381e-10	5.49249e-09	TRUE	Tnfrsf11a	tumor
ENSMUSG00000033066	15.7593	4.52306	1.80084	2.6873e-10	5.53659e-09	TRUE	Gas7	growth
ENSMUSG00000058656	8.9712	1.95729	2.19644	2.75446e-10	5.67053e-09	TRUE	Samd12	sterile
ENSMUSG00000022240	0.15087	0.0183573	3.03888	2.7634e-10	5.68449e-09	TRUE	Ctnnd2	catenin
ENSMUSG00000060771	8.54853	2.5014	1.77294	2.77236e-10	5.69848e-09	TRUE	Tsga10	testis
ENSMUSG00000024927	29.4336	13.5053	1.12393	2.81266e-10	5.7768e-09	TRUE	Rela	v-rel
ENSMUSG00000034614	30.3486	11.2274	1.43461	2.82422e-10	5.79604e-09	TRUE	Pik3ip1	phosphoinositide-3-kinase
ENSMUSG00000086587	0.892015	4.17628	-2.22708	2.92279e-10	5.99366e-09	TRUE	Gm11837	predicted
ENSMUSG00000030075	0.0210767	0.166721	-2.98371	2.94307e-10	6.03055e-09	TRUE	Cntn3	contactin
ENSMUSG00000000690	130.595	31.2295	2.06412	3.07343e-10	6.29276e-09	TRUE	Hoxb6	homeobox
ENSMUSG00000019320	3.20787	1.10237	1.541	3.09687e-10	6.33584e-09	TRUE	Noxo1	NADPH
ENSMUSG00000074968	0.905386	6.85778	-2.92114	3.13079e-10	6.40026e-09	TRUE	Ano3	anoctamin
ENSMUSG00000017724	0.157952	1.92205	-3.60509	3.2445e-10	6.62758e-09	TRUE	Etv4	ets
ENSMUSG00000009687	38.1116	8.54434	2.15719	3.25469e-10	6.64325e-09	TRUE	Fxyd5	FXYD
ENSMUSG00000057897	6.45831	2.26679	1.5105	3.31257e-10	6.75616e-09	TRUE	Camk2b	calcium/calmodulin-dependent
ENSMUSG00000106508	0.811216	0.132815	2.61066	3.38502e-10	6.89858e-09	TRUE	4933425M03Rik	RIKEN
ENSMUSG00000025395	10.2406	4.9361	1.05286	3.44351e-10	7.00695e-09	TRUE	Prim1	DNA
ENSMUSG00000078238	20.6407	7.11581	1.53639	3.4427e-10	7.00695e-09	TRUE	Gm12854	predicted
ENSMUSG00000029730	35.77	21.67	0.72305	3.51617e-10	7.14927e-09	TRUE	Mcm7	minichromosome
ENSMUSG00000020230	25.5701	9.3512	1.45123	3.66736e-10	7.4452e-09	TRUE	Prmt2	protein
ENSMUSG00000078954	11.3752	3.27724	1.79534	3.66709e-10	7.4452e-09	TRUE	Arhgap8	Rho
ENSMUSG00000091370	0.0845803	0.52762	-2.6411	3.72307e-10	7.55248e-09	TRUE	5730435O14Rik	RIKEN
ENSMUSG00000087380	55.5963	15.9541	1.80106	3.7466e-10	7.59436e-09	TRUE	2210408F21Rik	RIKEN
ENSMUSG00000017195	1.06145	0.0855378	3.63332	3.75854e-10	7.6127e-09	TRUE	Zpbp2	zona
ENSMUSG00000028100	1.85054	0.638387	1.53544	3.89065e-10	7.87423e-09	TRUE	Nudt17	nudix
ENSMUSG00000016382	88.3005	28.7492	1.6189	3.93114e-10	7.95007e-09	TRUE	Pls3	plastin
ENSMUSG00000021068	4.14986	2.18131	0.927868	3.96002e-10	8.00233e-09	TRUE	Nin	ninein
ENSMUSG00000015053	46.8265	17.1754	1.44698	3.98876e-10	8.05424e-09	TRUE	Gata2	GATA
ENSMUSG00000086308	0.842917	0.248503	1.76213	4.00776e-10	8.08642e-09	TRUE	G630016G05Rik	RIKEN
ENSMUSG00000028793	57.0068	16.781	1.76431	4.02696e-10	8.11893e-09	TRUE	Rnf19b	ring
ENSMUSG00000041907	0.287478	0.0150863	4.25214	4.05532e-10	8.16985e-09	TRUE	Gpr45	G
ENSMUSG00000054910	0.730953	0.0881484	3.05177	4.32197e-10	8.7004e-09	TRUE	4931415C17Rik	RIKEN
ENSMUSG00000054226	52.8687	154.563	-1.54771	4.42257e-10	8.89611e-09	TRUE	Tprkb	Tp53rk
ENSMUSG00000094282	0.409514	0.0209559	4.28848	4.5448e-10	9.13502e-09	TRUE	Ccdc42b	cilia
ENSMUSG00000102759	0.23691	0.0217272	3.44676	4.56672e-10	9.17208e-09	TRUE	Gm10463	predicted
ENSMUSG00000045094	7.66499	1.25253	2.61344	4.64898e-10	9.33019e-09	TRUE	Arhgef37	Rho
ENSMUSG00000026343	3.88801	0.754476	2.36549	4.66162e-10	9.34844e-09	TRUE	Gpr39	G
ENSMUSG00000032281	3.06558	0.536411	2.51475	4.66659e-10	9.35129e-09	TRUE	Acsbg1	acyl-CoA
ENSMUSG00000036882	4.28444	1.43288	1.58019	4.70197e-10	9.41502e-09	TRUE	Arhgap33	Rho
ENSMUSG00000026080	0.584019	0.0787962	2.88982	4.81176e-10	9.62405e-09	TRUE	Chst10	carbohydrate
ENSMUSG00000037904	24.3757	6.31984	1.94749	4.81367e-10	9.62405e-09	TRUE	Ankrd9	ankyrin
ENSMUSG00000056124	12.8554	4.48491	1.51922	4.94508e-10	9.87929e-09	TRUE	B4galt6	UDP-Gal:betaGlcNAc
ENSMUSG00000027848	27.3979	9.0256	1.60197	4.98633e-10	9.95415e-09	TRUE	Olfml3	olfactomedin-like
ENSMUSG00000006378	18.0367	46.8313	-1.37654	4.99796e-10	9.96981e-09	TRUE	Gcat	glycine
ENSMUSG00000034664	47.4866	9.49929	2.32163	5.02877e-10	1.00237e-08	TRUE	Itga2b	integrin
ENSMUSG00000056394	11.2159	2.98576	1.90938	5.03354e-10	1.00256e-08	TRUE	Lig1	ligase
ENSMUSG00000025626	29.915	7.42944	2.00954	5.09589e-10	1.01345e-08	TRUE	Phf6	PHD
ENSMUSG00000087256	0.0652598	0.531038	-3.02455	5.09324e-10	1.01345e-08	TRUE	Gm15990	predicted
ENSMUSG00000025198	34.3905	86.967	-1.33846	5.22048e-10	1.03744e-08	TRUE	Erlin1	ER
ENSMUSG00000101693	9.16282	3.63498	1.33384	5.23904e-10	1.04035e-08	TRUE	Gm19461	predicted
ENSMUSG00000063239	0.444418	0.0408907	3.44207	5.41231e-10	1.07394e-08	TRUE	Grm4	glutamate
ENSMUSG00000042942	3.47445	11.0553	-1.66988	5.42764e-10	1.07618e-08	TRUE	Greb1l	growth
ENSMUSG00000036968	24.5485	8.68607	1.49886	5.50761e-10	1.0898e-08	TRUE	Cnpy4	canopy
ENSMUSG00000053613	0.593838	1.30109	-1.13158	5.50776e-10	1.0898e-08	TRUE	Notumos	notum
ENSMUSG00000053783	0.406458	0.0261949	3.95575	5.50875e-10	1.0898e-08	TRUE	1700016K19Rik	RIKEN
ENSMUSG00000022676	4.10902	1.24726	1.72004	5.55977e-10	1.09907e-08	TRUE	Snai2	snail
ENSMUSG00000071893	0.860296	0.321674	1.41923	5.60984e-10	1.10813e-08	TRUE	Vmn1r4	vomeronasal
ENSMUSG00000025950	275.008	731.48	-1.41134	5.63066e-10	1.11141e-08	TRUE	Idh1	isocitrate
ENSMUSG00000102931	0.363254	0.0665802	2.44781	5.65664e-10	1.1157e-08	TRUE	Gm38114	predicted
ENSMUSG00000085867	0.647423	0.0446769	3.85711	5.70927e-10	1.12524e-08	TRUE	Gm5834	predicted
ENSMUSG00000074006	1.19202	0.105774	3.49435	5.74107e-10	1.13066e-08	TRUE	Omp	olfactory
ENSMUSG00000020227	2.23358	0.80183	1.47799	5.76267e-10	1.13407e-08	TRUE	Irak3	interleukin-1
ENSMUSG00000025104	9.18383	2.64204	1.79744	5.77674e-10	1.13599e-08	TRUE	Hdgfrp3	HDGF
ENSMUSG00000039850	17.4791	10.0411	0.799707	5.97358e-10	1.17382e-08	TRUE	Endov	endonuclease
ENSMUSG00000042499	4.37722	0.734864	2.57447	5.9899e-10	1.17615e-08	TRUE	Hoxd11	homeobox
ENSMUSG00000024501	12.6652	4.10725	1.62462	6.02133e-10	1.18145e-08	TRUE	Dpysl3	dihydropyrimidinase-like
ENSMUSG00000032625	2.10611	6.75754	-1.68192	6.02837e-10	1.18195e-08	TRUE	Thsd7a	thrombospondin,
ENSMUSG00000045915	0.506953	0.0294214	4.10691	6.08914e-10	1.19297e-08	TRUE	Ccdc42	coiled-coil
ENSMUSG00000029651	3.1457	0.284986	3.46442	6.09863e-10	1.19395e-08	TRUE	Mtus2	microtubule
ENSMUSG00000087128	2.06822	0.993012	1.05851	6.13985e-10	1.20112e-08	TRUE	Gm12655	predicted
ENSMUSG00000025510	121.562	57.6954	1.07517	6.24269e-10	1.22033e-08	TRUE	Cd151	CD151
ENSMUSG00000022378	20.7901	4.8095	2.11194	6.33578e-10	1.23761e-08	TRUE	Fam49b	family
ENSMUSG00000021127	49.4503	21.7375	1.18579	6.34346e-10	1.2382e-08	TRUE	Zfp36l1	zinc
ENSMUSG00000033032	28.6031	13.2315	1.1122	6.3546e-10	1.23945e-08	TRUE	Afap1l1	actin
ENSMUSG00000019194	24.6458	7.3986	1.73602	6.45175e-10	1.25747e-08	TRUE	Scn1b	sodium
ENSMUSG00000037617	2.49523	1.16076	1.1041	6.51325e-10	1.26852e-08	TRUE	Spag1	sperm
ENSMUSG00000024308	194.706	61.5235	1.66209	6.7207e-10	1.30795e-08	TRUE	Tapbp	TAP
ENSMUSG00000010311	1.4112	0.0930461	3.92283	6.83329e-10	1.32889e-08	TRUE	Optc	opticin
ENSMUSG00000030616	21.9586	6.86605	1.67723	6.91642e-10	1.34406e-08	TRUE	Sytl2	synaptotagmin-like
ENSMUSG00000057716	0.160718	0.961452	-2.58068	6.96638e-10	1.35277e-08	TRUE	Tmem178b	transmembrane
ENSMUSG00000061535	7.34249	2.55454	1.52321	7.00813e-10	1.35988e-08	TRUE	C1qtnf7	C1q
ENSMUSG00000066152	73.0084	24.0791	1.60028	7.1484e-10	1.38607e-08	TRUE	Slc31a2	solute
ENSMUSG00000054364	96.4247	34.8274	1.46918	7.17312e-10	1.38882e-08	TRUE	Rhob	ras
ENSMUSG00000063605	8.16534	2.8603	1.51335	7.16793e-10	1.38882e-08	TRUE	Ccdc102a	coiled-coil
ENSMUSG00000069540	1.17013	0.276002	2.08392	7.32223e-10	1.41665e-08	TRUE	Gm4925	predicted
ENSMUSG00000061028	21.6753	11.5002	0.914384	7.35251e-10	1.42147e-08	TRUE	Clasrp	CLK4-associating
ENSMUSG00000025969	16.2867	5.20422	1.64594	7.49398e-10	1.44776e-08	TRUE	Nrp2	neuropilin
ENSMUSG00000003549	39.7207	14.8876	1.41578	7.5798e-10	1.46254e-08	TRUE	Ercc1	excision
ENSMUSG00000049969	21.6088	38.3877	-0.829023	7.58161e-10	1.46254e-08	TRUE	Plekhf2	pleckstrin
ENSMUSG00000022639	10.5247	3.89106	1.43554	7.66207e-10	1.47698e-08	TRUE	Dubr	Dppa2
ENSMUSG00000060621	0.337389	0.0271664	3.63452	7.67316e-10	1.47804e-08	TRUE	Nkpd1	NTPase,
ENSMUSG00000023000	1.11252	0.406346	1.45305	7.72382e-10	1.48671e-08	TRUE	Dhh	desert
ENSMUSG00000049676	1.2251	0.333748	1.87607	7.91032e-10	1.5215e-08	TRUE	Catsperg1	cation
ENSMUSG00000025747	5.16987	12.2653	-1.24638	7.97899e-10	1.53358e-08	TRUE	Tyms	thymidylate
ENSMUSG00000030302	0.299067	1.38264	-2.20888	7.99175e-10	1.53492e-08	TRUE	Atp2b2	ATPase,
ENSMUSG00000031700	12.1364	50.6428	-2.06101	8.00772e-10	1.53686e-08	TRUE	Gpt2	glutamic
ENSMUSG00000102353	0.446028	0.0593477	2.90987	8.05321e-10	1.54447e-08	TRUE	Gm38345	predicted
ENSMUSG00000052955	0.393169	0.0220468	4.1565	8.16443e-10	1.56466e-08	TRUE	Cpvl	carboxypeptidase,
ENSMUSG00000024098	91.0308	32.8962	1.46843	8.17127e-10	1.56483e-08	TRUE	Twsg1	twisted
ENSMUSG00000031543	0.32146	0.0549244	2.54912	8.1927e-10	1.5678e-08	TRUE	Ank1	ankyrin
ENSMUSG00000039611	42.2303	18.1468	1.21857	8.20871e-10	1.56972e-08	TRUE	Tmem246	transmembrane
ENSMUSG00000004791	1.53186	0.2196	2.80234	8.24153e-10	1.57413e-08	TRUE	Pgf	placental
ENSMUSG00000097084	0.804333	0.118621	2.76143	8.24369e-10	1.57413e-08	TRUE	Foxl1	forkhead
ENSMUSG00000041073	2.71394	0.897059	1.59711	8.30135e-10	1.58399e-08	TRUE	Nacad	NAC
ENSMUSG00000059042	0.135879	1.01216	-2.89704	8.38309e-10	1.59843e-08	TRUE	Klk1b9	kallikrein
ENSMUSG00000089774	99.6435	30.5213	1.70696	8.53919e-10	1.62702e-08	TRUE	Slc5a3	solute
ENSMUSG00000063171	103.313	15.2581	2.75937	8.60814e-10	1.63897e-08	TRUE	Rps4l	ribosomal
ENSMUSG00000052949	2.28817	1.31166	0.802802	8.71349e-10	1.65783e-08	TRUE	Rnf157	ring
ENSMUSG00000037660	2.97668	0.207476	3.84269	8.80295e-10	1.67364e-08	TRUE	Gdf7	growth
ENSMUSG00000045362	1.15725	0.475703	1.28256	8.85036e-10	1.68144e-08	TRUE	Tnfrsf26	tumor
ENSMUSG00000086715	0.850939	0.0280529	4.92283	8.90364e-10	1.68913e-08	TRUE	B230112J18Rik	RIKEN
ENSMUSG00000086762	0.360589	0.0131834	4.77356	8.90334e-10	1.68913e-08	TRUE	Gm14546	predicted
ENSMUSG00000097785	0.96507	0.279163	1.78953	9.10745e-10	1.72655e-08	TRUE	B230217O12Rik	RIKEN
ENSMUSG00000050875	1.08666	0.0795833	3.77128	9.18301e-10	1.73962e-08	TRUE	A730017C20Rik	membrane
ENSMUSG00000020581	0.619555	0.0342611	4.17659	9.21896e-10	1.74518e-08	TRUE	Agr2	anterior
ENSMUSG00000038725	0.160345	0.0141982	3.4974	9.26837e-10	1.75327e-08	TRUE	Pkhd1l1	polycystic
ENSMUSG00000094786	24.5951	6.34712	1.9542	9.29731e-10	1.75749e-08	TRUE	Gm14403	predicted
ENSMUSG00000028158	7.01001	14.0712	-1.00526	9.31159e-10	1.75892e-08	TRUE	Mttp	microsomal
ENSMUSG00000024556	25.1747	4.87326	2.36902	9.52711e-10	1.79834e-08	TRUE	Me2	malic
ENSMUSG00000045672	10.4144	34.5132	-1.72856	9.58557e-10	1.80808e-08	TRUE	Col27a1	collagen,
ENSMUSG00000021589	7.50683	2.65772	1.49802	9.59729e-10	1.809e-08	TRUE	Rhobtb3	Rho-related
ENSMUSG00000005667	24.8459	4.72447	2.39478	9.6905e-10	1.82526e-08	TRUE	Mthfd2	methylenetetrahydrofolate
ENSMUSG00000101084	0.694754	0.0267213	4.70044	9.79099e-10	1.84287e-08	TRUE	Gm28228	predicted
ENSMUSG00000053461	0.603431	0.0718857	3.06941	9.81471e-10	1.84602e-08	TRUE	Hhipl2	hedgehog
ENSMUSG00000031073	0.309627	0.00933547	5.05166	9.838e-10	1.84908e-08	TRUE	Fgf15	fibroblast
ENSMUSG00000041926	76.2616	33.2529	1.19748	9.87449e-10	1.85337e-08	TRUE	Rnpep	arginyl
ENSMUSG00000079559	1.79397	0.446981	2.00487	9.87489e-10	1.85337e-08	TRUE	Gm684	COLCA2
ENSMUSG00000021396	0.747829	0.120317	2.63587	1.00663e-09	1.88794e-08	TRUE	Nxnl2	nucleoredoxin-like
ENSMUSG00000051335	3.91572	0.747623	2.38889	1.04232e-09	1.9535e-08	TRUE	Gfod1	glucose-fructose
ENSMUSG00000026880	14.5403	6.61549	1.13614	1.06806e-09	2.00032e-08	TRUE	Stom	stomatin
ENSMUSG00000040836	1.92827	0.479289	2.00833	1.06928e-09	2.00118e-08	TRUE	Gpr161	G
ENSMUSG00000032268	0.234554	0.0303739	2.94902	1.07759e-09	2.0153e-08	TRUE	Tmprss5	transmembrane
ENSMUSG00000075031	2.35384	0.293563	3.00327	1.09455e-09	2.04557e-08	TRUE	Hist1h2bb	histone
ENSMUSG00000036103	13.381	5.28191	1.34106	1.10299e-09	2.05988e-08	TRUE	Colec12	collectin
ENSMUSG00000024833	5.89674	3.59981	0.711997	1.10883e-09	2.06932e-08	TRUE	Pola2	polymerase
ENSMUSG00000094942	1.98313	0.6177	1.6828	1.11586e-09	2.08097e-08	TRUE	Gm3604	predicted
ENSMUSG00000013150	22.6038	6.55596	1.78568	1.13335e-09	2.11059e-08	TRUE	Gfod2	glucose-fructose
ENSMUSG00000022895	73.7645	39.0204	0.918701	1.13282e-09	2.11059e-08	TRUE	Ets2	E26
ENSMUSG00000019470	33.8619	15.8656	1.09376	1.14857e-09	2.13742e-08	TRUE	Xab2	XPA
ENSMUSG00000054822	0.966995	0.0951489	3.34525	1.16745e-09	2.17102e-08	TRUE	1700041G16Rik	RIKEN
ENSMUSG00000027536	15.2236	4.9645	1.61659	1.17346e-09	2.18066e-08	TRUE	Chmp4c	charged
ENSMUSG00000038797	11.9012	5.21686	1.18985	1.17986e-09	2.19101e-08	TRUE	Zscan2	zinc
ENSMUSG00000031681	9.64993	5.4633	0.820745	1.19976e-09	2.2264e-08	TRUE	Smad1	SMAD
ENSMUSG00000018906	59.8293	23.2987	1.3606	1.20083e-09	2.22681e-08	TRUE	P4ha2	procollagen-proline,
ENSMUSG00000028978	2.63055	1.32216	0.99247	1.21626e-09	2.25384e-08	TRUE	Nos3	nitric
ENSMUSG00000052861	0.0434425	0.00689564	2.65535	1.22084e-09	2.26075e-08	TRUE	Dnah6	dynein,
ENSMUSG00000057440	10.7601	4.98514	1.10999	1.222e-09	2.2613e-08	TRUE	Mpp7	membrane
ENSMUSG00000001166	6.60704	2.59095	1.35052	1.23745e-09	2.28829e-08	TRUE	Oas1c	2'-5'
ENSMUSG00000023017	3.12281	1.72142	0.859247	1.24776e-09	2.30573e-08	TRUE	Asic1	acid-sensing
ENSMUSG00000040891	0.317805	0.0343466	3.2099	1.25971e-09	2.32619e-08	TRUE	Foxa3	forkhead
ENSMUSG00000029368	2.5733	20.4852	-2.99289	1.29895e-09	2.39696e-08	TRUE	Alb	albumin
ENSMUSG00000025133	46.4222	24.9065	0.898293	1.33262e-09	2.45737e-08	TRUE	Ints4	integrator
ENSMUSG00000026674	9.78663	3.54463	1.46518	1.34786e-09	2.48373e-08	TRUE	Ddr2	discoidin
ENSMUSG00000031375	191.571	81.2149	1.23806	1.3505e-09	2.48686e-08	TRUE	Bgn	biglycan
ENSMUSG00000034057	0.397702	0.030215	3.71835	1.36117e-09	2.50475e-08	TRUE	Myrfl	myelin
ENSMUSG00000070287	9.67635	3.42509	1.49832	1.36256e-09	2.50557e-08	TRUE	Slc35g2	solute
ENSMUSG00000089663	0.0999216	0.600492	-2.58728	1.37813e-09	2.53244e-08	TRUE	Gm15651	predicted
ENSMUSG00000050493	31.0823	6.58426	2.239	1.42012e-09	2.60778e-08	TRUE	Fam167b	family
ENSMUSG00000022678	28.2283	15.4221	0.872141	1.43376e-09	2.63099e-08	TRUE	Nde1	nudE
ENSMUSG00000001175	187.685	98.8247	0.925372	1.50316e-09	2.75643e-08	TRUE	Calm1	calmodulin
ENSMUSG00000042684	9.01357	48.7633	-2.43562	1.51228e-09	2.77121e-08	TRUE	Npl	N-acetylneuraminate
ENSMUSG00000020941	14.1993	6.48771	1.13004	1.52684e-09	2.79595e-08	TRUE	Map3k14	mitogen-activated
ENSMUSG00000097828	0.602766	0.260937	1.20789	1.52925e-09	2.79842e-08	TRUE	6430562O15Rik	RIKEN
ENSMUSG00000037820	89.1641	145.459	-0.706082	1.56065e-09	2.85389e-08	TRUE	Tgm2	transglutaminase
ENSMUSG00000035443	7.81585	4.6641	0.744804	1.5776e-09	2.88289e-08	TRUE	Thyn1	thymocyte
ENSMUSG00000105008	1.77218	0.0750572	4.56139	1.58045e-09	2.8861e-08	TRUE	Gm43652	predicted
ENSMUSG00000031557	23.393	6.48404	1.85111	1.5858e-09	2.89387e-08	TRUE	Plekha2	pleckstrin
ENSMUSG00000047844	5.49142	22.9092	-2.06067	1.59669e-09	2.91173e-08	TRUE	Bex4	brain
ENSMUSG00000029552	34.1093	10.8774	1.64883	1.60694e-09	2.92839e-08	TRUE	Tes	testis
ENSMUSG00000045349	0.794905	0.110023	2.85298	1.60837e-09	2.92897e-08	TRUE	Sh2d5	SH2
ENSMUSG00000108461	18.9107	3.03338	2.6402	1.61496e-09	2.93894e-08	TRUE	RP24-157O12.2	expressed
ENSMUSG00000032735	0.822762	3.73085	-2.18096	1.6172e-09	2.93895e-08	TRUE	Ablim3	actin
ENSMUSG00000074766	1.6703	0.32505	2.36138	1.61638e-09	2.93895e-08	TRUE	Ism1	isthmin
ENSMUSG00000027297	1.90259	0.374311	2.34565	1.62004e-09	2.94208e-08	TRUE	Ltk	leukocyte
ENSMUSG00000022557	22.9298	12.5948	0.864399	1.62652e-09	2.95181e-08	TRUE	Bop1	block
ENSMUSG00000049313	162.591	73.255	1.15025	1.63904e-09	2.97249e-08	TRUE	Sorl1	sortilin-related
ENSMUSG00000035951	2.60335	0.464741	2.48587	1.64152e-09	2.97495e-08	TRUE	Ascl3	achaete-scute
ENSMUSG00000068263	2.22562	0.925874	1.26532	1.65007e-09	2.98839e-08	TRUE	Efcc1	EF
ENSMUSG00000021113	17.1528	7.26037	1.24033	1.65375e-09	2.99095e-08	TRUE	Snapc1	small
ENSMUSG00000025171	17.0575	9.86034	0.790692	1.65324e-09	2.99095e-08	TRUE	Ubtd1	ubiquitin
ENSMUSG00000038260	8.56262	3.32131	1.3663	1.6642e-09	3.00777e-08	TRUE	Trpm4	transient
ENSMUSG00000024784	0.965608	0.0563516	4.09891	1.67072e-09	3.01748e-08	TRUE	Gpha2	glycoprotein
ENSMUSG00000101581	0.0319121	0.289944	-3.1836	1.70316e-09	3.07398e-08	TRUE	C430002N11Rik	RIKEN
ENSMUSG00000019254	101.051	45.0767	1.16464	1.72743e-09	3.11352e-08	TRUE	Ppp1r12c	protein
ENSMUSG00000022673	8.02123	2.72513	1.5575	1.72692e-09	3.11352e-08	TRUE	Mcm4	minichromosome
ENSMUSG00000005823	34.3588	17.5212	0.971576	1.73349e-09	3.1223e-08	TRUE	Gpr108	G
ENSMUSG00000038578	16.4284	4.61741	1.83103	1.73872e-09	3.12958e-08	TRUE	Susd1	sushi
ENSMUSG00000026627	7.13311	13.6547	-0.936791	1.74779e-09	3.14376e-08	TRUE	Tmem206	transmembrane
ENSMUSG00000029999	11.8988	3.70072	1.68494	1.78427e-09	3.20718e-08	TRUE	Tgfa	transforming
ENSMUSG00000021477	125.494	264.916	-1.07792	1.79986e-09	3.23299e-08	TRUE	Ctsl	cathepsin
ENSMUSG00000043782	6.88875	1.96233	1.81168	1.80201e-09	3.23466e-08	TRUE	Ccdc64b	BICD
ENSMUSG00000097075	1.71418	0.388704	2.14078	1.80493e-09	3.2377e-08	TRUE	D830044I16Rik	CDIP
ENSMUSG00000044948	15.1505	5.96645	1.34443	1.80656e-09	3.23841e-08	TRUE	Cfap43	cilia
ENSMUSG00000022184	32.985	14.453	1.19044	1.83239e-09	3.28248e-08	TRUE	Fbxo4	F-box
ENSMUSG00000086813	0.735959	0.155528	2.24245	1.87692e-09	3.35997e-08	TRUE	Gm13657	predicted
ENSMUSG00000022309	1.41261	5.02634	-1.83114	1.89829e-09	3.39592e-08	TRUE	Angpt1	angiopoietin
ENSMUSG00000026470	44.4366	26.3049	0.756416	1.94203e-09	3.4718e-08	TRUE	Stx6	syntaxin
ENSMUSG00000072849	0.580582	0.136179	2.092	1.94532e-09	3.47533e-08	TRUE	Serpina1e	serine
ENSMUSG00000100505	0.57909	0.135222	2.09846	1.95025e-09	3.48177e-08	TRUE	Gm13283	predicted
ENSMUSG00000024371	2.73214	10.2564	-1.90842	2.00392e-09	3.57518e-08	TRUE	C2	complement
ENSMUSG00000038692	37.6818	14.2939	1.39847	2.01673e-09	3.5956e-08	TRUE	Hoxb4	homeobox
ENSMUSG00000041187	19.2451	8.60988	1.16043	2.03846e-09	3.63187e-08	TRUE	Prkd2	protein
ENSMUSG00000074264	18.817	4.99944	1.9122	2.04072e-09	3.63345e-08	TRUE	Amy1	amylase
ENSMUSG00000028807	4.12435	1.8367	1.16705	2.05139e-09	3.64997e-08	TRUE	Zbtb8a	zinc
ENSMUSG00000056073	0.175631	0.0117001	3.90796	2.05842e-09	3.66001e-08	TRUE	Grik2	glutamate
ENSMUSG00000022438	25.305	9.80543	1.36777	2.13932e-09	3.80129e-08	TRUE	Parvb	parvin,
ENSMUSG00000051515	0.544226	0.0722715	2.91271	2.14916e-09	3.8162e-08	TRUE	Fam181b	family
ENSMUSG00000040714	5.19772	1.62892	1.67396	2.17684e-09	3.86276e-08	TRUE	Klc3	kinesin
ENSMUSG00000056699	0.228441	0.0125747	4.18322	2.18327e-09	3.87155e-08	TRUE	Gm5533	predicted
ENSMUSG00000012126	4.83623	2.43727	0.988616	2.19402e-09	3.888e-08	TRUE	Ubxn11	UBX
ENSMUSG00000097875	0.967534	0.3539	1.45097	2.21486e-09	3.9223e-08	TRUE	Gm26704	predicted
ENSMUSG00000040841	11.0761	4.64298	1.25432	2.23024e-09	3.94688e-08	TRUE	Six5	sine
ENSMUSG00000005107	3.00712	16.6607	-2.46999	2.2359e-09	3.95424e-08	TRUE	Slc2a9	solute
ENSMUSG00000022270	36.417	81.5408	-1.16291	2.26658e-09	4.00581e-08	TRUE	Fam134b	reticulophagy
ENSMUSG00000083012	21.3967	8.95672	1.25634	2.2685e-09	4.00652e-08	TRUE	Fam220a	family
ENSMUSG00000022435	14.2361	0.975055	3.86793	2.27974e-09	4.02366e-08	TRUE	Upk3a	uroplakin
ENSMUSG00000030499	26.0038	13.6705	0.927655	2.29076e-09	4.04042e-08	TRUE	Kctd15	potassium
ENSMUSG00000033898	0.704164	0.129336	2.44478	2.31495e-09	4.08035e-08	TRUE	Cfhr2	complement
ENSMUSG00000108010	2.17439	0.498903	2.12378	2.34291e-09	4.12687e-08	TRUE	RP23-74G1.5	predicted
ENSMUSG00000075028	5.66929	2.25826	1.32796	2.34762e-09	4.1324e-08	TRUE	Prdm11	PR
ENSMUSG00000050931	39.4868	101.102	-1.35636	2.37015e-09	4.16929e-08	TRUE	Sgms2	sphingomyelin
ENSMUSG00000001036	49.2637	18.0226	1.45071	2.42407e-09	4.26129e-08	TRUE	Epn2	epsin
ENSMUSG00000057060	5.13072	12.5225	-1.28729	2.43284e-09	4.27385e-08	TRUE	Slc35f3	solute
ENSMUSG00000040612	15.099	41.1545	-1.44659	2.43675e-09	4.27787e-08	TRUE	Ildr2	immunoglobulin-like
ENSMUSG00000048856	3.39932	1.08634	1.64578	2.45691e-09	4.31039e-08	TRUE	Slc25a47	solute
ENSMUSG00000097208	4.17994	0.747867	2.48263	2.46544e-09	4.32247e-08	TRUE	Gm26698	predicted
ENSMUSG00000036053	13.6827	5.47636	1.32106	2.47502e-09	4.33638e-08	TRUE	Fmnl2	formin-like
ENSMUSG00000094840	0.319063	0.0513582	2.63517	2.47968e-09	4.34166e-08	TRUE	Muc3a	mucin
ENSMUSG00000021950	2.51203	0.182817	3.78039	2.50682e-09	4.38627e-08	TRUE	Anxa8	annexin
ENSMUSG00000040732	18.7956	7.76511	1.27532	2.50931e-09	4.38771e-08	TRUE	Erg	ETS
ENSMUSG00000028944	25.4876	51.8066	-1.02334	2.51559e-09	4.39577e-08	TRUE	Prkag2	protein
ENSMUSG00000002458	9.49352	3.24377	1.54927	2.53732e-09	4.43082e-08	TRUE	Rgs19	regulator
ENSMUSG00000070687	0.198614	0.00851203	4.54432	2.55701e-09	4.46224e-08	TRUE	Htr1d	5-hydroxytryptamine
ENSMUSG00000010095	137.937	306.482	-1.15179	2.56962e-09	4.47834e-08	TRUE	Slc3a2	solute
ENSMUSG00000055730	0.286418	0.0166128	4.10775	2.56964e-09	4.47834e-08	TRUE	Ces2a	carboxylesterase
ENSMUSG00000070942	1.71981	0.674436	1.3505	2.57875e-09	4.49125e-08	TRUE	Il1rl2	interleukin
ENSMUSG00000025069	5.8212	1.05866	2.45908	2.58332e-09	4.49623e-08	TRUE	Gsto2	glutathione
ENSMUSG00000023009	5.87616	2.94796	0.995154	2.62243e-09	4.5613e-08	TRUE	Nckap5l	NCK-associated
ENSMUSG00000085684	0.19759	1.63487	-3.04859	2.63271e-09	4.57616e-08	TRUE	4930469K13Rik	RIKEN
ENSMUSG00000078314	0.1249	1.06906	-3.0975	2.64297e-09	4.59097e-08	TRUE	Gm14762	predicted
ENSMUSG00000051323	1.17445	0.284822	2.04386	2.67965e-09	4.6516e-08	TRUE	Pcdh19	protocadherin
ENSMUSG00000033717	2.07933	0.531892	1.96691	2.68426e-09	4.65655e-08	TRUE	Adra2a	adrenergic
ENSMUSG00000074277	8.43676	4.31736	0.966538	2.70158e-09	4.68351e-08	TRUE	Phldb3	pleckstrin
ENSMUSG00000026204	1.08533	0.309302	1.81105	2.74037e-09	4.74763e-08	TRUE	Ptprn	protein
ENSMUSG00000078864	10.5411	2.43505	2.114	2.7651e-09	4.78734e-08	TRUE	Gm14322	predicted
ENSMUSG00000001948	27.7706	8.74332	1.66731	2.77969e-09	4.80943e-08	TRUE	Spa17	sperm
ENSMUSG00000035172	18.0157	8.09876	1.15348	2.79288e-09	4.82909e-08	TRUE	Plekhh3	pleckstrin
ENSMUSG00000096967	5.77596	1.76563	1.70988	2.84819e-09	4.92149e-08	TRUE	Gm26621	predicted
ENSMUSG00000009646	0.0505269	0.540086	-3.41806	2.85276e-09	4.92615e-08	TRUE	Pla2g12b	phospholipase
ENSMUSG00000097113	17.6226	4.26799	2.0458	2.86746e-09	4.94829e-08	TRUE	Gm19705	predicted
ENSMUSG00000066456	28.0284	7.03199	1.99488	2.92961e-09	5.05223e-08	TRUE	Hmgn3	high
ENSMUSG00000043099	10.0177	2.82377	1.82686	2.96704e-09	5.11344e-08	TRUE	Hic1	hypermethylated
ENSMUSG00000034656	3.92699	1.48807	1.39998	2.97764e-09	5.12835e-08	TRUE	Cacna1a	calcium
ENSMUSG00000091510	0.523468	0.0517715	3.33787	2.98062e-09	5.13013e-08	TRUE	Mtag2	metastasis
ENSMUSG00000035397	9.28917	4.07175	1.1899	3.04742e-09	5.24168e-08	TRUE	Klf16	Kruppel-like
ENSMUSG00000022568	34.7751	20.4369	0.766879	3.05233e-09	5.24671e-08	TRUE	Scrib	scribbled
ENSMUSG00000004846	39.0472	18.4349	1.08278	3.11438e-09	5.34988e-08	TRUE	Plod3	procollagen-lysine,
ENSMUSG00000039391	0.24344	0.0120028	4.34213	3.1422e-09	5.39227e-08	TRUE	Ccdc81	coiled-coil
ENSMUSG00000043251	5.1615	1.99033	1.37478	3.14315e-09	5.39227e-08	TRUE	Exoc3l	exocyst
ENSMUSG00000026979	2.46163	0.762073	1.69161	3.14628e-09	5.39411e-08	TRUE	Psd4	pleckstrin
ENSMUSG00000060181	8.81173	24.5142	-1.47612	3.21124e-09	5.50191e-08	TRUE	Slc35e3	solute
ENSMUSG00000003354	0.875668	0.294868	1.57032	3.24802e-09	5.56131e-08	TRUE	Ccdc65	coiled-coil
ENSMUSG00000024295	1.98619	0.595858	1.73697	3.25048e-09	5.5619e-08	TRUE	Cyp4f41-ps	cytochrome
ENSMUSG00000031548	13.356	47.031	-1.81612	3.25416e-09	5.56458e-08	TRUE	Sfrp1	secreted
ENSMUSG00000029211	0.061917	0.452216	-2.8686	3.25684e-09	5.56556e-08	TRUE	Gabra4	gamma-aminobutyric
ENSMUSG00000085358	0.187643	1.98366	-3.4021	3.28464e-09	5.60944e-08	TRUE	Gm14437	predicted
ENSMUSG00000047821	6.24778	2.6008	1.26439	3.29743e-09	5.62764e-08	TRUE	Trim16	tripartite
ENSMUSG00000020811	11.2065	4.18846	1.41984	3.35402e-09	5.7205e-08	TRUE	Wscd1	WSC
ENSMUSG00000043542	19.9237	11.4659	0.79713	3.36889e-09	5.74214e-08	TRUE	Zc2hc1a	zinc
ENSMUSG00000039195	56.8733	13.3649	2.0893	3.39652e-09	5.7855e-08	TRUE	1110008P14Rik	RIKEN
ENSMUSG00000005233	6.26936	32.3995	-2.36958	3.40735e-09	5.8002e-08	TRUE	Spc25	SPC25,
ENSMUSG00000023046	4.61936	0.522865	3.14318	3.42918e-09	5.83359e-08	TRUE	Igfbp6	insulin-like
ENSMUSG00000031283	6.26623	2.37341	1.40063	3.43874e-09	5.84607e-08	TRUE	Chrdl1	chordin-like
ENSMUSG00000040586	4.56677	2.37517	0.943142	3.44984e-09	5.86117e-08	TRUE	Ofd1	OFD1,
ENSMUSG00000001082	31.0236	18.6691	0.732712	3.51249e-09	5.96376e-08	TRUE	Mfsd10	major
ENSMUSG00000029120	2.8214	0.202614	3.7996	3.52653e-09	5.98375e-08	TRUE	Ppp2r2c	protein
ENSMUSG00000048582	0.0472744	0.344428	-2.86507	3.52945e-09	5.98485e-08	TRUE	Gja3	gap
ENSMUSG00000021411	10.2906	2.73444	1.91201	3.55318e-09	6.02121e-08	TRUE	Pxdc1	PX
ENSMUSG00000074067	0.142095	0.019187	2.88865	3.6344e-09	6.1549e-08	TRUE	Gm10619	predicted
ENSMUSG00000074375	0.0389378	0.479173	-3.6213	3.65923e-09	6.19297e-08	TRUE	Sult2a3	sulfotransferase
ENSMUSG00000046818	55.2572	12.4323	2.15207	3.68999e-09	6.24101e-08	TRUE	Ddit4l	DNA-damage-inducible
ENSMUSG00000020277	123.649	57.3347	1.10877	3.84783e-09	6.5038e-08	TRUE	Pfkl	phosphofructokinase,
ENSMUSG00000090958	14.3415	5.83826	1.29658	3.85527e-09	6.51219e-08	TRUE	Lrrc32	leucine
ENSMUSG00000027902	0.19743	0.011571	4.09276	3.88709e-09	6.56174e-08	TRUE	Chil6	chitinase-like
ENSMUSG00000078492	0.0284787	0.488206	-4.09953	3.89198e-09	6.56578e-08	TRUE	1700045H11Rik	RIKEN
ENSMUSG00000068335	8.17949	2.77804	1.55794	4.02645e-09	6.78828e-08	TRUE	Dok1	docking
ENSMUSG00000087241	0.263681	2.44409	-3.21243	4.07476e-09	6.86534e-08	TRUE	Gm11844	predicted
ENSMUSG00000034595	8.62292	3.19453	1.43257	4.11134e-09	6.92256e-08	TRUE	Ppp1r18	protein
ENSMUSG00000056665	54.4517	13.8046	1.97983	4.15113e-09	6.98508e-08	TRUE	Them6	thioesterase
ENSMUSG00000020525	22.4803	9.22114	1.28565	4.22589e-09	7.10634e-08	TRUE	Ppm1d	protein
ENSMUSG00000035778	9.18515	3.49309	1.3948	4.27807e-09	7.1895e-08	TRUE	Ggta1	glycoprotein
ENSMUSG00000036533	12.4634	5.12928	1.28087	4.28524e-09	7.19696e-08	TRUE	Cdc42ep3	CDC42
ENSMUSG00000028883	0.905582	0.188809	2.26192	4.35851e-09	7.31535e-08	TRUE	Sema3a	sema
ENSMUSG00000035722	9.59548	5.09067	0.914501	4.4146e-09	7.40217e-08	TRUE	Abca7	ATP-binding
ENSMUSG00000044034	7.01392	1.19168	2.55722	4.41585e-09	7.40217e-08	TRUE	Npb	neuropeptide
ENSMUSG00000020032	14.5815	5.53576	1.39729	4.41901e-09	7.40276e-08	TRUE	Nuak1	NUAK
ENSMUSG00000023473	0.544311	0.0685278	2.98967	4.47262e-09	7.48304e-08	TRUE	Celsr3	cadherin,
ENSMUSG00000079242	1.12366	0.474971	1.24229	4.47059e-09	7.48304e-08	TRUE	C730034F03Rik	RIKEN
ENSMUSG00000075254	56.8201	13.581	2.06481	4.47614e-09	7.48418e-08	TRUE	Heg1	heart
ENSMUSG00000020017	0.60252	0.0487813	3.62661	4.48024e-09	7.4863e-08	TRUE	Hal	histidine
ENSMUSG00000028788	375.459	111.776	1.74805	4.48509e-09	7.48964e-08	TRUE	Ptp4a2	protein
ENSMUSG00000024680	0.079566	0.760849	-3.25739	4.59292e-09	7.66e-08	TRUE	Ms4a2	membrane-spanning
ENSMUSG00000081752	4.68852	12.6478	-1.43168	4.5913e-09	7.66e-08	TRUE	Gm14680	spermine
ENSMUSG00000054400	4.2778	1.47345	1.53767	4.71179e-09	7.85328e-08	TRUE	Cklf	chemokine-like
ENSMUSG00000040945	35.6659	19.5654	0.866237	4.71616e-09	7.8556e-08	TRUE	Rcc2	regulator
ENSMUSG00000033685	221.95	76.849	1.53014	4.75256e-09	7.91122e-08	TRUE	Ucp2	uncoupling
ENSMUSG00000049307	3.92775	0.798039	2.29917	4.89712e-09	8.14672e-08	TRUE	Fut4	fucosyltransferase
ENSMUSG00000003469	0.866587	5.20707	-2.58705	4.97963e-09	8.27876e-08	TRUE	Phyhip	phytanoyl-CoA
ENSMUSG00000085667	1.89252	0.78552	1.26859	4.99106e-09	8.29253e-08	TRUE	Gm12992	predicted
ENSMUSG00000070473	24.7818	6.91381	1.84173	5.01088e-09	8.32021e-08	TRUE	Cldn3	claudin
ENSMUSG00000035356	7.35474	3.82823	0.941997	5.06244e-09	8.40053e-08	TRUE	Nfkbiz	nuclear
ENSMUSG00000021234	3.90929	1.62972	1.26228	5.14581e-09	8.5335e-08	TRUE	Fam161b	family
ENSMUSG00000032598	35.6658	17.8296	1.00027	5.28712e-09	8.76231e-08	TRUE	Nckipsd	NCK
ENSMUSG00000009248	0.854196	0.0510117	4.06567	5.29071e-09	8.76276e-08	TRUE	Ascl2	achaete-scute
ENSMUSG00000034520	5.97662	2.53361	1.23813	5.31792e-09	8.80229e-08	TRUE	Gjc1	gap
ENSMUSG00000029156	11.6747	6.86737	0.765554	5.32783e-09	8.81316e-08	TRUE	Sgcb	sarcoglycan,
ENSMUSG00000032547	97.3247	31.8058	1.61352	5.38723e-09	8.90583e-08	TRUE	Ryk	receptor-like
ENSMUSG00000040093	45.629	11.1183	2.03701	5.43369e-09	8.977e-08	TRUE	Bmf	BCL2
ENSMUSG00000046798	33.1372	55.2335	-0.737094	5.45999e-09	9.01479e-08	TRUE	Cldn12	claudin
ENSMUSG00000054031	0.151421	1.54729	-3.35311	5.49992e-09	9.07503e-08	TRUE	Rdh18-ps	retinol
ENSMUSG00000018537	34.4823	17.4535	0.982343	5.53241e-09	9.12294e-08	TRUE	Pcgf2	polycomb
ENSMUSG00000094784	0.0420994	0.285245	-2.76033	5.63524e-09	9.28376e-08	TRUE	Gm8122	predicted
ENSMUSG00000095026	9.36994	3.77171	1.31282	5.63698e-09	9.28376e-08	TRUE	Gm3336	predicted
ENSMUSG00000039539	0.528006	0.0953261	2.46961	5.69405e-09	9.37189e-08	TRUE	Sgcz	sarcoglycan
ENSMUSG00000046215	0.370641	0.028664	3.69271	5.83875e-09	9.60405e-08	TRUE	Rprml	reprimo-like
ENSMUSG00000071112	0.698689	0.174761	1.99927	5.87887e-09	9.66401e-08	TRUE	Spx	spexin
ENSMUSG00000030189	78.8375	35.1418	1.1657	5.9709e-09	9.80917e-08	TRUE	Ybx3	Y
ENSMUSG00000021811	24.9642	11.1131	1.1676	6.00431e-09	9.85792e-08	TRUE	Dnajc9	DnaJ
ENSMUSG00000032254	2.63292	1.13826	1.20983	6.05921e-09	9.93567e-08	TRUE	Kif23	kinesin
ENSMUSG00000074604	2.74047	0.434996	2.65535	6.05595e-09	9.93567e-08	TRUE	Mgst2	microsomal
ENSMUSG00000037161	0.847024	0.0586228	3.85287	6.07783e-09	9.96001e-08	TRUE	Mgarp	mitochondria
ENSMUSG00000040249	67.9429	26.6642	1.34942	6.10555e-09	9.99921e-08	TRUE	Lrp1	low
ENSMUSG00000086315	0.496702	0.0645068	2.94486	6.10935e-09	9.99923e-08	TRUE	Arl4aos	ADP-ribosylation
ENSMUSG00000061132	21.5269	5.7599	1.90203	6.12064e-09	1.00115e-07	TRUE	Blnk	B
ENSMUSG00000000751	41.4257	22.1809	0.901209	6.17519e-09	1.00944e-07	TRUE	Rpa1	replication
ENSMUSG00000042567	0.384844	0.00739197	5.70217	6.19363e-09	1.01183e-07	TRUE	Nek10	NIMA
ENSMUSG00000025154	3.21865	0.923957	1.80056	6.26455e-09	1.02278e-07	TRUE	Arhgap19	Rho
ENSMUSG00000089771	0.0320757	0.412402	-3.6845	6.34065e-09	1.03457e-07	TRUE	Gm16311	predicted
ENSMUSG00000074852	0.893915	0.0650942	3.77954	6.46415e-09	1.05406e-07	TRUE	Hpse2	heparanase
ENSMUSG00000029669	73.0235	28.8097	1.34181	6.4693e-09	1.05425e-07	TRUE	Tspan12	tetraspanin
ENSMUSG00000074345	0.0632505	0.3383	-2.41915	6.49979e-09	1.05857e-07	TRUE	Tnfaip8l3	tumor
ENSMUSG00000031683	43.4641	13.7856	1.65666	6.51186e-09	1.05988e-07	TRUE	Lsm6	LSM6
ENSMUSG00000049588	3.38408	0.908443	1.8973	6.53485e-09	1.06296e-07	TRUE	Ccdc69	coiled-coil
ENSMUSG00000048489	30.281	5.31285	2.51086	6.55162e-09	1.06503e-07	TRUE	8430408G22Rik	DEPP1
ENSMUSG00000097146	0.721411	0.136929	2.3974	6.57908e-09	1.06884e-07	TRUE	Gm4211	predicted
ENSMUSG00000022206	2.221	5.02607	-1.17822	6.58492e-09	1.06913e-07	TRUE	Npr3	natriuretic
ENSMUSG00000039770	49.2931	14.5451	1.76085	6.61831e-09	1.07389e-07	TRUE	Ypel5	yippee
ENSMUSG00000020256	0.709267	2.09391	-1.5618	6.66968e-09	1.08107e-07	TRUE	Aldh1l2	aldehyde
ENSMUSG00000042282	0.015248	0.153272	-3.3294	6.67081e-09	1.08107e-07	TRUE	Gucy2f	guanylate
ENSMUSG00000086713	0.915365	0.0967786	3.24159	6.67884e-09	1.08171e-07	TRUE	4930407G08Rik	RIKEN
ENSMUSG00000024054	30.8037	16.224	0.924973	6.68553e-09	1.08213e-07	TRUE	Smchd1	SMC
ENSMUSG00000003949	15.5704	54.9391	-1.81902	6.71729e-09	1.0866e-07	TRUE	Hlf	hepatic
ENSMUSG00000067367	64.1288	16.4143	1.96602	6.80604e-09	1.10028e-07	TRUE	Lyar	Ly1
ENSMUSG00000036106	9.29753	29.6809	-1.67462	6.85764e-09	1.10794e-07	TRUE	Prr5	proline
ENSMUSG00000040148	0.0154545	0.177174	-3.51907	6.89062e-09	1.11259e-07	TRUE	Hmx3	H6
ENSMUSG00000049382	164.856	63.809	1.36937	6.89806e-09	1.11311e-07	TRUE	Krt8	keratin
ENSMUSG00000051497	124.461	289.553	-1.21814	6.9025e-09	1.11315e-07	TRUE	Kcnj16	potassium
ENSMUSG00000024052	180.835	56.0469	1.68997	6.91231e-09	1.11404e-07	TRUE	Lpin2	lipin
ENSMUSG00000091956	0.390275	0.0127264	4.9386	6.98112e-09	1.12445e-07	TRUE	C2cd4b	C2
ENSMUSG00000040525	58.1021	21.7451	1.4179	6.99331e-09	1.12503e-07	TRUE	Cblc	Casitas
ENSMUSG00000061510	0.503856	0.148096	1.76648	6.98906e-09	1.12503e-07	TRUE	Gm10101	predicted
ENSMUSG00000023353	38.3698	21.4278	0.840484	7.05121e-09	1.13366e-07	TRUE	Agap3	ArfGAP
ENSMUSG00000091705	4.53471	1.52635	1.57092	7.05979e-09	1.13434e-07	TRUE	H2-Q2	histocompatibility
ENSMUSG00000028862	9.51744	2.81314	1.75839	7.17395e-09	1.15199e-07	TRUE	Map3k6	mitogen-activated
ENSMUSG00000001729	168.675	101.805	0.728438	7.20188e-09	1.15577e-07	TRUE	Akt1	thymoma
ENSMUSG00000026644	1.35697	0.113585	3.57854	7.21396e-09	1.157e-07	TRUE	Acbd7	acyl-Coenzyme
ENSMUSG00000038555	2.28708	0.343219	2.73631	7.25863e-09	1.16346e-07	TRUE	Reep2	receptor
ENSMUSG00000072762	4.54457	2.13418	1.09046	7.47542e-09	1.19748e-07	TRUE	4930522L14Rik	RIKEN
ENSMUSG00000046731	4.69883	2.37344	0.98532	7.56074e-09	1.20967e-07	TRUE	Kctd11	potassium
ENSMUSG00000078861	19.6072	6.94447	1.49745	7.55617e-09	1.20967e-07	TRUE	Zfp931	zinc
ENSMUSG00000085972	0.849008	0.0553701	3.9386	7.58176e-09	1.2123e-07	TRUE	1110028F11Rik	RIKEN
ENSMUSG00000003134	11.3058	3.84871	1.55462	7.64382e-09	1.22104e-07	TRUE	Tbc1d8	TBC1
ENSMUSG00000024548	7.0065	2.39195	1.55051	7.64567e-09	1.22104e-07	TRUE	Setbp1	SET
ENSMUSG00000038990	20.3375	9.31463	1.12657	7.65569e-09	1.2219e-07	TRUE	Cables2	CDK5
ENSMUSG00000019261	10.3172	5.34582	0.948569	8.06092e-09	1.28579e-07	TRUE	Map1s	microtubule-associated
ENSMUSG00000024048	448.729	148.049	1.59977	8.20092e-09	1.30733e-07	TRUE	Myl12a	myosin,
ENSMUSG00000050708	1068.46	3184.54	-1.57555	8.23347e-09	1.31173e-07	TRUE	Ftl1	ferritin
ENSMUSG00000022525	0.190864	1.84514	-3.27311	8.24576e-09	1.31289e-07	TRUE	Hrasls	HRAS-like
ENSMUSG00000029480	15.9816	10.5282	0.602155	8.28061e-09	1.31765e-07	TRUE	Dhx37	DEAH
ENSMUSG00000063919	0.0159887	0.123889	-2.95393	8.33748e-09	1.3259e-07	TRUE	Srrm4	serine/arginine
ENSMUSG00000032679	117.315	35.2177	1.73602	8.39863e-09	1.33481e-07	TRUE	Cd59a	CD59a
ENSMUSG00000087404	15.1605	2.43148	2.64041	8.41992e-09	1.33739e-07	TRUE	Gm11752	predicted
ENSMUSG00000034282	16.4192	7.331	1.1633	8.47928e-09	1.34601e-07	TRUE	Evpl	envoplakin
ENSMUSG00000072662	4.35544	20.7225	-2.25031	8.49689e-09	1.34799e-07	TRUE	Mansc4	MANSC
ENSMUSG00000000275	20.0238	33.958	-0.762034	8.54842e-09	1.35372e-07	TRUE	Trim25	tripartite
ENSMUSG00000031239	3.85884	0.983558	1.97209	8.54179e-09	1.35372e-07	TRUE	Itm2a	integral
ENSMUSG00000090273	1.07719	0.425916	1.33863	8.54605e-09	1.35372e-07	TRUE	Prr22	proline
ENSMUSG00000038677	2.16598	8.3729	-1.95071	8.60982e-09	1.36263e-07	TRUE	Scube3	signal
ENSMUSG00000030342	331.118	67.0452	2.30414	8.63045e-09	1.36507e-07	TRUE	Cd9	CD9
ENSMUSG00000070794	1.36444	0.0501223	4.76671	8.80384e-09	1.39166e-07	TRUE	BC016548	cDNA
ENSMUSG00000104781	0.950837	0.100974	3.23522	8.83755e-09	1.39615e-07	TRUE	Gm43303	predicted
ENSMUSG00000041991	0.00412365	0.0282764	-2.77761	8.88642e-09	1.40303e-07	TRUE	Hrnr	hornerin
ENSMUSG00000037553	42.6089	20.2995	1.06971	8.93221e-09	1.40942e-07	TRUE	Zdhhc18	zinc
ENSMUSG00000038128	0.113444	0.45782	-2.0128	8.98383e-09	1.41671e-07	TRUE	Camk4	calcium/calmodulin-dependent
ENSMUSG00000022505	12.0555	4.36855	1.46447	8.99744e-09	1.41731e-07	TRUE	Emp2	epithelial
ENSMUSG00000044566	1.70545	0.658559	1.37277	8.99839e-09	1.41731e-07	TRUE	Cage1	cancer
ENSMUSG00000032643	6.95132	3.55342	0.96808	9.11413e-09	1.43446e-07	TRUE	Fhl3	four
ENSMUSG00000054931	1.70755	0.424207	2.00909	9.11813e-09	1.43446e-07	TRUE	Zkscan4	zinc
ENSMUSG00000065608	13.6288	3.32678	2.03446	9.14688e-09	1.43812e-07	TRUE	Mirlet7c-2	microRNA
ENSMUSG00000036875	3.42419	6.0389	-0.818521	9.26072e-09	1.45515e-07	TRUE	Dna2	DNA
ENSMUSG00000001494	0.085829	0.530155	-2.62688	9.28971e-09	1.45884e-07	TRUE	Sost	sclerostin
ENSMUSG00000034532	2.68629	0.929265	1.53145	9.50192e-09	1.49128e-07	TRUE	Fbxo16	F-box
ENSMUSG00000050737	123.714	22.9518	2.43032	9.6121e-09	1.50767e-07	TRUE	Ptges	prostaglandin
ENSMUSG00000021260	0.533756	0.0657548	3.02101	9.65531e-09	1.51355e-07	TRUE	Hhipl1	hedgehog
ENSMUSG00000038872	2.94035	1.04302	1.49523	9.68343e-09	1.51705e-07	TRUE	Zfhx3	zinc
ENSMUSG00000062075	14.3331	8.08468	0.826087	9.74376e-09	1.5256e-07	TRUE	Lmnb2	lamin
ENSMUSG00000063234	0.0290544	0.379783	-3.70834	9.8541e-09	1.54196e-07	TRUE	Gpr84	G
ENSMUSG00000047250	62.3608	15.8064	1.98013	9.87791e-09	1.54476e-07	TRUE	Ptgs1	prostaglandin-endoperoxide
ENSMUSG00000094392	14.6734	4.09779	1.84029	9.88499e-09	1.54496e-07	TRUE	Gm3788	predicted
ENSMUSG00000089726	3.1211	1.45122	1.10479	9.97546e-09	1.55817e-07	TRUE	Mir17hg	Mir17
ENSMUSG00000062995	16.6037	6.91139	1.26446	9.98513e-09	1.55876e-07	TRUE	Ica1	islet
ENSMUSG00000042210	27.9611	55.8809	-0.998932	1.00613e-08	1.56972e-07	TRUE	Abhd14a	abhydrolase
ENSMUSG00000070639	4.68857	11.3181	-1.27142	1.01547e-08	1.58335e-07	TRUE	Lrrc8b	leucine
ENSMUSG00000041117	1.40879	0.356189	1.98374	1.02615e-08	1.59906e-07	TRUE	Ccdc8	coiled-coil
ENSMUSG00000036885	5.57972	1.23655	2.17387	1.05831e-08	1.6482e-07	TRUE	Arhgef26	Rho
ENSMUSG00000052539	13.1396	7.04342	0.899567	1.06775e-08	1.66191e-07	TRUE	Magi3	membrane
ENSMUSG00000019066	25.3648	9.74533	1.38005	1.08195e-08	1.68302e-07	TRUE	Rab3d	RAB3D,
ENSMUSG00000050605	8.28611	4.75132	0.802367	1.08261e-08	1.68306e-07	TRUE	Zfp61	zinc
ENSMUSG00000084921	1.42057	0.0817815	4.11855	1.08608e-08	1.68745e-07	TRUE	Gm13838	predicted
ENSMUSG00000018293	354.688	162.507	1.12605	1.09154e-08	1.69494e-07	TRUE	Pfn1	profilin
ENSMUSG00000024597	31.3259	7.47707	2.06681	1.09248e-08	1.6954e-07	TRUE	Slc12a2	solute
ENSMUSG00000038187	12.8322	5.56795	1.20455	1.10031e-08	1.70655e-07	TRUE	Btbd10	BTB
ENSMUSG00000079442	3.77488	1.42468	1.40579	1.1096e-08	1.71995e-07	TRUE	St6galnac4	ST6
ENSMUSG00000081452	0.161144	1.5654	-3.28011	1.1136e-08	1.72513e-07	TRUE	Gm14761	predicted
ENSMUSG00000069324	0.165122	1.81266	-3.4565	1.11753e-08	1.7302e-07	TRUE	Gm5096	predicted
ENSMUSG00000102471	0.119467	0.851971	-2.83419	1.14895e-08	1.77781e-07	TRUE	Gm5100	predicted
ENSMUSG00000061759	17.5379	8.90253	0.978187	1.16628e-08	1.80356e-07	TRUE	Armt1	acidic
ENSMUSG00000031380	23.859	5.85976	2.02562	1.17234e-08	1.81187e-07	TRUE	Figf	vascular
ENSMUSG00000038121	13.7633	36.3153	-1.39974	1.17321e-08	1.81215e-07	TRUE	Fam210a	family
ENSMUSG00000086448	1.31047	0.426411	1.61977	1.17481e-08	1.81356e-07	TRUE	9330162012Rik	cDNA
ENSMUSG00000075595	12.8614	6.25444	1.04009	1.1813e-08	1.82251e-07	TRUE	Zfp652	zinc
ENSMUSG00000047281	17.3573	4.14307	2.06677	1.18716e-08	1.83048e-07	TRUE	Sfn	stratifin
ENSMUSG00000091994	1.33189	0.520934	1.3543	1.19199e-08	1.83684e-07	TRUE	E130317F20Rik	RIKEN
ENSMUSG00000025269	4.99716	7.58678	-0.602378	1.19406e-08	1.83897e-07	TRUE	Apex2	apurinic/apyrimidinic
ENSMUSG00000050357	1.11602	0.424617	1.39413	1.19818e-08	1.84424e-07	TRUE	Rltpr	capping
ENSMUSG00000031803	4.84365	1.88255	1.36341	1.20763e-08	1.85769e-07	TRUE	B3gnt3	UDP-GlcNAc:betaGal
ENSMUSG00000001227	3.03887	1.19387	1.34789	1.2161e-08	1.86962e-07	TRUE	Sema6b	sema
ENSMUSG00000103767	0.274377	0.023518	3.54432	1.21996e-08	1.87447e-07	TRUE	Gm37858	predicted
ENSMUSG00000004317	14.3475	47.3306	-1.72197	1.22382e-08	1.87931e-07	TRUE	Clcn5	chloride
ENSMUSG00000053490	0.907925	0.192392	2.23853	1.22825e-08	1.88502e-07	TRUE	Trim60	tripartite
ENSMUSG00000038644	15.1373	6.29635	1.26552	1.23956e-08	1.90126e-07	TRUE	Pold1	polymerase
ENSMUSG00000021591	11.5516	24.9489	-1.11089	1.24547e-08	1.90842e-07	TRUE	Glrx	glutaredoxin
ENSMUSG00000023952	98.2677	59.4351	0.725403	1.24568e-08	1.90842e-07	TRUE	Gtpbp2	GTP
ENSMUSG00000049872	1.81549	0.394438	2.20249	1.24776e-08	1.91051e-07	TRUE	Fam26e	calcium
ENSMUSG00000008958	42.6607	23.2038	0.878545	1.26433e-08	1.93475e-07	TRUE	Vps72	vacuolar
ENSMUSG00000073599	15.5722	5.65257	1.46199	1.26644e-08	1.93686e-07	TRUE	Ecscr	endothelial
ENSMUSG00000018899	35.7773	14.5718	1.29586	1.27057e-08	1.94204e-07	TRUE	Irf1	interferon
ENSMUSG00000026463	3.52072	10.5857	-1.58818	1.28153e-08	1.95765e-07	TRUE	Atp2b4	ATPase,
ENSMUSG00000094772	0.996489	3.89605	-1.96708	1.28562e-08	1.96277e-07	TRUE	Rpl29-ps2	ribosomal
ENSMUSG00000028796	92.3485	33.6776	1.4553	1.28894e-08	1.9667e-07	TRUE	Phc2	polyhomeotic
ENSMUSG00000057762	4.16621	1.24724	1.73999	1.2978e-08	1.97908e-07	TRUE	Gm6169	predicted
ENSMUSG00000027994	6.02471	1.03527	2.54088	1.3249e-08	2.01922e-07	TRUE	Ccdc109b	mitochondrial
ENSMUSG00000022822	97.5168	34.8355	1.48509	1.33828e-08	2.03844e-07	TRUE	Abcc5	ATP-binding
ENSMUSG00000041540	4.75128	1.62733	1.54581	1.3441e-08	2.04612e-07	TRUE	Sox5	SRY
ENSMUSG00000067724	0.00890967	0.0798399	-3.16366	1.35893e-08	2.0675e-07	TRUE	Gbx1	gastrulation
ENSMUSG00000031387	34.1998	97.1388	-1.50606	1.3677e-08	2.07965e-07	TRUE	Renbp	renin
ENSMUSG00000045827	20.6467	9.03548	1.19224	1.37813e-08	2.09429e-07	TRUE	Serpinb9	serine
ENSMUSG00000007379	1.60486	0.664611	1.27186	1.3937e-08	2.11673e-07	TRUE	Dennd2c	DENN/MADD
ENSMUSG00000011831	39.8121	93.5878	-1.23311	1.40323e-08	2.12998e-07	TRUE	Evi5	ecotropic
ENSMUSG00000033467	10.3259	5.58772	0.885941	1.42404e-08	2.16032e-07	TRUE	Crlf2	cytokine
ENSMUSG00000020937	33.5008	12.6065	1.41002	1.43769e-08	2.17978e-07	TRUE	Plcd3	phospholipase
ENSMUSG00000085763	0.624977	0.17728	1.81777	1.4402e-08	2.18233e-07	TRUE	Smc2os	structural
ENSMUSG00000100727	0.0577363	0.415702	-2.848	1.47289e-08	2.23058e-07	TRUE	1700003P14Rik	RIKEN
ENSMUSG00000026922	89.9062	29.2848	1.61827	1.51958e-08	2.29998e-07	TRUE	Agpat2	1-acylglycerol-3-phosphate
ENSMUSG00000001891	56.1272	112.653	-1.00512	1.52998e-08	2.31438e-07	TRUE	Ugp2	UDP-glucose
ENSMUSG00000038721	124.997	37.6329	1.73183	1.57707e-08	2.38424e-07	TRUE	Hoxb7	homeobox
ENSMUSG00000001844	50.2593	28.7549	0.805584	1.60321e-08	2.42238e-07	TRUE	Zdhhc4	zinc
ENSMUSG00000022747	62.212	32.4285	0.93993	1.61198e-08	2.43422e-07	TRUE	St3gal6	ST3
ENSMUSG00000085412	2.31756	21.713	-3.22787	1.61905e-08	2.44351e-07	TRUE	Halr1	Hoxa
ENSMUSG00000030237	2.87952	1.09867	1.39006	1.62152e-08	2.44583e-07	TRUE	Slco1a4	solute
ENSMUSG00000050697	17.2779	8.48825	1.02539	1.63647e-08	2.46697e-07	TRUE	Prkaa1	protein
ENSMUSG00000037031	23.889	8.81368	1.43853	1.63968e-08	2.4704e-07	TRUE	Tspan15	tetraspanin
ENSMUSG00000028799	25.0634	13.6176	0.88011	1.64153e-08	2.47176e-07	TRUE	Zfp362	zinc
ENSMUSG00000100005	7.00716	3.62801	0.94965	1.67856e-08	2.52609e-07	TRUE	B130024G19Rik	RIKEN
ENSMUSG00000086866	0.284669	0.0387818	2.87583	1.68194e-08	2.52972e-07	TRUE	4930512H18Rik	RIKEN
ENSMUSG00000018974	54.1608	25.1158	1.10865	1.72213e-08	2.5887e-07	TRUE	Sart3	squamous
ENSMUSG00000097466	0.387402	0.0737909	2.39232	1.72606e-08	2.59313e-07	TRUE	D430036J16Rik	RIKEN
ENSMUSG00000001300	21.6823	9.1838	1.23935	1.7645e-08	2.64937e-07	TRUE	Efnb2	ephrin
ENSMUSG00000050821	4.67942	1.73158	1.43424	1.7837e-08	2.67666e-07	TRUE	Fam131a	family
ENSMUSG00000026457	95.2592	60.2011	0.662068	1.79054e-08	2.6854e-07	TRUE	Adipor1	adiponectin
ENSMUSG00000042826	3.87847	1.53014	1.34182	1.80758e-08	2.70942e-07	TRUE	Fgf11	fibroblast
ENSMUSG00000009293	101.109	39.9923	1.33812	1.81949e-08	2.72572e-07	TRUE	Ube2g2	ubiquitin-conjugating
ENSMUSG00000031903	17.1158	4.55655	1.90932	1.82563e-08	2.73337e-07	TRUE	Pla2g15	phospholipase
ENSMUSG00000059921	1.2444	4.37749	-1.81465	1.83421e-08	2.74465e-07	TRUE	Unc5c	unc-5
ENSMUSG00000102266	0.156616	0.0104728	3.90251	1.84013e-08	2.75195e-07	TRUE	Gm38106	predicted
ENSMUSG00000063672	0.357176	0.0334179	3.41794	1.84659e-08	2.76004e-07	TRUE	Nkx6-3	NK6
ENSMUSG00000032985	0.0752889	0.377272	-2.32509	1.86705e-08	2.78904e-07	TRUE	5730522E02Rik	RIKEN
ENSMUSG00000061013	2.0765	0.391876	2.40569	1.8742e-08	2.79813e-07	TRUE	Mkx	mohawk
ENSMUSG00000097028	0.124035	0.00920042	3.75291	1.87716e-08	2.80096e-07	TRUE	Ptgs2os	prostaglandin-endoperoxide
ENSMUSG00000029064	167.205	90.9684	0.87818	1.89584e-08	2.82724e-07	TRUE	Gnb1	guanine
ENSMUSG00000030341	153.405	74.6205	1.0397	1.9076e-08	2.84317e-07	TRUE	Tnfrsf1a	tumor
ENSMUSG00000056895	7.64172	1.62278	2.23543	1.91887e-08	2.85834e-07	TRUE	Hist3h2ba	histone
ENSMUSG00000013076	23.1181	8.7481	1.40198	1.92298e-08	2.86285e-07	TRUE	Amotl1	angiomotin-like
ENSMUSG00000021390	23.5677	7.55395	1.64151	1.9385e-08	2.88293e-07	TRUE	Ogn	osteoglycin
ENSMUSG00000074060	0.185174	0.947789	-2.35568	1.93866e-08	2.88293e-07	TRUE	Fbxw15	F-box
ENSMUSG00000032715	5.49336	0.977815	2.49005	1.96272e-08	2.91542e-07	TRUE	Trib3	tribbles
ENSMUSG00000050382	0.986524	0.398278	1.30858	1.96264e-08	2.91542e-07	TRUE	Kif7	kinesin
ENSMUSG00000060733	45.9483	99.1569	-1.1097	1.96401e-08	2.9157e-07	TRUE	Ipmk	inositol
ENSMUSG00000108601	0.248601	0.049623	2.32475	1.96594e-08	2.91692e-07	TRUE	RP23-8I8.4	predicted
ENSMUSG00000108456	1.25083	0.531727	1.23413	2.00992e-08	2.9805e-07	TRUE	RP24-143K11.2	RIKEN
ENSMUSG00000044819	1.92922	11.2023	-2.53771	2.01803e-08	2.99083e-07	TRUE	Oxgr1	oxoglutarate
ENSMUSG00000033967	0.373664	0.0417113	3.16323	2.02197e-08	2.99499e-07	TRUE	Rnf225	ring
ENSMUSG00000044254	0.974454	5.89606	-2.59708	2.0254e-08	2.99839e-07	TRUE	Pcsk9	proprotein
ENSMUSG00000043487	1.6848	6.22222	-1.88485	2.04012e-08	3.01848e-07	TRUE	Acot6	acyl-CoA
ENSMUSG00000033191	23.5871	13.3115	0.825329	2.04576e-08	3.02513e-07	TRUE	Tie1	tyrosine
ENSMUSG00000099413	0.473468	2.35275	-2.313	2.05153e-08	3.03197e-07	TRUE	Gm17767	predicted
ENSMUSG00000024210	0.949196	0.27817	1.77074	2.0979e-08	3.09875e-07	TRUE	Ip6k3	inositol
ENSMUSG00000001552	195.288	121.795	0.681149	2.11045e-08	3.11554e-07	TRUE	Jup	junction
ENSMUSG00000091744	0.582813	0.026447	4.46186	2.12828e-08	3.14011e-07	TRUE	Gm17732	predicted
ENSMUSG00000021687	63.5761	33.0133	0.945437	2.13313e-08	3.1455e-07	TRUE	Scamp1	secretory
ENSMUSG00000020080	0.852385	3.54349	-2.05559	2.17026e-08	3.19756e-07	TRUE	Hkdc1	hexokinase
ENSMUSG00000024909	30.6127	9.81874	1.64052	2.17207e-08	3.19756e-07	TRUE	Efemp2	epidermal
ENSMUSG00000085022	0.119477	0.745439	-2.64136	2.17096e-08	3.19756e-07	TRUE	Gm5860	predicted
ENSMUSG00000028843	203.473	57.0749	1.83391	2.17651e-08	3.2023e-07	TRUE	Sh3bgrl3	SH3
ENSMUSG00000031489	1.82149	0.0724491	4.65201	2.18424e-08	3.21188e-07	TRUE	Adrb3	adrenergic
ENSMUSG00000020149	115.493	200.561	-0.796239	2.25971e-08	3.321e-07	TRUE	Rab1a	RAB1A,
ENSMUSG00000028496	13.813	5.91834	1.22276	2.27004e-08	3.33061e-07	TRUE	Mllt3	myeloid/lymphoid
ENSMUSG00000044921	4.53958	1.87491	1.27574	2.26864e-08	3.33061e-07	TRUE	Rassf9	Ras
ENSMUSG00000106246	0.0238732	0.194396	-3.02553	2.26888e-08	3.33061e-07	TRUE	Gm18867	predicted
ENSMUSG00000071001	3.47566	0.802523	2.11467	2.27178e-08	3.33131e-07	TRUE	Hrct1	histidine
ENSMUSG00000020848	0.26591	0.0802156	1.72898	2.3125e-08	3.38913e-07	TRUE	Doc2b	double
ENSMUSG00000021217	2.25966	0.608375	1.89307	2.32614e-08	3.40723e-07	TRUE	Tshz3	teashirt
ENSMUSG00000000489	20.5552	10.682	0.944317	2.33934e-08	3.42466e-07	TRUE	Pdgfb	platelet
ENSMUSG00000031785	178.115	79.9984	1.15477	2.36407e-08	3.45894e-07	TRUE	Adgrg1	adhesion
ENSMUSG00000103143	0.0261729	0.230402	-3.13801	2.37753e-08	3.47672e-07	TRUE	Gm37742	predicted
ENSMUSG00000025207	8.24402	29.1852	-1.82382	2.42753e-08	3.54786e-07	TRUE	Sema4g	sema
ENSMUSG00000015711	23.9583	16.0705	0.576106	2.42956e-08	3.54886e-07	TRUE	Prune	prune
ENSMUSG00000025170	11.8551	2.88228	2.04022	2.43618e-08	3.55656e-07	TRUE	Rab40b	Rab40B,
ENSMUSG00000035713	3.09749	1.42447	1.12067	2.44852e-08	3.57258e-07	TRUE	Usp35	ubiquitin
ENSMUSG00000036880	97.7174	227.606	-1.21985	2.45265e-08	3.57663e-07	TRUE	Acaa2	acetyl-Coenzyme
ENSMUSG00000087129	0.0215682	0.11661	-2.43472	2.45445e-08	3.57727e-07	TRUE	Gm16316	predicted
ENSMUSG00000000149	35.2886	57.0644	-0.69339	2.46721e-08	3.5919e-07	TRUE	Gna12	guanine
ENSMUSG00000082226	0.433543	0.0958054	2.178	2.46587e-08	3.5919e-07	TRUE	Gm715	predicted
ENSMUSG00000106944	0.322789	2.74852	-3.08999	2.51021e-08	3.65248e-07	TRUE	Gm43843	predicted
ENSMUSG00000029212	0.0441483	0.175265	-1.98911	2.54109e-08	3.69538e-07	TRUE	Gabrb1	gamma-aminobutyric
ENSMUSG00000042064	5.18713	1.56165	1.73186	2.54375e-08	3.69721e-07	TRUE	Myo3b	myosin
ENSMUSG00000019832	9.08751	5.26573	0.787252	2.58801e-08	3.75946e-07	TRUE	Rab32	RAB32,
ENSMUSG00000019820	22.855	7.73471	1.56309	2.6121e-08	3.79236e-07	TRUE	Utrn	utrophin
ENSMUSG00000021913	0.649596	4.43269	-2.77057	2.61537e-08	3.79392e-07	TRUE	Ogdhl	oxoglutarate
ENSMUSG00000086040	5.32672	1.37729	1.95142	2.61605e-08	3.79392e-07	TRUE	Wipf3	WAS/WASL
ENSMUSG00000045275	1.20995	0.504892	1.2609	2.63553e-08	3.82007e-07	TRUE	Lca5l	Leber
ENSMUSG00000042857	1.53578	0.828202	0.890914	2.64232e-08	3.82781e-07	TRUE	Gm9776	predicted
ENSMUSG00000045345	0.408519	0.126099	1.69585	2.66197e-08	3.85415e-07	TRUE	9530056K15Rik	RIKEN
ENSMUSG00000103755	1.15519	0.29771	1.95615	2.73558e-08	3.95856e-07	TRUE	Gm37805	predicted
ENSMUSG00000029168	0.647889	0.153432	2.07814	2.754e-08	3.98302e-07	TRUE	Dpysl5	dihydropyrimidinase-like
ENSMUSG00000059900	0.758614	0.114883	2.72319	2.7567e-08	3.98473e-07	TRUE	Tmem40	transmembrane
ENSMUSG00000039396	0.0396723	0.273828	-2.78707	2.76461e-08	3.99399e-07	TRUE	Neil3	nei
ENSMUSG00000017405	24.7776	14.617	0.761392	2.77772e-08	4.01072e-07	TRUE	Nek8	NIMA
ENSMUSG00000103676	0.300108	2.28004	-2.9255	2.79326e-08	4.03095e-07	TRUE	Gm38204	predicted
ENSMUSG00000034761	28.5578	11.3442	1.33193	2.81279e-08	4.05691e-07	TRUE	Map4k5	mitogen-activated
ENSMUSG00000000276	3.82358	1.94907	0.972135	2.81691e-08	4.06064e-07	TRUE	Dgke	diacylglycerol
ENSMUSG00000081058	7.86445	1.08328	2.85993	2.81994e-08	4.06278e-07	TRUE	Hist2h3c2	histone
ENSMUSG00000031428	1.32789	0.434131	1.61293	2.82384e-08	4.06618e-07	TRUE	Zcchc18	zinc
ENSMUSG00000031596	1.20413	3.44209	-1.51529	2.86013e-08	4.11618e-07	TRUE	Slc7a2	solute
ENSMUSG00000031586	132.004	57.4338	1.20061	2.87647e-08	4.13743e-07	TRUE	Rbpms	RNA
ENSMUSG00000045658	10.2196	2.85782	1.83836	2.88424e-08	4.14635e-07	TRUE	Pid1	phosphotyrosine
ENSMUSG00000029377	0.146596	0.00525993	4.80066	2.89779e-08	4.16356e-07	TRUE	Ereg	epiregulin
ENSMUSG00000068196	0.506945	2.59298	-2.35471	2.90451e-08	4.17094e-07	TRUE	Col8a1	collagen,
ENSMUSG00000045930	10.9287	4.23619	1.36728	2.93709e-08	4.21542e-07	TRUE	Clec14a	C-type
ENSMUSG00000097325	0.648317	0.208146	1.63911	2.94626e-08	4.22629e-07	TRUE	Gm16897	predicted
ENSMUSG00000032452	1.31601	0.474712	1.47104	2.9563e-08	4.23838e-07	TRUE	Clstn2	calsyntenin
ENSMUSG00000027330	16.063	7.96835	1.01139	2.96055e-08	4.24217e-07	TRUE	Cdc25b	cell
ENSMUSG00000031480	1.77714	0.842448	1.0769	2.97624e-08	4.26069e-07	TRUE	Thsd1	thrombospondin,
ENSMUSG00000087252	0.487093	0.17728	1.45816	2.97671e-08	4.26069e-07	TRUE	Gm14379	predicted
ENSMUSG00000015980	5.28021	1.73326	1.6071	3.02807e-08	4.33185e-07	TRUE	Lrrc27	leucine
ENSMUSG00000017999	45.3476	27.3319	0.73044	3.05124e-08	4.36263e-07	TRUE	Ddx27	DEAD
ENSMUSG00000037151	5.42617	1.30162	2.05963	3.05474e-08	4.36527e-07	TRUE	Lrrc20	leucine
ENSMUSG00000048027	13.8755	4.74173	1.54905	3.08038e-08	4.39951e-07	TRUE	Rgmb	repulsive
ENSMUSG00000020773	52.6764	25.1017	1.06937	3.12375e-08	4.45905e-07	TRUE	Trim47	tripartite
ENSMUSG00000097216	0.962503	0.172253	2.48226	3.13132e-08	4.46742e-07	TRUE	4932441J04Rik	RIKEN
ENSMUSG00000028800	86.8341	61.404	0.499928	3.18824e-08	4.54617e-07	TRUE	Hdac1	histone
ENSMUSG00000058756	167.178	83.1665	1.00731	3.20589e-08	4.56887e-07	TRUE	Thra	thyroid
ENSMUSG00000044976	8.85947	30.0201	-1.76064	3.21969e-08	4.58605e-07	TRUE	Wdr72	WD
ENSMUSG00000054640	3.12997	33.2252	-3.40805	3.23755e-08	4.609e-07	TRUE	Slc8a1	solute
ENSMUSG00000073018	0.385863	0.0335776	3.52252	3.26127e-08	4.64026e-07	TRUE	Gm1070	predicted
ENSMUSG00000006273	131.583	362.81	-1.46324	3.27303e-08	4.65448e-07	TRUE	Atp6v1b2	ATPase,
ENSMUSG00000021678	31.4026	11.6948	1.42501	3.32053e-08	4.71949e-07	TRUE	F2rl1	coagulation
ENSMUSG00000039167	101.162	44.9996	1.16868	3.36403e-08	4.77874e-07	TRUE	Adgrl4	adhesion
ENSMUSG00000036411	3.0197	0.855309	1.81989	3.36707e-08	4.78047e-07	TRUE	9530077C05Rik	RIKEN
ENSMUSG00000031736	4.65845	1.32204	1.81709	3.38526e-08	4.80372e-07	TRUE	Crnde	colorectal
ENSMUSG00000063177	0.0696538	0.700156	-3.3294	3.41119e-08	4.83791e-07	TRUE	Klk1b27	kallikrein
ENSMUSG00000029174	16.7747	46.1185	-1.45906	3.41435e-08	4.83979e-07	TRUE	Tbc1d1	TBC1
ENSMUSG00000020475	13.4701	75.1453	-2.47992	3.45396e-08	4.89329e-07	TRUE	Pgam2	phosphoglycerate
ENSMUSG00000059939	13.211	5.24511	1.33269	3.46337e-08	4.90399e-07	TRUE	9430015G10Rik	RIKEN
ENSMUSG00000005410	2.71101	1.47982	0.873407	3.48103e-08	4.92635e-07	TRUE	Mcm5	minichromosome
ENSMUSG00000033981	0.0624421	0.00814462	2.9386	3.50232e-08	4.95382e-07	TRUE	Gria2	glutamate
ENSMUSG00000018900	66.9715	220.866	-1.72155	3.54511e-08	5.01165e-07	TRUE	Slc22a5	solute
ENSMUSG00000030254	2.44553	0.725555	1.75299	3.56719e-08	5.03785e-07	TRUE	Rad18	RAD18
ENSMUSG00000043165	1.83213	0.410907	2.15664	3.56747e-08	5.03785e-07	TRUE	Lor	loricrin
ENSMUSG00000084452	0.281465	2.08284	-2.88752	3.5918e-08	5.0695e-07	TRUE	Gm24597	predicted
ENSMUSG00000074141	25.1845	14.9149	0.755784	3.59555e-08	5.07208e-07	TRUE	Il4i1	interleukin
ENSMUSG00000044562	10.3602	4.07241	1.3471	3.6429e-08	5.13612e-07	TRUE	Rasip1	Ras
ENSMUSG00000005873	78.5212	35.4714	1.14643	3.64795e-08	5.14049e-07	TRUE	Reep5	receptor
ENSMUSG00000027954	55.3391	21.7322	1.34846	3.65781e-08	5.15163e-07	TRUE	Efna1	ephrin
ENSMUSG00000036743	0.390692	0.0470256	3.05451	3.70125e-08	5.21003e-07	TRUE	Psma8	proteasome
ENSMUSG00000021760	36.2247	9.91142	1.86981	3.7059e-08	5.21378e-07	TRUE	Gpx8	glutathione
ENSMUSG00000059588	17.3446	5.56404	1.64029	3.74563e-08	5.26687e-07	TRUE	Calcrl	calcitonin
ENSMUSG00000071203	1.20612	0.33518	1.84737	3.77422e-08	5.30424e-07	TRUE	Naip5	NLR
ENSMUSG00000035852	21.589	8.08504	1.41697	3.78505e-08	5.31662e-07	TRUE	Misp	mitotic
ENSMUSG00000054484	18.3022	11.9463	0.615448	3.80471e-08	5.34139e-07	TRUE	Tmem62	transmembrane
ENSMUSG00000057561	37.5233	18.7989	0.997137	3.82327e-08	5.36459e-07	TRUE	Eif1a	eukaryotic
ENSMUSG00000029777	117.372	46.1798	1.34576	3.8335e-08	5.37322e-07	TRUE	Gars	glycyl-tRNA
ENSMUSG00000045799	37.6159	22.7292	0.726794	3.83173e-08	5.37322e-07	TRUE	Gm9800	predicted
ENSMUSG00000079523	169.496	42.5218	1.99498	3.96554e-08	5.55534e-07	TRUE	Tmsb10	thymosin,
ENSMUSG00000027775	71.4277	169.701	-1.24844	3.97036e-08	5.55913e-07	TRUE	Mfsd1	major
ENSMUSG00000025809	295.992	146.725	1.01244	4.0669e-08	5.69128e-07	TRUE	Itgb1	integrin
ENSMUSG00000041936	93.803	42.8877	1.12907	4.08358e-08	5.7116e-07	TRUE	Agrn	agrin
ENSMUSG00000078648	7.98636	2.57405	1.6335	4.1277e-08	5.77023e-07	TRUE	Gm17546	predicted
ENSMUSG00000022565	22.5247	10.0778	1.16033	4.14876e-08	5.7966e-07	TRUE	Plec	plectin
ENSMUSG00000039552	0.0323427	0.109468	-1.75899	4.15442e-08	5.80143e-07	TRUE	Rsph4a	radial
ENSMUSG00000104324	0.343236	0.120311	1.51243	4.15781e-08	5.8031e-07	TRUE	Gm37320	predicted
ENSMUSG00000027966	0.244383	0.0477173	2.35656	4.21116e-08	5.87445e-07	TRUE	Col11a1	collagen,
ENSMUSG00000046186	0.627888	0.242518	1.37242	4.21395e-08	5.87523e-07	TRUE	Cd109	CD109
ENSMUSG00000055200	8.50747	5.45502	0.641146	4.29986e-08	5.99022e-07	TRUE	Sertad3	SERTA
ENSMUSG00000079019	3.26192	1.12689	1.53337	4.30097e-08	5.99022e-07	TRUE	Insl3	insulin-like
ENSMUSG00000079163	0.825318	0.050053	4.04342	4.30895e-08	5.99816e-07	TRUE	Gm15498	predicted
ENSMUSG00000106164	0.301057	0.886787	-1.55855	4.35218e-08	6.05514e-07	TRUE	Gm43270	RIKEN
ENSMUSG00000008136	50.4454	16.6442	1.5997	4.4006e-08	6.11605e-07	TRUE	Fhl2	four
ENSMUSG00000029072	1.09694	0.405402	1.43606	4.39875e-08	6.11605e-07	TRUE	Tas1r3	taste
ENSMUSG00000021843	34.5332	15.8072	1.1274	4.42937e-08	6.15279e-07	TRUE	Ktn1	kinectin
ENSMUSG00000032294	305.454	136.348	1.16366	4.44421e-08	6.17014e-07	TRUE	Pkm	pyruvate
ENSMUSG00000033460	14.5783	5.72399	1.34873	4.45889e-08	6.18114e-07	TRUE	Armcx1	armadillo
ENSMUSG00000056656	0.188249	0.0144664	3.70186	4.46151e-08	6.18114e-07	TRUE	Apol8	apolipoprotein
ENSMUSG00000066178	0.428386	0.136823	1.6466	4.45967e-08	6.18114e-07	TRUE	6030445D17Rik	RIKEN
ENSMUSG00000071862	0.0154023	0.0723979	-2.2328	4.45826e-08	6.18114e-07	TRUE	Lrrtm2	leucine
ENSMUSG00000021065	11.4267	27.0772	-1.24466	4.47708e-08	6.19945e-07	TRUE	Fut8	fucosyltransferase
ENSMUSG00000074227	611.748	188.68	1.697	4.48975e-08	6.21373e-07	TRUE	Spint2	serine
ENSMUSG00000001323	18.2501	38.8245	-1.08906	4.5157e-08	6.24637e-07	TRUE	Srr	serine
ENSMUSG00000023781	0.648815	0.0800184	3.0194	4.53305e-08	6.26707e-07	TRUE	Hes7	hes
ENSMUSG00000079562	197.636	107.4	0.879851	4.53693e-08	6.26915e-07	TRUE	Maea	macrophage
ENSMUSG00000013787	125.78	80.6414	0.641312	4.60842e-08	6.36459e-07	TRUE	Ehmt2	euchromatic
ENSMUSG00000020684	0.144871	0.67587	-2.22197	4.72174e-08	6.51768e-07	TRUE	Rasl10b	RAS-like,
ENSMUSG00000026958	38.0854	70.4644	-0.887656	4.73551e-08	6.53326e-07	TRUE	Dpp7	dipeptidylpeptidase
ENSMUSG00000077470	1.95521	0.202581	3.27075	4.77574e-08	6.58532e-07	TRUE	Gm24789	predicted
ENSMUSG00000074651	0.143482	0.00819899	4.12928	4.78475e-08	6.5943e-07	TRUE	Mcidas	multiciliate
ENSMUSG00000056458	14.1912	6.67613	1.08791	4.78831e-08	6.59575e-07	TRUE	Mok	MOK
ENSMUSG00000030352	174.883	84.3019	1.05275	4.83008e-08	6.64982e-07	TRUE	Tspan9	tetraspanin
ENSMUSG00000042428	22.0405	48.4895	-1.13751	4.87271e-08	6.705e-07	TRUE	Mgat3	mannoside
ENSMUSG00000046876	1.83898	4.45775	-1.27741	4.92685e-08	6.77596e-07	TRUE	Atxn1	ataxin
ENSMUSG00000079037	67.6415	149.054	-1.13985	4.94746e-08	6.80076e-07	TRUE	Prnp	prion
ENSMUSG00000047714	67.0127	33.3733	1.00574	4.98809e-08	6.85303e-07	TRUE	Ppp1r2	protein
ENSMUSG00000036966	34.7134	19.0827	0.863228	4.99169e-08	6.85441e-07	TRUE	Spryd3	SPRY
ENSMUSG00000039153	1.64314	0.585844	1.48786	5.07366e-08	6.96334e-07	TRUE	Runx2	runt
ENSMUSG00000063652	8.80538	3.76385	1.22618	5.15734e-08	7.07449e-07	TRUE	Slc22a21	solute
ENSMUSG00000026965	110.765	61.4132	0.850883	5.17502e-08	7.09505e-07	TRUE	Anapc2	anaphase
ENSMUSG00000002983	10.0693	3.32858	1.59699	5.18888e-08	7.11036e-07	TRUE	Relb	avian
ENSMUSG00000032278	98.4297	43.1335	1.19028	5.21301e-08	7.13971e-07	TRUE	Paqr5	progestin
ENSMUSG00000020929	54.215	31.8085	0.769281	5.21885e-08	7.144e-07	TRUE	Eftud2	elongation
ENSMUSG00000088139	23.4107	6.85472	1.772	5.28282e-08	7.22781e-07	TRUE	Gm27343	predicted
ENSMUSG00000039357	10.9068	4.8922	1.15667	5.29567e-08	7.24163e-07	TRUE	Fut11	fucosyltransferase
ENSMUSG00000022750	19.8201	31.9163	-0.687325	5.32513e-08	7.27813e-07	TRUE	Klhl22	kelch-like
ENSMUSG00000071103	10.2983	4.57321	1.17113	5.35286e-08	7.31225e-07	TRUE	1700029J07Rik	RIKEN
ENSMUSG00000062300	33.341	13.8158	1.27098	5.36532e-08	7.32546e-07	TRUE	Pvrl2	nectin
ENSMUSG00000020451	40.1321	21.9301	0.871844	5.38433e-08	7.34761e-07	TRUE	Limk2	LIM
ENSMUSG00000036151	2.9391	9.30009	-1.66187	5.42351e-08	7.39726e-07	TRUE	Tm6sf2	transmembrane
ENSMUSG00000057280	0.163235	0.0355717	2.19814	5.4534e-08	7.43417e-07	TRUE	Musk	muscle,
ENSMUSG00000025372	16.0103	44.8892	-1.48737	5.46161e-08	7.44152e-07	TRUE	Baiap2	brain-specific
ENSMUSG00000021359	4.89442	1.76969	1.46764	5.46814e-08	7.44656e-07	TRUE	Tfap2a	transcription
ENSMUSG00000020653	21.0456	8.65671	1.28163	5.48632e-08	7.46746e-07	TRUE	Klf11	Kruppel-like
ENSMUSG00000074768	0.729389	8.84783	-3.60056	5.58475e-08	7.5975e-07	TRUE	Bhmt	betaine-homocysteine
ENSMUSG00000040296	56.2668	21.3037	1.40118	5.59412e-08	7.60633e-07	TRUE	Ddx58	DEAD
ENSMUSG00000098209	0.0770745	0.45266	-2.5541	5.64397e-08	7.67015e-07	TRUE	Gm8245	predicted
ENSMUSG00000031513	17.7824	11.1896	0.668295	5.71835e-08	7.76723e-07	TRUE	Leprotl1	leptin
ENSMUSG00000103957	5.65956	1.78477	1.66495	5.74367e-08	7.79761e-07	TRUE	Gm10766	predicted
ENSMUSG00000025225	12.1869	6.98476	0.803049	5.7918e-08	7.85889e-07	TRUE	Nfkb2	nuclear
ENSMUSG00000015143	28.8481	11.0551	1.38377	5.89467e-08	7.99436e-07	TRUE	Actn1	actinin,
ENSMUSG00000047342	3.04196	0.731209	2.05665	5.97804e-08	8.10325e-07	TRUE	Zfp286	zinc
ENSMUSG00000106662	1.01732	0.249392	2.02828	6.04079e-08	8.1841e-07	TRUE	Gm43034	predicted
ENSMUSG00000043993	12.4178	6.27598	0.984492	6.0629e-08	8.20984e-07	TRUE	2900052L18Rik	RIKEN
ENSMUSG00000107336	1.33667	0.498982	1.42159	6.08341e-08	8.23339e-07	TRUE	Gm43461	predicted
ENSMUSG00000025915	5.05076	12.062	-1.25589	6.0941e-08	8.24361e-07	TRUE	Sgk3	serum/glucocorticoid
ENSMUSG00000015468	25.1244	15.9756	0.653222	6.11143e-08	8.25863e-07	TRUE	Notch4	notch
ENSMUSG00000050064	7.7704	20.1283	-1.37316	6.11147e-08	8.25863e-07	TRUE	Zfp697	zinc
ENSMUSG00000068015	7.6389	4.08791	0.902001	6.22791e-08	8.41168e-07	TRUE	Lrch1	leucine-rich
ENSMUSG00000022770	94.7216	44.4465	1.09162	6.41691e-08	8.6625e-07	TRUE	Dlg1	discs
ENSMUSG00000051510	49.2721	87.7239	-0.832198	6.49537e-08	8.76392e-07	TRUE	Mafg	v-maf
ENSMUSG00000027210	31.0547	14.774	1.07175	6.50184e-08	8.76816e-07	TRUE	Meis2	Meis
ENSMUSG00000026637	20.2038	7.44898	1.43951	6.52312e-08	8.79237e-07	TRUE	Traf5	TNF
ENSMUSG00000104701	0.344042	0.0348299	3.30419	6.54407e-08	8.8161e-07	TRUE	Gm42555	predicted
ENSMUSG00000026435	36.9132	19.1328	0.948088	6.5779e-08	8.85713e-07	TRUE	Slc45a3	solute
ENSMUSG00000045282	7.35768	17.3364	-1.23648	6.68794e-08	9.00071e-07	TRUE	Tmem86b	transmembrane
ENSMUSG00000024563	36.4355	18.5151	0.97664	6.71575e-08	9.02679e-07	TRUE	Smad2	SMAD
ENSMUSG00000037815	161.956	90.4629	0.840199	6.7165e-08	9.02679e-07	TRUE	Ctnna1	catenin
ENSMUSG00000073399	0.293878	0.0217152	3.75844	6.7176e-08	9.02679e-07	TRUE	Trim40	tripartite
ENSMUSG00000046240	0.14382	0.0210292	2.7738	6.74235e-08	9.05543e-07	TRUE	Hepacam	hepatocyte
ENSMUSG00000047181	14.0371	6.47566	1.11615	6.8019e-08	9.12934e-07	TRUE	Samd14	sterile
ENSMUSG00000071181	0.914636	0.190353	2.26452	6.8043e-08	9.12934e-07	TRUE	3830408C21Rik	RIKEN
ENSMUSG00000028967	52.0442	262.667	-2.33542	6.85303e-08	9.19003e-07	TRUE	Errfi1	ERBB
ENSMUSG00000042200	0.560593	0.0467161	3.58496	6.91291e-08	9.26562e-07	TRUE	Cdrt4	CMT1A
ENSMUSG00000019856	3.124	13.9541	-2.15923	6.93009e-08	9.28392e-07	TRUE	Fam184a	family
ENSMUSG00000034990	1.55313	0.307956	2.33438	7.02412e-08	9.40511e-07	TRUE	Otoa	otoancorin
ENSMUSG00000101365	0.428605	0.105576	2.02137	7.03092e-08	9.40944e-07	TRUE	Gm19325	predicted
ENSMUSG00000028064	57.1653	129.463	-1.17933	7.1484e-08	9.5618e-07	TRUE	Sema4a	sema
ENSMUSG00000003581	43.3239	26.2783	0.721292	7.15491e-08	9.56565e-07	TRUE	Rnf215	ring
ENSMUSG00000043822	3.45356	1.1831	1.54551	7.17685e-08	9.59011e-07	TRUE	Adamtsl5	ADAMTS-like
ENSMUSG00000019539	35.124	10.0122	1.8107	7.26834e-08	9.70745e-07	TRUE	Rcn3	reticulocalbin
ENSMUSG00000027628	40.2202	17.6121	1.19136	7.29975e-08	9.74446e-07	TRUE	Aar2	AAR2
ENSMUSG00000075700	113.336	201.802	-0.832328	7.34636e-08	9.80172e-07	TRUE	Selt	selenoprotein
ENSMUSG00000070509	5.52692	1.94552	1.50632	7.35557e-08	9.80904e-07	TRUE	Rgma	repulsive
ENSMUSG00000031490	38.0651	13.7302	1.47112	7.37364e-08	9.82817e-07	TRUE	Eif4ebp1	eukaryotic
ENSMUSG00000034317	2.90689	0.85322	1.76849	7.42358e-08	9.88973e-07	TRUE	Trim59	tripartite
ENSMUSG00000002006	1.28612	0.489881	1.39253	7.49007e-08	9.97326e-07	TRUE	Pdzd4	PDZ
ENSMUSG00000029070	49.7869	22.6806	1.13431	7.52455e-08	1.00141e-06	TRUE	Mxra8	matrix-remodelling
ENSMUSG00000056569	1.3864	0.272578	2.3466	7.58024e-08	1.0081e-06	TRUE	Mpz	myelin
ENSMUSG00000056596	2.47304	0.608293	2.02345	7.58246e-08	1.0081e-06	TRUE	Trnp1	TMF1-regulated
ENSMUSG00000087327	1.55396	0.540292	1.52414	7.58832e-08	1.00837e-06	TRUE	Gm15884	predicted
ENSMUSG00000026277	88.8629	53.7878	0.724301	7.62503e-08	1.01274e-06	TRUE	Stk25	serine/threonine
ENSMUSG00000001525	101.246	44.5518	1.1843	7.65385e-08	1.01605e-06	TRUE	Tubb5	tubulin,
ENSMUSG00000094918	0.0821534	0.795255	-3.27502	7.67882e-08	1.01885e-06	TRUE	Gm8765	predicted
ENSMUSG00000052387	0.246074	1.18779	-2.27112	7.76853e-08	1.03024e-06	TRUE	Trpm3	transient
ENSMUSG00000053964	36.2568	17.2066	1.07529	8.03089e-08	1.0645e-06	TRUE	Lgals4	lectin,
ENSMUSG00000028121	66.0269	34.4685	0.937776	8.05013e-08	1.06651e-06	TRUE	Bcar3	breast
ENSMUSG00000079602	2.83691	0.904708	1.6488	8.13439e-08	1.07713e-06	TRUE	9230102O04Rik	RIKEN
ENSMUSG00000029394	72.4368	26.9587	1.42597	8.18435e-08	1.0832e-06	TRUE	Cdk2ap1	CDK2
ENSMUSG00000024669	0.352341	0.0921178	1.93542	8.29203e-08	1.0969e-06	TRUE	Cd5	CD5
ENSMUSG00000027864	9.50892	4.04176	1.2343	8.3113e-08	1.0989e-06	TRUE	Ptgfrn	prostaglandin
ENSMUSG00000033409	0.566816	0.080511	2.81562	8.32233e-08	1.09981e-06	TRUE	Syce1l	synaptonemal
ENSMUSG00000005640	3.78634	20.8439	-2.46075	8.35934e-08	1.10359e-06	TRUE	Insrr	insulin
ENSMUSG00000039953	98.0726	57.5608	0.768764	8.35551e-08	1.10359e-06	TRUE	Clstn1	calsyntenin
ENSMUSG00000000693	3.9184	1.77205	1.14484	8.48872e-08	1.12011e-06	TRUE	Loxl3	lysyl
ENSMUSG00000090634	0.636646	1.64803	-1.37218	8.5149e-08	1.123e-06	TRUE	Gm8126	predicted
ENSMUSG00000104159	0.220199	0.0502298	2.13219	8.52488e-08	1.12376e-06	TRUE	Gm38099	predicted
[truncated: 8,394 more rows]

## Sheet: NFAT5-KO_CTX_vs_CRE_CTX
Gene	NFAT5_C.value	CRE_C.value	log2foldchange	pvalue	padjust	significance	gene_name	gene_description
ENSMUSG00000029371	3.10099	0.0153558	7.65705	1.57891e-56	4.78607e-53	TRUE	Cxcl5	chemokine
ENSMUSG00000040405	79.8033	0.682258	6.87013	1.42511e-108	3.45589e-104	TRUE	Havcr1	hepatitis
ENSMUSG00000076525	9.25137	0.0984987	6.55437	8.91536e-08	2.80412e-06	TRUE	Igkv1-99	immunoglobulin
ENSMUSG00000036198	1.65296	0.0176684	6.54703	1.21278e-37	1.54789e-34	TRUE	Arhgap36	Rho
ENSMUSG00000094491	16.7955	0.206713	6.34496	2.40439e-06	5.49893e-05	TRUE	Igkv1-133	immunoglobulin
ENSMUSG00000026981	2.35668	0.0297979	6.30419	1.33661e-56	4.63039e-53	TRUE	Il1rn	interleukin
ENSMUSG00000002020	7.49272	0.099031	6.24116	1.10149e-55	2.96789e-52	TRUE	Ltbp2	latent
ENSMUSG00000018623	2.73914	0.0381834	6.16372	2.0991e-34	2.03613e-31	TRUE	Mmp7	matrix
ENSMUSG00000001131	15.8906	0.251774	5.97974	1.27361e-64	6.17699e-61	TRUE	Timp1	tissue
ENSMUSG00000024598	0.822212	0.0130435	5.97724	4.92908e-68	3.98434e-64	TRUE	Fbn2	fibrillin
ENSMUSG00000020159	3.29846	0.0525042	5.97251	6.04622e-45	9.1638e-42	TRUE	Gabrp	gamma-aminobutyric
ENSMUSG00000015852	8.25995	0.144225	5.83952	1.23091e-61	4.97494e-58	TRUE	Fcrls	Fc
ENSMUSG00000029816	6.17343	0.110999	5.79725	5.04299e-28	2.98274e-25	TRUE	Gpnmb	glycoprotein
ENSMUSG00000095859	4.11695	0.0746169	5.78617	2.29889e-06	5.28419e-05	TRUE	Ighv1-43	immunoglobulin
ENSMUSG00000021091	5.35502	0.109215	5.61515	1.22081e-47	2.27728e-44	TRUE	Serpina3n	serine
ENSMUSG00000035775	3.14652	0.0684632	5.52135	3.71685e-83	4.50668e-79	TRUE	Krt20	keratin
ENSMUSG00000069515	3.0689	0.0702147	5.44948	4.80833e-15	6.30281e-13	TRUE	Lyz1	lysozyme
ENSMUSG00000058427	1.79511	0.0424576	5.40173	3.38824e-37	3.91261e-34	TRUE	Cxcl2	chemokine
ENSMUSG00000060311	2.09756	0.0499936	5.39034	1.24052e-14	1.53483e-12	TRUE	Mucl1	mucin-like
ENSMUSG00000039252	1.40497	0.0335548	5.38771	1.86668e-23	7.07296e-21	TRUE	Lgi2	leucine-rich
ENSMUSG00000026984	2.35321	0.0669226	5.13487	8.48485e-33	7.34849e-30	TRUE	Il1f6	interleukin
ENSMUSG00000060188	1.88413	0.0537295	5.13247	1.85107e-28	1.12221e-25	TRUE	Cxcl17	chemokine
ENSMUSG00000025475	2.64003	0.0786454	5.06845	2.0625e-31	1.66719e-28	TRUE	Adgra1	adhesion
ENSMUSG00000076612	66.4282	1.98072	5.0677	3.68255e-10	1.86045e-08	TRUE	Ighg2c	immunoglobulin
ENSMUSG00000026822	67.8174	2.07978	5.02709	1.44343e-48	2.91693e-45	TRUE	Lcn2	lipocalin
ENSMUSG00000018865	0.869656	0.0271725	4.99927	3.76437e-27	2.07468e-24	TRUE	Sult4a1	sulfotransferase
ENSMUSG00000035373	2.94689	0.0929122	4.98706	1.01982e-33	9.5118e-31	TRUE	Ccl7	chemokine
ENSMUSG00000035557	0.42375	0.0139279	4.92677	1.89315e-15	2.73267e-13	TRUE	Krt17	keratin
ENSMUSG00000029380	5.65094	0.188758	4.90389	1.01212e-50	2.23127e-47	TRUE	Cxcl1	chemokine
ENSMUSG00000074115	0.795109	0.0277814	4.83898	1.03579e-11	7.21778e-10	TRUE	Saa1	serum
ENSMUSG00000043613	1.86502	0.0653907	4.83356	2.3925e-30	1.65766e-27	TRUE	Mmp3	matrix
ENSMUSG00000061100	4.88262	0.172466	4.82299	3.69329e-11	2.2906e-09	TRUE	Retnla	resistin
ENSMUSG00000079014	0.360684	0.0132448	4.76703	2.40043e-12	1.9275e-10	TRUE	Serpina3i	serine
ENSMUSG00000015854	0.315939	0.0117875	4.74391	9.98577e-11	5.67108e-09	TRUE	Cd5l	CD5
ENSMUSG00000099871	1.04113	0.03942	4.72288	5.74763e-06	0.000120052	TRUE	Gm21742	predicted
ENSMUSG00000096577	4.28835	0.167574	4.67787	6.74295e-06	0.000138809	TRUE	Ighv1-71	immunoglobulin
ENSMUSG00000007888	11.0697	0.433317	4.67478	2.54781e-33	2.28831e-30	TRUE	Crlf1	cytokine
ENSMUSG00000009185	8.90472	0.35728	4.63963	1.30738e-26	6.89217e-24	TRUE	Ccl8	chemokine
ENSMUSG00000044863	1.14141	0.0462167	4.62742	8.44149e-17	1.48338e-14	TRUE	Defb36	defensin
ENSMUSG00000022780	0.367441	0.0151068	4.60436	4.96944e-26	2.56402e-23	TRUE	Mfi2	melanotransferrin
ENSMUSG00000025461	0.219432	0.00903041	4.60215	1.02539e-14	1.28174e-12	TRUE	Cd163l1	CD163
ENSMUSG00000096410	23.1922	0.959887	4.59472	2.40441e-06	5.49893e-05	TRUE	Ighv1-19	immunoglobulin
ENSMUSG00000037033	0.119825	0.00500082	4.58263	4.22368e-09	1.75384e-07	TRUE	Clca3b	chloride
ENSMUSG00000043903	0.279675	0.0116836	4.58032	6.63447e-19	1.638e-16	TRUE	Gm22	zinc
ENSMUSG00000037716	0.424507	0.0181295	4.54865	5.19413e-19	1.31206e-16	TRUE	Ccdc33	coiled-coil
ENSMUSG00000074736	0.374347	0.0163024	4.52123	4.00796e-09	1.67864e-07	TRUE	Syndig1	synapse
ENSMUSG00000026874	0.376151	0.0164362	4.51588	1.60157e-10	8.72768e-09	TRUE	Hc	hemolytic
ENSMUSG00000026011	0.655772	0.0289579	4.50219	1.35213e-15	2.04932e-13	TRUE	Ctla4	cytotoxic
ENSMUSG00000023349	3.12736	0.138207	4.50051	7.20285e-25	3.21461e-22	TRUE	Clec4n	C-type
ENSMUSG00000094102	4.23098	0.198216	4.41565	2.54255e-06	5.76771e-05	TRUE	Ighv9-2	immunoglobulin
ENSMUSG00000028362	0.80075	0.0378384	4.40338	5.53916e-26	2.79843e-23	TRUE	Tnfsf8	tumor
ENSMUSG00000023992	2.86881	0.136571	4.39262	7.85493e-29	4.88416e-26	TRUE	Trem2	triggering
ENSMUSG00000076614	15.985	0.771081	4.3737	5.19722e-06	0.00010988	TRUE	Ighg1	immunoglobulin
ENSMUSG00000024164	255.804	12.4729	4.35817	1.70044e-37	2.06178e-34	TRUE	C3	complement
ENSMUSG00000094322	12.3682	0.60311	4.35799	0.000377655	0.004616	TRUE	Ighv9-4	immunoglobulin
ENSMUSG00000061947	13.4405	0.677285	4.31061	2.25525e-27	1.30214e-24	TRUE	Serpina10	serine
ENSMUSG00000010435	0.499813	0.0252365	4.30756	1.99238e-13	1.91727e-11	TRUE	Spaca7	sperm
ENSMUSG00000037868	2.70197	0.139602	4.27435	3.79946e-25	1.77793e-22	TRUE	Egr2	early
ENSMUSG00000076538	13.879	0.72028	4.26831	1.64814e-09	7.47053e-08	TRUE	Igkv13-84	immunoglobulin
ENSMUSG00000021922	0.341571	0.0177263	4.26731	4.32947e-17	7.83505e-15	TRUE	Itih4	inter
ENSMUSG00000025938	0.148414	0.00785597	4.24319	2.24817e-20	6.56846e-18	TRUE	Slco5a1	solute
ENSMUSG00000076615	6.88331	0.372311	4.20848	0.000552541	0.00635632	TRUE	Ighg3	Immunoglobulin
ENSMUSG00000022240	0.334343	0.0182498	4.19483	1.42992e-17	2.91392e-15	TRUE	Ctnnd2	catenin
ENSMUSG00000039323	18.0794	1.01261	4.15814	8.71054e-12	6.14042e-10	TRUE	Igfbp2	insulin-like
ENSMUSG00000076549	18.4841	1.03606	4.15711	5.12359e-10	2.54084e-08	TRUE	Igkv4-68	immunoglobulin
ENSMUSG00000035580	0.232588	0.0130472	4.15646	2.6433e-15	3.68391e-13	TRUE	Kcnh8	potassium
ENSMUSG00000095429	4.92006	0.278507	4.14267	1.54757e-05	0.000291598	TRUE	Ighv5-12	immunoglobulin
ENSMUSG00000003882	1.45068	0.0823007	4.13954	1.15665e-29	7.79132e-27	TRUE	Il7r	interleukin
ENSMUSG00000096020	12.1692	0.697534	4.12516	7.87989e-08	2.511e-06	TRUE	Ighv1-75	immunoglobulin
ENSMUSG00000042357	0.550899	0.032053	4.10208	1.64043e-23	6.31437e-21	TRUE	Gjb5	gap
ENSMUSG00000026443	0.357294	0.0211342	4.07865	1.82313e-13	1.7827e-11	TRUE	Lrrn2	leucine
ENSMUSG00000031933	0.369056	0.0222984	4.04991	1.15743e-11	7.97379e-10	TRUE	Izumo1r	IZUMO1
ENSMUSG00000074934	1.5494	0.0936954	4.04734	1.83691e-31	1.53603e-28	TRUE	Grem1	gremlin
ENSMUSG00000029811	31.0408	1.89019	4.03754	1.68673e-67	1.02258e-63	TRUE	Aoc1	amine
ENSMUSG00000102888	1.12348	0.068452	4.03715	7.94496e-06	0.000160771	TRUE	Ighv1-11	immunoglobulin
ENSMUSG00000095497	3.49776	0.214302	4.02937	0.000998405	0.010418	TRUE	Igkv1-122	immunoglobulin
ENSMUSG00000046203	0.937987	0.0590922	3.98834	6.03868e-15	7.83091e-13	TRUE	Sprr2g	small
ENSMUSG00000076671	1.695	0.109047	3.95775	1.49552e-07	4.45532e-06	TRUE	Ighv13-2	immunoglobulin
ENSMUSG00000061144	1.24146	0.0809928	3.93745	1.83016e-17	3.57915e-15	TRUE	Spink12	serine
ENSMUSG00000040797	0.211951	0.0139426	3.92593	2.33856e-29	1.53271e-26	TRUE	Iqsec3	IQ
ENSMUSG00000076709	5.06657	0.33392	3.92339	0.000419057	0.00503574	TRUE	Ighv1-47	immunoglobulin
ENSMUSG00000034227	2.0813	0.13715	3.92327	5.5543e-31	4.3449e-28	TRUE	Foxj1	forkhead
ENSMUSG00000094951	7.88319	0.520438	3.92149	0.000191061	0.00263551	TRUE	Ighv5-6	immunoglobulin
ENSMUSG00000031780	3.53819	0.233753	3.91937	2.26332e-17	4.25469e-15	TRUE	Ccl17	chemokine
ENSMUSG00000043557	0.41637	0.0278628	3.90254	4.41324e-18	9.64154e-16	TRUE	Mdga1	MAM
ENSMUSG00000096150	21.2744	1.43043	3.89461	8.1828e-05	0.00127282	TRUE	Ighv1-85	immunoglobulin
ENSMUSG00000042262	0.246772	0.0166133	3.89256	6.88278e-09	2.71671e-07	TRUE	Ccr8	chemokine
ENSMUSG00000095204	16.7484	1.12844	3.89163	9.50929e-05	0.00145032	TRUE	Ighv1-52	immunoglobulin
ENSMUSG00000041202	0.796228	0.0541591	3.87834	9.76197e-15	1.22657e-12	TRUE	Pla2g2d	phospholipase
ENSMUSG00000070323	0.140959	0.00962643	3.87214	2.14416e-07	6.25703e-06	TRUE	Mmp27	matrix
ENSMUSG00000026166	0.880667	0.0603195	3.86698	2.34387e-15	3.30458e-13	TRUE	Ccl20	chemokine
ENSMUSG00000034394	2.89481	0.19994	3.85582	1.52434e-35	1.54022e-32	TRUE	Lif	leukemia
ENSMUSG00000005087	8.66061	0.602601	3.84519	7.77373e-54	1.88513e-50	TRUE	Cd44	CD44
ENSMUSG00000043740	0.508307	0.0355584	3.83682	2.62562e-12	2.09445e-10	TRUE	B430306N03Rik	RIKEN
ENSMUSG00000062694	0.321493	0.0228147	3.81621	5.6499e-09	2.2835e-07	TRUE	Cav3	caveolin
ENSMUSG00000096844	2.03913	0.145233	3.81134	4.9213e-05	0.000818529	TRUE	Igkv6-14	immunoglobulin
ENSMUSG00000076613	52.6223	3.84322	3.77529	1.42452e-13	1.44538e-11	TRUE	Ighg2b	immunoglobulin
ENSMUSG00000047898	0.242847	0.0180825	3.74701	1.17457e-10	6.59338e-09	TRUE	Ccr4	chemokine
ENSMUSG00000024669	1.22468	0.0917033	3.7394	4.00431e-22	1.36767e-19	TRUE	Cd5	CD5
ENSMUSG00000030144	0.849119	0.0636782	3.73654	2.42668e-14	2.84285e-12	TRUE	Clec4d	C-type
ENSMUSG00000040899	0.578099	0.0435629	3.72965	2.78226e-12	2.19057e-10	TRUE	Ccr6	chemokine
ENSMUSG00000049709	0.226814	0.0171687	3.72383	7.29086e-25	3.21461e-22	TRUE	Nlrp10	NLR
ENSMUSG00000047592	0.405015	0.0309663	3.70868	1.91798e-12	1.55037e-10	TRUE	Nxpe5	neurexophilin
ENSMUSG00000094862	2.04111	0.156425	3.70548	9.69627e-05	0.00147143	TRUE	Ighv1-56	immunoglobulin
ENSMUSG00000019122	6.41346	0.492244	3.70361	5.77367e-42	8.23597e-39	TRUE	Ccl9	chemokine
ENSMUSG00000079620	0.774985	0.059625	3.69986	2.98125e-19	7.691e-17	TRUE	Muc4	mucin
ENSMUSG00000106630	0.602614	0.0464303	3.69811	2.07909e-05	0.000381087	TRUE	Igkv2-116	immunoglobulin
ENSMUSG00000041449	0.227009	0.0175564	3.6938	3.13089e-10	1.60516e-08	TRUE	Serpina3h	serine
ENSMUSG00000072596	5.823	0.450216	3.69268	4.4688e-21	1.37175e-18	TRUE	Ear2	eosinophil-associated,
ENSMUSG00000046623	1.30644	0.101216	3.6894	6.68708e-19	1.638e-16	TRUE	Gjb4	gap
ENSMUSG00000021567	3.29179	0.255861	3.68529	6.3261e-31	4.794e-28	TRUE	Nkd2	naked
ENSMUSG00000096078	7.52655	0.587447	3.6797	1.1226e-05	0.000217784	TRUE	Ighv1-62-2	immunoglobulin
ENSMUSG00000103939	0.610056	0.047614	3.6795	1.11744e-06	2.74826e-05	TRUE	Ighv3-4	immunoglobulin
ENSMUSG00000076731	18.6117	1.46478	3.66745	8.05622e-09	3.13082e-07	TRUE	Ighv8-12	immunoglobulin
ENSMUSG00000027612	0.110695	0.00872463	3.66497	9.84889e-09	3.74938e-07	TRUE	Mmp24	matrix
ENSMUSG00000035385	6.78373	0.540767	3.64878	5.49399e-37	6.05587e-34	TRUE	Ccl2	chemokine
ENSMUSG00000053268	0.0473383	0.00379322	3.64153	1.64307e-08	5.87677e-07	TRUE	Dspp	dentin
ENSMUSG00000032281	6.5638	0.533615	3.62051	3.91137e-36	4.12394e-33	TRUE	Acsbg1	acyl-CoA
ENSMUSG00000073565	0.145874	0.011869	3.61901	1.80233e-06	4.2516e-05	TRUE	Prr16	proline
ENSMUSG00000030093	0.867572	0.0707529	3.61507	8.97624e-20	2.4186e-17	TRUE	Wnt7a	wingless-type
ENSMUSG00000022303	0.308723	0.0252865	3.60935	1.58871e-15	2.32085e-13	TRUE	Dcstamp	dendrocyte
ENSMUSG00000095700	6.29825	0.516786	3.60756	8.31507e-07	2.10921e-05	TRUE	Ighv10-3	immunoglobulin
ENSMUSG00000069516	190.919	15.7769	3.59707	3.71383e-27	2.07468e-24	TRUE	Lyz2	lysozyme
ENSMUSG00000076555	23.0113	1.91732	3.58517	3.23342e-05	0.000563698	TRUE	Igkv4-57-1	immunoglobulin
ENSMUSG00000097618	0.142813	0.0119204	3.58264	3.05442e-07	8.44579e-06	TRUE	Gm26507	predicted
ENSMUSG00000028262	3.02981	0.255789	3.56609	4.47319e-09	1.84481e-07	TRUE	Clca3a2	chloride
ENSMUSG00000026475	1.49104	0.126306	3.56144	1.22028e-21	3.99889e-19	TRUE	Rgs16	regulator
ENSMUSG00000025909	0.348954	0.0298825	3.54587	2.40543e-10	1.26546e-08	TRUE	Sntg1	syntrophin,
ENSMUSG00000030162	1.23577	0.107292	3.52619	6.12994e-14	6.63084e-12	TRUE	Olr1	oxidized
ENSMUSG00000035352	4.56601	0.400481	3.51065	1.78851e-17	3.55502e-15	TRUE	Ccl12	chemokine
ENSMUSG00000037428	0.0922751	0.00815514	3.50017	1.72179e-06	4.07433e-05	TRUE	Vgf	VGF
ENSMUSG00000076934	80.9555	7.16406	3.4983	5.96535e-09	2.40299e-07	TRUE	Iglv1	immunoglobulin
ENSMUSG00000030786	1.73221	0.153768	3.49361	2.71949e-23	9.99205e-21	TRUE	Itgam	integrin
ENSMUSG00000028186	0.227518	0.0202583	3.48871	1.6765e-10	9.11551e-09	TRUE	Uox	urate
ENSMUSG00000067613	0.22741	0.0205377	3.46827	2.86878e-09	1.24228e-07	TRUE	5430421N21Rik	keratin
ENSMUSG00000043531	0.883415	0.0799062	3.46713	2.19861e-07	6.4005e-06	TRUE	Sorcs1	sortilin-related
ENSMUSG00000029659	0.398161	0.0361105	3.46225	4.93685e-13	4.38529e-11	TRUE	Medag	mesenteric
ENSMUSG00000026009	0.693318	0.0640603	3.4362	8.68277e-11	4.97771e-09	TRUE	Icos	inducible
ENSMUSG00000105906	45.1854	4.20041	3.42728	8.65953e-07	2.18419e-05	TRUE	Iglc1	immunoglobulin
ENSMUSG00000076514	23.3615	2.17282	3.42654	5.26676e-07	1.39217e-05	TRUE	Igkv17-121	immunoglobulin
ENSMUSG00000102692	0.0334583	0.00311493	3.42424	7.26773e-11	4.30911e-09	TRUE	Dchs2	dachsous
ENSMUSG00000101389	0.916638	0.0861222	3.41151	1.48101e-14	1.81386e-12	TRUE	Ms4a4a	membrane-spanning
ENSMUSG00000095589	28.136	2.65663	3.40476	1.03519e-07	3.20849e-06	TRUE	Ighv1-55	immunoglobulin
ENSMUSG00000095335	9.10774	0.861589	3.40206	2.15254e-05	0.000393065	TRUE	Igkv3-5	immunoglobulin
ENSMUSG00000040522	1.60945	0.15243	3.40018	4.27334e-14	4.7536e-12	TRUE	Tlr8	toll-like
ENSMUSG00000076655	8.89691	0.84783	3.39158	2.76167e-07	7.76021e-06	TRUE	Ighv4-1	immunoglobulin
ENSMUSG00000046591	0.197955	0.0188694	3.39049	4.41835e-12	3.33785e-10	TRUE	Ticrr	TOPBP1-interacting
ENSMUSG00000022667	0.959035	0.0916772	3.38771	3.93494e-11	2.42805e-09	TRUE	Cd200r1	CD200
ENSMUSG00000076617	52.8402	5.0616	3.38397	9.881e-09	3.75571e-07	TRUE	Ighm	immunoglobulin
ENSMUSG00000028965	0.820013	0.0785774	3.38304	1.23145e-08	4.56617e-07	TRUE	Tnfrsf9	tumor
ENSMUSG00000022015	0.145091	0.0139739	3.37717	4.12905e-09	1.7234e-07	TRUE	Tnfsf11	tumor
ENSMUSG00000057751	3.08976	0.297353	3.37713	2.12019e-21	6.67721e-19	TRUE	Megf6	multiple
ENSMUSG00000020264	0.80573	0.077637	3.37503	1.80847e-10	9.76735e-09	TRUE	Slc36a2	solute
ENSMUSG00000021403	0.0765173	0.00737762	3.37411	8.83021e-07	2.21899e-05	TRUE	Serpinb9b	serine
ENSMUSG00000096649	0.694845	0.0670875	3.37231	6.4924e-05	0.00103648	TRUE	Ighv1-31	immunoglobulin
ENSMUSG00000076472	0.536674	0.0519053	3.36988	3.54621e-07	9.67331e-06	TRUE	Trbv15	T
ENSMUSG00000049723	7.06053	0.685378	3.36493	8.8855e-47	1.5391e-43	TRUE	Mmp12	matrix
ENSMUSG00000076672	35.509	3.4486	3.36424	1.33762e-15	2.04932e-13	TRUE	Ighv3-6	immunoglobulin
ENSMUSG00000002057	0.0922388	0.00895887	3.36349	5.3291e-06	0.000112472	TRUE	Foxn1	forkhead
ENSMUSG00000031779	1.73091	0.16816	3.36329	5.01889e-12	3.73337e-10	TRUE	Ccl22	chemokine
ENSMUSG00000035964	0.332138	0.0323878	3.35789	1.79214e-09	8.1081e-08	TRUE	Tmem59l	transmembrane
ENSMUSG00000076591	0.854142	0.0844474	3.33894	5.70987e-05	0.000931166	TRUE	Igkv8-16	immunoglobulin
ENSMUSG00000035246	0.236661	0.0235124	3.33102	1.64121e-09	7.45308e-08	TRUE	Pcyt1b	phosphate
ENSMUSG00000095130	13.3543	1.32876	3.32923	3.65752e-06	7.97615e-05	TRUE	Ighv1-39	immunoglobulin
ENSMUSG00000029379	0.085501	0.00850907	3.32866	1.43293e-06	3.43365e-05	TRUE	Cxcl3	chemokine
ENSMUSG00000063632	0.270555	0.0271231	3.31778	1.78718e-19	4.71077e-17	TRUE	Sox11	SRY
ENSMUSG00000022367	0.050826	0.00509846	3.31707	6.71479e-07	1.74515e-05	TRUE	Has2	hyaluronan
ENSMUSG00000086652	0.159755	0.0160254	3.31707	6.66137e-07	1.73324e-05	TRUE	Gm14029	predicted
ENSMUSG00000026442	0.977896	0.0982233	3.31563	1.48266e-24	6.42046e-22	TRUE	Nfasc	neurofascin
ENSMUSG00000001021	0.177511	0.0178235	3.31543	1.62061e-08	5.82218e-07	TRUE	S100a3	S100
ENSMUSG00000094051	3.46989	0.352106	3.30136	0.000178801	0.00249765	TRUE	Ighv1-36	immunoglobulin
ENSMUSG00000022181	1.51194	0.153891	3.29643	1.55304e-15	2.2825e-13	TRUE	C6	complement
ENSMUSG00000096805	8.10362	0.828739	3.28968	7.70568e-05	0.00120869	TRUE	Ighv9-1	immunoglobulin
ENSMUSG00000027797	1.16624	0.119294	3.28906	2.0744e-13	1.97271e-11	TRUE	Dclk1	doublecortin-like
ENSMUSG00000074677	0.52401	0.0540272	3.27746	1.75077e-12	1.4247e-10	TRUE	Sirpb1c	signal-regulatory
ENSMUSG00000016498	0.197218	0.0204184	3.27103	1.81507e-09	8.1813e-08	TRUE	Pdcd1lg2	programmed
ENSMUSG00000024672	7.26447	0.753354	3.26941	1.02695e-16	1.77882e-14	TRUE	Ms4a7	membrane-spanning
ENSMUSG00000026285	0.395602	0.0410028	3.26928	6.15233e-14	6.63084e-12	TRUE	Pdcd1	programmed
ENSMUSG00000045551	0.192224	0.0200194	3.26667	6.03424e-07	1.57344e-05	TRUE	Fpr1	formyl
ENSMUSG00000027322	1.8129	0.189151	3.26059	4.66559e-14	5.14276e-12	TRUE	Siglec1	sialic
ENSMUSG00000042367	0.827365	0.0863127	3.26042	1.6928e-15	2.4581e-13	TRUE	Gjb3	gap
ENSMUSG00000014602	1.6654	0.173833	3.26016	1.57899e-17	3.19087e-15	TRUE	Kif1a	kinesin
ENSMUSG00000096506	1.24599	0.130705	3.25222	2.80131e-07	7.85338e-06	TRUE	CR974586.5	-
ENSMUSG00000095028	0.407743	0.0429106	3.24736	2.93402e-11	1.84805e-09	TRUE	Sirpb1b	signal-regulatory
ENSMUSG00000096452	2.59698	0.274045	3.24361	3.63213e-11	2.25844e-09	TRUE	Ighv1-77	immunoglobulin
ENSMUSG00000095127	18.6231	1.97354	3.23832	6.85128e-07	1.76937e-05	TRUE	Ighv1-82	immunoglobulin
ENSMUSG00000027962	35.3666	3.74773	3.23829	7.85761e-38	1.05859e-34	TRUE	Vcam1	vascular
ENSMUSG00000025064	0.413313	0.0441225	3.22724	1.66254e-13	1.65232e-11	TRUE	Col17a1	collagen,
ENSMUSG00000076677	29.0595	3.10419	3.2268	2.94673e-06	6.5558e-05	TRUE	Ighv6-3	immunoglobulin
ENSMUSG00000045027	0.828666	0.0888269	3.22121	1.60023e-10	8.72768e-09	TRUE	Prss22	protease,
ENSMUSG00000035914	1.43808	0.154744	3.21596	1.66293e-21	5.30606e-19	TRUE	Cd276	CD276
ENSMUSG00000073492	0.259683	0.0279819	3.21411	5.57191e-12	4.11948e-10	TRUE	Gm10521	predicted
ENSMUSG00000023274	5.86827	0.635923	3.20591	8.14189e-19	1.97441e-16	TRUE	Cd4	CD4
ENSMUSG00000050663	0.04874	0.00531258	3.19743	1.4039e-05	0.000266181	TRUE	Trhde	TRH-degrading
ENSMUSG00000037548	6.89606	0.76265	3.17671	9.30018e-31	6.63322e-28	TRUE	H2-DMb2	histocompatibility
ENSMUSG00000086236	0.134522	0.0148991	3.17435	2.21292e-05	0.000402877	TRUE	5830418P13Rik	RIKEN
ENSMUSG00000076680	15.4957	1.72901	3.16387	4.6292e-06	9.88187e-05	TRUE	Ighv6-6	immunoglobulin
ENSMUSG00000076652	11.3807	1.2706	3.16302	8.58131e-07	2.16993e-05	TRUE	Ighv7-3	immunoglobulin
ENSMUSG00000071068	0.171192	0.0191636	3.15887	2.00161e-16	3.30198e-14	TRUE	Treml2	triggering
ENSMUSG00000026070	2.54734	0.285421	3.15779	1.11702e-15	1.72534e-13	TRUE	Il18r1	interleukin
ENSMUSG00000095612	8.46921	0.949336	3.15725	5.66128e-05	0.000923863	TRUE	Ighv5-4	immunoglobulin
ENSMUSG00000096336	11.045	1.23816	3.15719	1.63422e-06	3.89291e-05	TRUE	Igkv1-135	immunoglobulin
ENSMUSG00000028217	0.0820623	0.00924453	3.14926	1.13218e-08	4.23696e-07	TRUE	Cdh17	cadherin
ENSMUSG00000032204	0.356317	0.0403814	3.14097	2.93235e-09	1.26755e-07	TRUE	Aqp9	aquaporin
ENSMUSG00000040963	0.629193	0.0723692	3.12007	5.82458e-13	5.0808e-11	TRUE	Asgr2	asialoglycoprotein
ENSMUSG00000096490	16.1921	1.867	3.11669	3.17533e-07	8.76016e-06	TRUE	Igkv10-94	immunoglobulin
ENSMUSG00000091457	0.272343	0.0314752	3.11315	3.10664e-05	0.000543942	TRUE	Gm17171	predicted
ENSMUSG00000021795	0.343793	0.039855	3.10917	3.51094e-12	2.70286e-10	TRUE	Sftpd	surfactant
ENSMUSG00000095794	21.1351	2.4564	3.10512	1.49151e-08	5.43895e-07	TRUE	Igkv6-17	immunoglobulin
ENSMUSG00000092627	0.102924	0.011993	3.10081	7.26264e-06	0.000148624	TRUE	D130058E05Rik	RIKEN
ENSMUSG00000017002	12.0196	1.4051	3.09671	2.12749e-12	1.714e-10	TRUE	Slpi	secretory
ENSMUSG00000033730	0.477976	0.055925	3.09498	7.40387e-11	4.35786e-09	TRUE	Egr3	early
ENSMUSG00000030114	0.304596	0.0356407	3.09486	2.77944e-09	1.21008e-07	TRUE	Klrg1	killer
ENSMUSG00000023078	1.59536	0.187655	3.08755	2.57894e-05	0.000461544	TRUE	Cxcl13	chemokine
ENSMUSG00000027022	0.0151908	0.00180515	3.07267	1.16506e-05	0.000225661	TRUE	Xirp2	xin
ENSMUSG00000016283	1.60067	0.190535	3.07055	1.47716e-12	1.21841e-10	TRUE	H2-M2	histocompatibility
ENSMUSG00000066129	0.0483008	0.00576317	3.06766	4.89534e-05	0.00081533	TRUE	Kndc1	kinase
ENSMUSG00000039013	0.132568	0.0158976	3.05933	3.80994e-05	0.000653864	TRUE	Siglecf	sialic
ENSMUSG00000008193	1.88087	0.227034	3.05049	1.97501e-14	2.34774e-12	TRUE	Spib	Spi-B
ENSMUSG00000098276	1.96603	0.237618	3.04804	3.89361e-07	1.0538e-05	TRUE	Mir6358	microRNA
ENSMUSG00000094356	17.2867	2.09239	3.04642	0.00181028	0.0168974	TRUE	Igkv8-28	immunoglobulin
ENSMUSG00000024679	5.71047	0.699084	3.02997	1.40843e-07	4.22182e-06	TRUE	Ms4a6d	membrane-spanning
ENSMUSG00000107622	0.210962	0.0258908	3.02711	9.09491e-06	0.000180484	TRUE	RP24-226D9.3	RIKEN
ENSMUSG00000096422	34.112	4.21069	3.01818	6.95999e-05	0.00110242	TRUE	Igkv12-44	immunoglobulin
ENSMUSG00000053395	0.306101	0.0377943	3.01732	5.71379e-10	2.81054e-08	TRUE	Cacng8	calcium
ENSMUSG00000036422	0.357236	0.0442476	3.01325	1.55781e-09	7.12773e-08	TRUE	Pcdh8	protocadherin
ENSMUSG00000094872	23.3089	2.90346	3.00509	0.000125747	0.0018605	TRUE	Igkv9-120	immunoglobulin
ENSMUSG00000076476	0.459168	0.0573283	3.00154	0.000322572	0.00405095	TRUE	Trbv20	T
ENSMUSG00000067341	0.339307	0.0423599	3.00147	4.23865e-08	1.42365e-06	TRUE	H2-Eb2	histocompatibility
ENSMUSG00000094797	34.5846	4.32662	2.99883	2.4452e-07	7.00073e-06	TRUE	Igkv6-15	immunoglobulin
ENSMUSG00000025431	0.0948051	0.0118699	2.99767	0.00115717	0.0117166	TRUE	Crisp1	cysteine-rich
ENSMUSG00000076572	0.392526	0.0491455	2.99767	0.00232884	0.0206563	TRUE	Igkv18-36	immunoglobulin
ENSMUSG00000007682	0.230456	0.0288719	2.99633	1.83804e-08	6.55476e-07	TRUE	Dio2	deiodinase,
ENSMUSG00000094689	17.1231	2.15484	2.99029	1.37948e-05	0.00026196	TRUE	Ighv1-81	immunoglobulin
ENSMUSG00000025330	0.318442	0.0401031	2.98893	6.73651e-12	4.86192e-10	TRUE	Padi4	peptidyl
ENSMUSG00000041857	0.283849	0.03582	2.98589	6.20371e-05	0.000998274	TRUE	Oosp1	oocyte
ENSMUSG00000037411	6.09992	0.771971	2.98213	1.81735e-17	3.57915e-15	TRUE	Serpine1	serine
ENSMUSG00000018822	0.755122	0.0959172	2.97637	7.91286e-11	4.63495e-09	TRUE	Sfrp5	secreted
ENSMUSG00000094164	4.15885	0.529123	2.97509	0.00144064	0.0139575	TRUE	Ighv2-3	immunoglobulin
ENSMUSG00000094335	58.3233	7.42597	2.97347	1.10574e-07	3.38562e-06	TRUE	Igkv1-117	immunoglobulin
ENSMUSG00000041324	0.637011	0.0811918	2.97146	1.86238e-10	1.00362e-08	TRUE	Inhba	inhibin
ENSMUSG00000096108	0.897872	0.11446	2.97141	0.00639525	0.0458697	TRUE	Ighv11-2	immunoglobulin
ENSMUSG00000025044	1.14607	0.146526	2.96733	8.22371e-14	8.59591e-12	TRUE	Msr1	macrophage
ENSMUSG00000076606	12.1696	1.55716	2.96614	1.59778e-09	7.28312e-08	TRUE	Igkj3	immunoglobulin
ENSMUSG00000047798	1.3513	0.173484	2.96114	1.37021e-15	2.05109e-13	TRUE	Cd300lf	CD300
ENSMUSG00000028364	6.53228	0.842846	2.95422	5.9401e-20	1.6369e-17	TRUE	Tnc	tenascin
ENSMUSG00000030116	3.11463	0.404053	2.94622	2.23226e-10	1.18193e-08	TRUE	Mfap5	microfibrillar
ENSMUSG00000067610	0.507286	0.0659573	2.94384	4.49627e-08	1.50185e-06	TRUE	Klri1	killer
ENSMUSG00000076666	20.2233	2.63355	2.94099	0.00207924	0.0188422	TRUE	Ighv14-4	immunoglobulin
ENSMUSG00000025946	0.0845272	0.0110432	2.93627	7.94789e-05	0.00124026	TRUE	Pth2r	parathyroid
ENSMUSG00000020901	3.81882	0.499831	2.93355	8.47244e-19	2.03422e-16	TRUE	Pik3r5	phosphoinositide-3-kinase
ENSMUSG00000053113	20.996	2.75026	2.93245	3.81248e-25	1.77793e-22	TRUE	Socs3	suppressor
ENSMUSG00000073418	20.8411	2.73123	2.93185	7.4914e-46	1.21111e-42	TRUE	C4b	complement
ENSMUSG00000032053	1.54115	0.202408	2.9288	2.62316e-07	7.40531e-06	TRUE	Pou2af1	POU
ENSMUSG00000040165	1.10431	0.145377	2.92607	2.20604e-07	6.40677e-06	TRUE	Cd209c	CD209c
ENSMUSG00000031595	0.675984	0.0890157	2.92503	1.21068e-10	6.78039e-09	TRUE	Pdgfrl	platelet-derived
ENSMUSG00000076571	0.4051	0.0535717	2.91965	0.00138923	0.0135304	TRUE	Igkv5-37	immunoglobulin
ENSMUSG00000095753	11.6205	1.54057	2.91518	1.63021e-06	3.88718e-05	TRUE	Igkv4-53	immunoglobulin
ENSMUSG00000085675	0.269239	0.03582	2.90974	2.80126e-06	6.27824e-05	TRUE	Gm12022	predicted
ENSMUSG00000022952	3.91763	0.523015	2.90501	9.93995e-27	5.35653e-24	TRUE	Runx1	runt
ENSMUSG00000038670	0.726489	0.0969921	2.90457	6.06107e-25	2.77322e-22	TRUE	Mybpc2	myosin
ENSMUSG00000076562	6.44365	0.860649	2.9045	0.00011047	0.0016516	TRUE	Igkv4-50	immunoglobulin
ENSMUSG00000030074	2.16118	0.289044	2.90239	2.86549e-13	2.65222e-11	TRUE	Gxylt2	glucoside
ENSMUSG00000000627	0.300785	0.040277	2.90075	2.70853e-10	1.41251e-08	TRUE	Sema4f	sema
ENSMUSG00000026043	103.427	13.8698	2.89859	3.79561e-29	2.4222e-26	TRUE	Col3a1	collagen,
ENSMUSG00000041681	0.252004	0.0339792	2.89197	8.07886e-05	0.00125908	TRUE	Iapp	islet
ENSMUSG00000029275	0.34434	0.0465066	2.8876	1.18212e-11	8.09783e-10	TRUE	Gfi1	growth
ENSMUSG00000041481	10.7018	1.45181	2.88186	3.67644e-18	8.17924e-16	TRUE	Serpina3g	serine
ENSMUSG00000074417	0.13274	0.018037	2.87876	2.8368e-07	7.9254e-06	TRUE	Gm14548	predicted
ENSMUSG00000005338	0.498051	0.0677918	2.8772	5.32798e-10	2.6368e-08	TRUE	Cadm3	cell
ENSMUSG00000094134	0.64601	0.0879389	2.87708	0.000106183	0.00159478	TRUE	Ighv5-15	immunoglobulin
ENSMUSG00000085786	0.284564	0.038792	2.87547	1.03186e-06	2.56378e-05	TRUE	Gm15987	predicted
ENSMUSG00000021743	0.16023	0.0218614	2.87278	2.62014e-08	9.06398e-07	TRUE	Fezf2	Fez
ENSMUSG00000095642	11.7548	1.60716	2.87082	0.000252082	0.00332589	TRUE	Ighv14-3	immunoglobulin
ENSMUSG00000066363	0.515429	0.0709023	2.86149	2.25373e-08	7.94376e-07	TRUE	Serpina3f	serine
ENSMUSG00000000223	0.0876857	0.0121293	2.85313	3.07369e-06	6.81568e-05	TRUE	Drp2	dystrophin
ENSMUSG00000057729	0.901265	0.124986	2.85044	1.93889e-06	4.52969e-05	TRUE	Prtn3	proteinase
ENSMUSG00000024529	4.77582	0.662783	2.84909	1.05255e-18	2.4781e-16	TRUE	Lox	lysyl
ENSMUSG00000031285	0.172603	0.0239554	2.84843	2.86126e-09	1.24228e-07	TRUE	Dcx	doublecortin
ENSMUSG00000040552	2.56742	0.357184	2.84547	4.71623e-24	1.97187e-21	TRUE	C3ar1	complement
ENSMUSG00000025473	3.53345	0.492038	2.84423	2.36072e-22	8.17821e-20	TRUE	Adam8	a
ENSMUSG00000076674	7.47456	1.04284	2.84151	0.000838639	0.00898277	TRUE	Ighv3-8	immunoglobulin
ENSMUSG00000001506	66.0111	9.24954	2.83525	1.17028e-23	4.65233e-21	TRUE	Col1a1	collagen,
ENSMUSG00000030148	4.31155	0.60584	2.83106	6.95826e-22	2.34358e-19	TRUE	Clec4a2	C-type
ENSMUSG00000097429	0.119889	0.0168654	2.82917	0.000197339	0.00270171	TRUE	Gm26520	predicted
ENSMUSG00000093894	34.4693	4.85769	2.82701	1.72214e-06	4.07433e-05	TRUE	Ighv1-53	immunoglobulin
ENSMUSG00000051243	1.39872	0.197396	2.82487	2.22088e-17	4.20753e-15	TRUE	Islr2	immunoglobulin
ENSMUSG00000038147	3.91977	0.554356	2.82185	4.98524e-20	1.40572e-17	TRUE	Cd84	CD84
ENSMUSG00000022659	0.464118	0.0656984	2.82009	2.42628e-09	1.06397e-07	TRUE	Gcsam	germinal
ENSMUSG00000030775	0.396615	0.0562346	2.81916	7.94906e-06	0.000160771	TRUE	Trat1	T
ENSMUSG00000096498	3.97504	0.565006	2.81481	0.000708153	0.00779161	TRUE	Ighv2-5	immunoglobulin
ENSMUSG00000019775	0.0571859	0.00817522	2.80549	4.27565e-07	1.14822e-05	TRUE	Rgs17	regulator
ENSMUSG00000044303	0.307546	0.0439976	2.80516	8.04792e-06	0.0001625	TRUE	Cdkn2a	cyclin
ENSMUSG00000047420	0.45974	0.0657789	2.80509	1.49381e-08	5.43917e-07	TRUE	Fam180a	family
ENSMUSG00000054203	0.850587	0.121866	2.80315	5.4717e-15	7.1338e-13	TRUE	Ifi205	interferon
ENSMUSG00000035273	0.706628	0.10133	2.80208	6.85953e-11	4.09714e-09	TRUE	Hpse	heparanase
ENSMUSG00000031362	0.571145	0.0825396	2.79002	6.10749e-10	2.99206e-08	TRUE	Xlr4c	X-linked
ENSMUSG00000097960	0.200009	0.0289266	2.78926	8.02922e-09	3.12534e-07	TRUE	A330074K22Rik	RIKEN
ENSMUSG00000096459	41.5688	6.01447	2.78905	1.08288e-11	7.50005e-10	TRUE	Ighv9-3	immunoglobulin
ENSMUSG00000089942	0.0908102	0.0131385	2.78897	2.12132e-06	4.91798e-05	TRUE	Pira2	paired-Ig-like
ENSMUSG00000094787	4.32495	0.625968	2.78879	0.000847649	0.0090513	TRUE	Ighv1-54	immunoglobulin
ENSMUSG00000095981	10.2677	1.48597	2.7887	7.37831e-06	0.000150736	TRUE	Ighv10-1	immunoglobulin
ENSMUSG00000027073	1.2048	0.174564	2.78652	3.95902e-08	1.33713e-06	TRUE	Prg2	proteoglycan
ENSMUSG00000008461	0.173442	0.0251611	2.78629	1.89097e-09	8.44494e-08	TRUE	Fut1	fucosyltransferase
ENSMUSG00000048215	0.57473	0.0834579	2.78434	8.72746e-08	2.75574e-06	TRUE	A630023P12Rik	RIKEN
ENSMUSG00000026073	0.625302	0.0908441	2.78338	6.32059e-10	3.0778e-08	TRUE	Il1r2	interleukin
ENSMUSG00000096715	23.5393	3.42156	2.78235	0.000811996	0.00873985	TRUE	Igkv3-4	immunoglobulin
ENSMUSG00000097421	0.295274	0.0430322	2.77819	2.09126e-05	0.00038303	TRUE	D630011A20Rik	RIKEN
ENSMUSG00000027656	0.213329	0.0311475	2.77626	3.67904e-07	9.96836e-06	TRUE	Wisp2	WNT1
ENSMUSG00000094087	4.26285	0.62383	2.77278	0.00188793	0.0174808	TRUE	Ighv1-61	immunoglobulin
ENSMUSG00000022577	0.0850643	0.0124687	2.77026	0.00025157	0.00332094	TRUE	Ly6h	lymphocyte
ENSMUSG00000032011	7.48755	1.09828	2.76921	1.30365e-17	2.67911e-15	TRUE	Thy1	thymus
ENSMUSG00000094502	7.52478	1.10955	2.76179	0.000288116	0.00369868	TRUE	Ighv1-69	immunoglobulin
ENSMUSG00000104350	0.515874	0.0761613	2.76008	1.51325e-16	2.54835e-14	TRUE	Gm38244	predicted
ENSMUSG00000049037	3.55428	0.525029	2.75894	1.4645e-15	2.16549e-13	TRUE	Clec4a1	C-type
ENSMUSG00000000628	2.30307	0.34089	2.75606	5.15694e-18	1.10669e-15	TRUE	Hk2	hexokinase
ENSMUSG00000024401	0.78309	0.116047	2.75396	3.13754e-11	1.96096e-09	TRUE	Tnf	tumor
ENSMUSG00000036353	0.47843	0.0709793	2.75273	8.81964e-12	6.18139e-10	TRUE	P2ry12	purinergic
ENSMUSG00000076586	109.454	16.271	2.74994	0.00142931	0.0138699	TRUE	Igkv8-21	immunoglobulin
ENSMUSG00000063646	0.675844	0.101234	2.73934	9.79401e-09	3.74023e-07	TRUE	Jakmip1	janus
ENSMUSG00000094006	29.6927	4.45162	2.73771	4.65447e-06	9.91836e-05	TRUE	Igkv4-59	immunoglobulin
ENSMUSG00000026069	1.14225	0.171849	2.73281	6.82805e-31	5.01758e-28	TRUE	Il1rl1	interleukin
ENSMUSG00000053063	4.30354	0.64782	2.73178	2.7602e-21	8.58141e-19	TRUE	Clec12a	C-type
ENSMUSG00000008318	2.01608	0.303589	2.73127	5.80433e-19	1.45108e-16	TRUE	Relt	RELT
ENSMUSG00000024803	3.88851	0.587111	2.72739	8.59449e-16	1.34462e-13	TRUE	Ankrd1	ankyrin
ENSMUSG00000079293	8.50765	1.28618	2.7257	8.32302e-26	4.11905e-23	TRUE	Clec7a	C-type
ENSMUSG00000095442	2.03979	0.308655	2.72483	0.00185891	0.0172837	TRUE	Ighv1-4	immunoglobulin
ENSMUSG00000026712	7.86938	1.19078	2.72432	3.13502e-25	1.52048e-22	TRUE	Mrc1	mannose
ENSMUSG00000026167	1.90655	0.288998	2.72156	1.78015e-14	2.14769e-12	TRUE	Wnt10a	wingless-type
ENSMUSG00000022229	0.235717	0.0358112	2.71799	9.71046e-10	4.60819e-08	TRUE	Atp12a	ATPase,
ENSMUSG00000016763	1.36881	0.208449	2.71516	7.00184e-14	7.47518e-12	TRUE	Scube1	signal
ENSMUSG00000020312	0.601522	0.092075	2.70755	8.02376e-11	4.68858e-09	TRUE	Shc2	SHC
ENSMUSG00000026770	0.722199	0.110661	2.70634	2.06518e-10	1.10067e-08	TRUE	Il2ra	interleukin
ENSMUSG00000040229	1.06369	0.163829	2.69878	8.7025e-12	6.14042e-10	TRUE	Gpr34	G
ENSMUSG00000098552	0.123666	0.0190564	2.69811	0.000294192	0.00376274	TRUE	Gm27217	predicted
ENSMUSG00000072812	0.577525	0.0892856	2.69327	3.53905e-12	2.70732e-10	TRUE	Ahnak2	AHNAK
ENSMUSG00000099974	2.78703	0.433742	2.68361	1.86537e-14	2.23936e-12	TRUE	Bcl2a1d	B
ENSMUSG00000031554	0.174969	0.0272948	2.68268	2.43153e-06	5.53658e-05	TRUE	Adam5	a
ENSMUSG00000029378	0.151922	0.0236986	2.67993	0.000173313	0.00243219	TRUE	Areg	amphiregulin
ENSMUSG00000104876	0.0636776	0.00993789	2.67962	1.00089e-05	0.000196851	TRUE	Trdc	T
ENSMUSG00000094546	49.7917	7.78111	2.67789	0.000113704	0.00169577	TRUE	Ighv1-26	immunoglobulin
ENSMUSG00000024600	0.166567	0.026123	2.67377	2.20869e-08	7.79632e-07	TRUE	Slc27a6	solute
ENSMUSG00000052270	0.546587	0.08575	2.67223	3.55903e-06	7.76836e-05	TRUE	Fpr2	formyl
ENSMUSG00000024399	5.20051	0.819205	2.66628	6.79395e-15	8.76347e-13	TRUE	Ltb	lymphotoxin
ENSMUSG00000031284	0.346398	0.0546041	2.66515	4.81048e-11	2.93101e-09	TRUE	Pak3	p21
ENSMUSG00000015947	4.23548	0.672995	2.65378	3.79439e-18	8.3649e-16	TRUE	Fcgr1	Fc
ENSMUSG00000022996	0.181569	0.0288955	2.6512	7.63372e-06	0.00015517	TRUE	Wnt10b	wingless-type
ENSMUSG00000104927	0.221457	0.0353356	2.64911	3.14763e-06	6.96443e-05	TRUE	Gm43388	predicted
ENSMUSG00000015314	0.642154	0.102682	2.64441	1.24655e-10	6.95924e-09	TRUE	Slamf6	SLAM
ENSMUSG00000095737	0.470109	0.075204	2.64376	0.00287452	0.0243817	TRUE	Igkv11-125	immunoglobulin
ENSMUSG00000043832	5.31091	0.849808	2.64363	3.92637e-17	7.15899e-15	TRUE	Clec4a3	C-type
ENSMUSG00000076577	19.7596	3.16375	2.64295	0.000245753	0.00325656	TRUE	Igkv8-30	immunoglobulin
ENSMUSG00000067577	0.391195	0.0626431	2.64244	1.07012e-08	4.02959e-07	TRUE	A430093F15Rik	RIKEN
ENSMUSG00000079298	0.692919	0.111406	2.63599	9.66379e-14	1.00578e-11	TRUE	Klrb1b	killer
ENSMUSG00000045404	0.325056	0.0524879	2.62984	1.61825e-12	1.32576e-10	TRUE	Kcnk13	potassium
ENSMUSG00000000318	4.28055	0.692398	2.62806	4.789e-13	4.28536e-11	TRUE	Clec10a	C-type
ENSMUSG00000076522	10.4175	1.68628	2.6272	2.71025e-05	0.000482184	TRUE	Igkv16-104	immunoglobulin
ENSMUSG00000097289	0.0847985	0.0137296	2.62631	0.000220847	0.00296705	TRUE	2010300F17Rik	RIKEN
ENSMUSG00000039462	0.0804177	0.0130374	2.62468	0.000165294	0.00233181	TRUE	Col10a1	collagen,
ENSMUSG00000099757	1.44593	0.234705	2.62304	1.21337e-11	8.26526e-10	TRUE	BE692007	expressed
ENSMUSG00000095771	21.614	3.52987	2.61433	0.000162464	0.00230702	TRUE	Igkv14-111	immunoglobulin
ENSMUSG00000024670	1.37295	0.224297	2.61355	5.42202e-13	4.76391e-11	TRUE	Cd6	CD6
ENSMUSG00000094651	0.098875	0.0161658	2.61246	0.000327662	0.00410212	TRUE	Gal3st2	galactose-3-O-sulfotransferase
ENSMUSG00000094652	6.54891	1.0712	2.61245	0.000151269	0.00217186	TRUE	Ighv1-42	immunoglobulin
ENSMUSG00000094117	10.8208	1.77173	2.61056	0.000457206	0.0054137	TRUE	Igkv3-12	immunoglobulin
ENSMUSG00000036362	0.372826	0.0617019	2.59487	6.1857e-09	2.47939e-07	TRUE	P2ry13	purinergic
ENSMUSG00000026012	0.840384	0.139227	2.59418	9.71437e-13	8.23683e-11	TRUE	Cd28	CD28
ENSMUSG00000002033	4.71466	0.783181	2.58953	8.95563e-17	1.5624e-14	TRUE	Cd3g	CD3
ENSMUSG00000076940	12.84	2.13656	2.58738	0.000109532	0.00163859	TRUE	Iglv2	immunoglobulin
ENSMUSG00000042436	6.12052	1.01844	2.58722	6.30355e-10	3.07568e-08	TRUE	Mfap4	microfibrillar-associated
ENSMUSG00000079259	0.032367	0.00539742	2.5832	1.42704e-07	4.2723e-06	TRUE	Trim71	tripartite
ENSMUSG00000027737	0.168179	0.0280525	2.58312	2.65183e-12	2.10842e-10	TRUE	Slc7a11	solute
ENSMUSG00000105954	4.4051	0.735705	2.58185	2.35931e-13	2.2262e-11	TRUE	Gm42793	predicted
ENSMUSG00000006143	0.246678	0.0412517	2.58003	0.000129389	0.00190741	TRUE	Upk3bl	uroplakin
ENSMUSG00000100459	0.0933768	0.0156392	2.57768	0.000154735	0.00221376	TRUE	Gm5833	predicted
ENSMUSG00000034486	0.0683761	0.0114682	2.577	0.00106046	0.0109337	TRUE	Gbx2	gastrulation
ENSMUSG00000040907	0.548167	0.0919464	2.57559	0.000219913	0.00295614	TRUE	Atp1a3	ATPase,
ENSMUSG00000034028	0.927686	0.155694	2.57479	1.28236e-09	5.94591e-08	TRUE	Cd226	CD226
ENSMUSG00000094634	0.312511	0.0524749	2.57396	6.80614e-07	1.76334e-05	TRUE	Gm3468	predicted
ENSMUSG00000043932	0.0328777	0.00552062	2.57385	0.000191027	0.00263551	TRUE	Klri2	killer
ENSMUSG00000024593	0.0732482	0.0123034	2.57323	1.86501e-06	4.38666e-05	TRUE	Megf10	multiple
ENSMUSG00000102037	1.64595	0.278231	2.56425	9.09148e-09	3.49395e-07	TRUE	Bcl2a1a	B
ENSMUSG00000039109	0.547049	0.0925845	2.56287	3.55873e-08	1.21377e-06	TRUE	F13a1	coagulation
ENSMUSG00000035148	0.143061	0.0242187	2.56245	0.00014892	0.00214068	TRUE	Gpr33	G
ENSMUSG00000026358	0.492617	0.0834506	2.56144	1.03495e-10	5.85023e-09	TRUE	Rgs1	regulator
ENSMUSG00000036587	0.180628	0.0307018	2.55743	2.88261e-06	6.43084e-05	TRUE	Fut7	fucosyltransferase
ENSMUSG00000095197	7.76519	1.32053	2.55589	0.00229948	0.0204483	TRUE	Ighv1-59	immunoglobulin
ENSMUSG00000047462	0.366109	0.0622723	2.55509	6.26173e-10	3.06143e-08	TRUE	A530099J19Rik	G
ENSMUSG00000049130	1.5722	0.268601	2.54912	4.22512e-12	3.21189e-10	TRUE	C5ar1	complement
ENSMUSG00000079563	1.06476	0.18189	2.54907	2.01182e-11	1.315e-09	TRUE	Pglyrp2	peptidoglycan
ENSMUSG00000021356	1.13104	0.194086	2.54287	9.97445e-18	2.10331e-15	TRUE	Irf4	interferon
ENSMUSG00000096464	8.21545	1.41468	2.53794	0.00323309	0.0267768	TRUE	Ighv2-2	immunoglobulin
ENSMUSG00000033860	41.821	7.22025	2.5341	2.99701e-24	1.27504e-21	TRUE	Fgg	fibrinogen
ENSMUSG00000105606	15.5167	2.68617	2.53028	0.00205611	0.0186674	TRUE	Igkv2-109	immunoglobulin
ENSMUSG00000020010	0.152887	0.026489	2.52828	3.33202e-05	0.000579638	TRUE	Vnn3	vanin
ENSMUSG00000038352	1.54908	0.268884	2.52646	7.40233e-11	4.35786e-09	TRUE	Arl5c	ADP-ribosylation
ENSMUSG00000020279	0.365228	0.0634367	2.52592	3.35042e-07	9.15983e-06	TRUE	Il9r	interleukin
ENSMUSG00000096074	43.2861	7.51724	2.52564	8.50548e-05	0.00131626	TRUE	Ighv1-72	immunoglobulin
ENSMUSG00000105160	0.401366	0.069808	2.52433	5.32025e-05	0.00087326	TRUE	A530030E21Rik	RIKEN
ENSMUSG00000091345	0.308383	0.0536027	2.52404	1.4786e-09	6.79091e-08	TRUE	Col6a5	collagen,
ENSMUSG00000038642	62.8144	10.9269	2.52321	8.23119e-20	2.24277e-17	TRUE	Ctss	cathepsin
ENSMUSG00000042265	0.0706083	0.0123149	2.51956	6.36432e-05	0.00102006	TRUE	Trem1	triggering
ENSMUSG00000105128	0.0515827	0.00899663	2.51955	0.000118712	0.00176395	TRUE	Gm42870	predicted
ENSMUSG00000015316	0.143141	0.0249582	2.51933	2.1552e-06	4.99175e-05	TRUE	Slamf1	signaling
ENSMUSG00000058755	0.226019	0.0394119	2.51902	1.44974e-09	6.671e-08	TRUE	Osm	oncostatin
ENSMUSG00000013974	0.617657	0.108026	2.51462	3.46657e-09	1.47492e-07	TRUE	Mcemp1	mast
ENSMUSG00000089929	0.520325	0.0910259	2.51434	6.83296e-09	2.7075e-07	TRUE	Bcl2a1b	B
ENSMUSG00000030592	0.0391549	0.00687368	2.50958	1.10157e-07	3.37712e-06	TRUE	Ryr1	ryanodine
ENSMUSG00000030361	0.144095	0.0253272	2.50921	0.000267106	0.00348108	TRUE	Klrb1a	killer
ENSMUSG00000031495	0.119076	0.0209959	2.50505	0.00036722	0.0045089	TRUE	Cd209d	CD209d
ENSMUSG00000053219	0.308136	0.0544822	2.49923	6.82843e-06	0.00014033	TRUE	Raet1e	retinoic
ENSMUSG00000022456	0.724249	0.128614	2.49324	6.88979e-09	2.71671e-07	TRUE	2020-09-03	septin
ENSMUSG00000026580	0.776648	0.138072	2.4914	1.11291e-07	3.40328e-06	TRUE	Selp	selectin,
ENSMUSG00000056174	0.733593	0.130494	2.49103	1.54676e-11	1.03047e-09	TRUE	Col8a2	collagen,
ENSMUSG00000020676	0.821965	0.146251	2.49	1.58702e-08	5.70998e-07	TRUE	Ccl11	chemokine
ENSMUSG00000079419	4.03273	0.719955	2.48571	3.90995e-13	3.56452e-11	TRUE	Ms4a6c	membrane-spanning
ENSMUSG00000053687	1.10445	0.197353	2.48424	3.57206e-10	1.81219e-08	TRUE	Dpep2	dipeptidase
ENSMUSG00000018927	18.9901	3.39499	2.48376	4.78804e-21	1.45137e-18	TRUE	Ccl6	chemokine
ENSMUSG00000000567	1.6652	0.298097	2.48168	3.59743e-16	5.85488e-14	TRUE	Sox9	SRY
ENSMUSG00000097108	0.0418357	0.00749905	2.47925	6.39596e-05	0.00102445	TRUE	Gm26581	predicted
ENSMUSG00000076937	13.5684	2.43608	2.47768	3.11243e-06	6.89282e-05	TRUE	Iglc2	immunoglobulin
ENSMUSG00000096767	1.05655	0.189679	2.47767	0.00065215	0.00727779	TRUE	Ighv1-62-3	immunoglobulin
ENSMUSG00000023484	0.161617	0.0290402	2.47581	0.000100998	0.00152503	TRUE	Prph	peripherin
ENSMUSG00000059498	14.115	2.53798	2.47545	1.86399e-17	3.61614e-15	TRUE	Fcgr3	Fc
ENSMUSG00000000562	0.12945	0.0233184	2.47262	2.01767e-05	0.000370671	TRUE	Adora3	adenosine
ENSMUSG00000096515	9.31453	1.6787	2.4722	0.00191981	0.0176883	TRUE	Igkv14-100	immunoglobulin
ENSMUSG00000053475	0.06215	0.011231	2.46811	0.00375922	0.030266	TRUE	Tnfaip6	tumor
ENSMUSG00000071716	0.470939	0.0851483	2.46733	1.32263e-11	8.93421e-10	TRUE	Apol7e	apolipoprotein
ENSMUSG00000030577	0.893488	0.16164	2.4665	4.29759e-08	1.44144e-06	TRUE	Cd22	CD22
ENSMUSG00000028071	0.76574	0.138588	2.46614	2.97958e-10	1.53407e-08	TRUE	Sh2d2a	SH2
ENSMUSG00000085295	0.188626	0.0342368	2.46135	0.000158757	0.00226329	TRUE	4930430E12Rik	RIKEN
ENSMUSG00000094930	7.7573	1.41044	2.45952	4.32913e-07	1.1613e-05	TRUE	Igkv6-25	immunoglobulin
ENSMUSG00000079227	14.1809	2.57936	2.45882	2.75607e-19	7.18652e-17	TRUE	Ccr5	chemokine
ENSMUSG00000027068	0.0646761	0.0117656	2.45789	2.71216e-05	0.000482184	TRUE	Dhrs9	dehydrogenase/reductase
ENSMUSG00000028751	0.137136	0.0249744	2.4571	0.00320939	0.026626	TRUE	Pla2g2e	phospholipase
ENSMUSG00000022225	0.0859336	0.0156497	2.4571	0.00376116	0.0302715	TRUE	Cma1	chymase
ENSMUSG00000022376	0.0366823	0.00670201	2.45512	0.000148714	0.00213897	TRUE	Adcy8	adenylate
ENSMUSG00000071552	0.545991	0.0998275	2.45198	5.7632e-08	1.88862e-06	TRUE	Tigit	T
ENSMUSG00000031722	2.42399	0.44462	2.44659	1.50084e-07	4.46022e-06	TRUE	Hp	haptoglobin
ENSMUSG00000029373	5.10577	0.937382	2.44521	2.39752e-11	1.54217e-09	TRUE	Pf4	platelet
ENSMUSG00000026068	1.24538	0.228865	2.44391	4.58809e-14	5.08042e-12	TRUE	Il18rap	interleukin
ENSMUSG00000024306	0.0372073	0.00684263	2.44259	0.000267706	0.00348333	TRUE	Ccdc178	coiled
ENSMUSG00000050635	0.321465	0.0591342	2.44253	0.000193294	0.00266026	TRUE	Sprr2f	small
ENSMUSG00000036334	0.726292	0.133767	2.44069	3.01909e-11	1.89181e-09	TRUE	Igsf10	immunoglobulin
ENSMUSG00000049103	9.55246	1.76218	2.43853	2.27542e-18	5.20557e-16	TRUE	Ccr2	chemokine
ENSMUSG00000023886	13.4416	2.48324	2.4364	5.71315e-10	2.81054e-08	TRUE	Smoc2	SPARC
ENSMUSG00000030745	1.9419	0.359605	2.43293	3.40824e-14	3.86214e-12	TRUE	Il21r	interleukin
ENSMUSG00000073164	0.0958563	0.017758	2.43283	0.000311063	0.00393495	TRUE	2410018L13Rik	RIKEN
ENSMUSG00000030092	0.0499245	0.00924882	2.43282	0.000386342	0.00470321	TRUE	Cntn6	contactin
ENSMUSG00000076462	0.184785	0.0342946	2.42959	0.000613901	0.00691458	TRUE	Trbv2	T
ENSMUSG00000076609	978.195	181.824	2.42758	5.78868e-07	1.51593e-05	TRUE	Igkc	immunoglobulin
ENSMUSG00000037944	0.691411	0.128589	2.42657	1.04359e-08	3.9419e-07	TRUE	Ccr7	chemokine
ENSMUSG00000031494	2.63844	0.493368	2.41892	1.55143e-10	8.51183e-09	TRUE	Cd209a	CD209a
ENSMUSG00000004814	0.235072	0.0439732	2.41816	1.31183e-05	0.000250488	TRUE	Ccl24	chemokine
ENSMUSG00000060487	1.47292	0.276025	2.41559	1.58708e-23	6.20751e-21	TRUE	Samd5	sterile
ENSMUSG00000105602	0.0369971	0.00694822	2.41271	0.00112035	0.0114201	TRUE	Gm10636	predicted
ENSMUSG00000033213	0.969771	0.182254	2.41205	4.69204e-07	1.25311e-05	TRUE	AA467197	expressed
ENSMUSG00000076523	33.0911	6.21999	2.41151	0.000419489	0.00503844	TRUE	Igkv15-103	immunoglobulin
ENSMUSG00000031740	6.8455	1.28709	2.41103	2.24609e-18	5.1874e-16	TRUE	Mmp2	matrix
ENSMUSG00000105547	2.11612	0.398914	2.40769	8.06216e-07	2.05149e-05	TRUE	Iglc3	immunoglobulin
ENSMUSG00000004707	2.01599	0.380013	2.40731	8.51643e-11	4.90554e-09	TRUE	Ly9	lymphocyte
ENSMUSG00000012889	0.943217	0.177943	2.40615	6.0055e-12	4.42655e-10	TRUE	Podnl1	podocan-like
ENSMUSG00000087364	0.295744	0.055788	2.4059	3.52489e-06	7.70771e-05	TRUE	Gm13398	predicted
ENSMUSG00000092130	0.0591529	0.0111661	2.40481	0.000526754	0.00609727	TRUE	D030025P21Rik	RIKEN
ENSMUSG00000020808	1.47793	0.279057	2.40464	8.20974e-10	3.93451e-08	TRUE	Fam64a	PICALM
ENSMUSG00000014453	0.22035	0.0416706	2.40231	0.000108453	0.00162344	TRUE	Blk	B
ENSMUSG00000071713	2.42984	0.459833	2.40163	1.26099e-14	1.55224e-12	TRUE	Csf2rb	colony
ENSMUSG00000057818	0.163524	0.0309419	2.40122	0.000270758	0.00351117	TRUE	1600029O15Rik	RIKEN
ENSMUSG00000050075	0.387146	0.0733244	2.40017	3.5674e-08	1.21502e-06	TRUE	Gpr171	G
ENSMUSG00000013367	1.4149	0.268241	2.39916	4.60697e-20	1.31434e-17	TRUE	Iglon5	IgLON
ENSMUSG00000063193	0.605629	0.115462	2.39172	2.40568e-10	1.26546e-08	TRUE	Cd300lb	CD300
ENSMUSG00000050138	0.0520057	0.00991992	2.39008	0.00173343	0.0162613	TRUE	Kcnk12	potassium
ENSMUSG00000034958	0.0368667	0.00703221	2.39008	0.0015306	0.0146245	TRUE	Atcay	ataxia,
ENSMUSG00000060112	0.107567	0.0205181	2.39006	0.000699671	0.00772382	TRUE	Olfr60	olfactory
ENSMUSG00000038379	0.378637	0.0726848	2.38141	3.18168e-10	1.62502e-08	TRUE	Ttk	Ttk
ENSMUSG00000019987	0.473704	0.0910989	2.37849	1.19408e-06	2.91312e-05	TRUE	Arg1	arginase,
ENSMUSG00000096833	12.3308	2.37177	2.37826	0.000937645	0.00989034	TRUE	Igkv4-55	immunoglobulin
ENSMUSG00000020000	0.325758	0.0627009	2.37685	5.94871e-06	0.000123719	TRUE	Moxd1	monooxygenase,
ENSMUSG00000076668	0.969727	0.187882	2.36892	0.00673938	0.0477168	TRUE	Ighv7-4	immunoglobulin
ENSMUSG00000050350	0.587552	0.113792	2.36866	7.71097e-10	3.71751e-08	TRUE	Gpr18	G
ENSMUSG00000033538	7.51257	1.45575	2.36748	6.37768e-23	2.27439e-20	TRUE	Casp4	caspase
ENSMUSG00000091733	0.123152	0.0238553	2.36738	0.00019674	0.00269544	TRUE	Gm8094	predicted
ENSMUSG00000020702	0.0800547	0.0155196	2.36691	0.0029548	0.0249057	TRUE	Ccl1	chemokine
ENSMUSG00000074252	0.053092	0.0102926	2.36691	0.0046685	0.0359987	TRUE	Gm10654	predicted
ENSMUSG00000032093	1.3789	0.267479	2.36598	2.65281e-08	9.16392e-07	TRUE	Cd3e	CD3
ENSMUSG00000053044	0.724175	0.140743	2.363	1.03598e-07	3.20849e-06	TRUE	Cd8b1	CD8
ENSMUSG00000068252	0.110535	0.0214922	2.36285	0.00105332	0.010874	TRUE	Apol7b	apolipoprotein
ENSMUSG00000099398	0.634343	0.123413	2.36171	9.76072e-10	4.623e-08	TRUE	Ms4a14	membrane-spanning
ENSMUSG00000040950	19.7698	3.85306	2.35921	5.74173e-23	2.07816e-20	TRUE	Mgl2	macrophage
ENSMUSG00000030651	0.424334	0.0827565	2.35797	1.66253e-05	0.00031147	TRUE	Art2b	ADP-ribosyltransferase
ENSMUSG00000046610	0.0761805	0.0148741	2.35717	0.000168324	0.00236916	TRUE	Oacyl	O-acyltransferase
ENSMUSG00000094420	49.2976	9.62301	2.35697	1.8709e-06	4.39624e-05	TRUE	Igkv10-96	immunoglobulin
ENSMUSG00000045502	0.210118	0.0410169	2.35628	8.89306e-07	2.23016e-05	TRUE	Hcar2	hydroxycarboxylic
ENSMUSG00000094194	9.13349	1.78463	2.35575	0.00150413	0.0144284	TRUE	Ighv5-16	immunoglobulin
ENSMUSG00000034833	0.391281	0.076513	2.35423	2.20409e-08	7.79381e-07	TRUE	Tespa1	thymocyte
ENSMUSG00000058818	4.01334	0.786414	2.35141	1.61915e-16	2.70789e-14	TRUE	Pirb	paired
ENSMUSG00000024989	0.607767	0.119153	2.35038	1.24061e-12	1.03384e-10	TRUE	Cep55	centrosomal
ENSMUSG00000043157	1.06435	0.208793	2.34945	1.05408e-11	7.3242e-10	TRUE	Arl11	ADP-ribosylation
ENSMUSG00000042268	0.0498656	0.00978348	2.34945	0.00296193	0.0249572	TRUE	Slc26a9	solute
ENSMUSG00000024677	5.45191	1.06987	2.34931	1.68384e-13	1.65988e-11	TRUE	Ms4a6b	membrane-spanning
ENSMUSG00000025355	0.566731	0.111233	2.34903	1.39069e-10	7.68406e-09	TRUE	Mmp19	matrix
ENSMUSG00000066952	0.320938	0.0633461	2.34243	1.54047e-10	8.47086e-09	TRUE	Myo1h	myosin
ENSMUSG00000076580	10.6192	2.09963	2.33856	0.000747423	0.00814973	TRUE	Igkv8-27	immunoglobulin
ENSMUSG00000062638	0.05861	0.0116078	2.33573	0.00218119	0.0196194	TRUE	Btnl1	butyrophilin-like
ENSMUSG00000090709	0.0380444	0.00753477	2.33568	0.000607318	0.00685956	TRUE	Gm17173	predicted
ENSMUSG00000031872	0.055935	0.0110808	2.33559	3.62748e-05	0.000626541	TRUE	Bean1	brain
ENSMUSG00000042581	0.0747486	0.0148191	2.33507	0.000660669	0.00735594	TRUE	Thsd7b	thrombospondin,
ENSMUSG00000023931	0.0546527	0.0108412	2.33495	0.00025436	0.00335048	TRUE	Efhb	EF
ENSMUSG00000040747	7.95677	1.57742	2.33457	9.98454e-21	2.95274e-18	TRUE	Cd53	CD53
ENSMUSG00000074361	0.320318	0.0635207	2.33375	4.2672e-14	4.7536e-12	TRUE	C5ar2	complement
ENSMUSG00000031506	1.54459	0.307594	2.32824	1.92738e-14	2.30241e-12	TRUE	Ptpn7	protein
ENSMUSG00000095079	475.93	95.1245	2.32286	8.42613e-06	0.000169249	TRUE	Igha	immunoglobulin
ENSMUSG00000050108	0.553339	0.11079	2.3203	7.23666e-14	7.62995e-12	TRUE	Bpifc	BPI
ENSMUSG00000032033	0.1279	0.0255939	2.32026	1.25528e-05	0.000241208	TRUE	Barx2	BarH-like
ENSMUSG00000042817	0.860199	0.172312	2.31964	9.66312e-11	5.50072e-09	TRUE	Flt3	FMS-like
ENSMUSG00000104769	0.689609	0.138146	2.31959	0.00484817	0.0369944	TRUE	Igkv8-34	immunoglobulin
ENSMUSG00000094198	7.36477	1.4764	2.31853	0.00507562	0.0383558	TRUE	Ighv1-50	immunoglobulin
ENSMUSG00000025746	0.169034	0.033891	2.31777	0.00113384	0.0115189	TRUE	Il6	interleukin
ENSMUSG00000026117	1.80599	0.362795	2.31553	9.82084e-14	1.01776e-11	TRUE	Zap70	zeta-chain
ENSMUSG00000023885	5.31203	1.06738	2.31517	1.51649e-19	4.04119e-17	TRUE	Thbs2	thrombospondin
ENSMUSG00000076490	2.98499	0.600308	2.31397	5.33219e-08	1.76406e-06	TRUE	Trbc1	T
ENSMUSG00000022126	0.104492	0.0210306	2.31185	2.29032e-06	5.26947e-05	TRUE	Irg1	aconitate
ENSMUSG00000076556	15.9701	3.21685	2.31175	0.000735711	0.00804736	TRUE	Igkv4-57	immunoglobulin
ENSMUSG00000024105	0.0529157	0.0106872	2.3076	0.00102012	0.0105813	TRUE	Themis3	thymocyte
ENSMUSG00000087196	0.380016	0.0768988	2.30418	2.45115e-05	0.000441607	TRUE	Gm13373	predicted
ENSMUSG00000033777	2.41653	0.489401	2.30379	1.63767e-11	1.08507e-09	TRUE	Tlr13	toll-like
ENSMUSG00000053318	2.37679	0.481323	2.30377	4.11001e-13	3.73287e-11	TRUE	Slamf8	SLAM
ENSMUSG00000105139	0.612962	0.124265	2.30235	9.64428e-10	4.58576e-08	TRUE	Gm43223	predicted
ENSMUSG00000053007	1.91934	0.389498	2.30088	7.34206e-14	7.70758e-12	TRUE	Creb5	cAMP
ENSMUSG00000034463	0.898574	0.182423	2.30014	3.18303e-10	1.62502e-08	TRUE	Scara3	scavenger
ENSMUSG00000026193	38.0659	7.73174	2.29963	8.14301e-24	3.30594e-21	TRUE	Fn1	fibronectin
ENSMUSG00000067149	122.259	24.849	2.29868	1.23378e-05	0.000237453	TRUE	Jchain	immunoglobulin
ENSMUSG00000076607	15.5293	3.15782	2.2978	1.03391e-05	0.000202359	TRUE	Igkj4	immunoglobulin
ENSMUSG00000073902	0.995525	0.202584	2.29698	1.25882e-10	7.00148e-09	TRUE	Gm1966	predicted
ENSMUSG00000089812	0.72802	0.148633	2.29289	1.89393e-06	4.44176e-05	TRUE	Gm15867	predicted
ENSMUSG00000091754	0.457066	0.0932502	2.29279	3.50988e-06	7.68183e-05	TRUE	Gm3636	predicted
ENSMUSG00000094433	13.0613	2.6674	2.2918	2.41898e-07	6.94204e-06	TRUE	Igkv5-43	immunoglobulin
ENSMUSG00000020911	10.8734	2.2218	2.29098	0.000128155	0.00189152	TRUE	Krt19	keratin
ENSMUSG00000017400	0.326287	0.066665	2.29093	5.44334e-06	0.000114485	TRUE	Stac2	SH3
ENSMUSG00000103174	0.0808977	0.0165285	2.29068	0.00087581	0.00930692	TRUE	Gm37168	predicted
ENSMUSG00000078763	1.1013	0.225411	2.28856	4.20482e-11	2.57492e-09	TRUE	Slfn1	schlafen
ENSMUSG00000023903	0.298497	0.0611531	2.28683	1.46333e-07	4.37017e-06	TRUE	Mmp25	matrix
ENSMUSG00000099375	0.087808	0.0179863	2.28681	0.000589709	0.00671067	TRUE	Gm28187	predicted
ENSMUSG00000024056	0.584509	0.119905	2.28495	1.2501e-12	1.03818e-10	TRUE	Ndc80	NDC80
ENSMUSG00000009356	0.898716	0.184482	2.28487	5.99123e-09	2.40941e-07	TRUE	Lpo	lactoperoxidase
ENSMUSG00000056498	2.77349	0.569269	2.28459	7.036e-14	7.47518e-12	TRUE	Tmem154	transmembrane
ENSMUSG00000076576	6.39584	1.31539	2.28198	3.02231e-06	6.71163e-05	TRUE	Igkv6-32	immunoglobulin
ENSMUSG00000062296	0.345953	0.0711758	2.28075	8.07963e-13	6.92336e-11	TRUE	Trank1	tetratricopeptide
ENSMUSG00000030142	0.199675	0.0411331	2.27868	6.79674e-05	0.00108008	TRUE	Clec4e	C-type
ENSMUSG00000027863	1.98732	0.409558	2.2786	6.99771e-10	3.38037e-08	TRUE	Cd2	CD2
ENSMUSG00000008845	0.471297	0.0972384	2.27693	4.74794e-09	1.94818e-07	TRUE	Cd163	CD163
ENSMUSG00000094694	26.4209	5.4622	2.27417	0.000939477	0.00990536	TRUE	Ighv1-9	immunoglobulin
ENSMUSG00000034040	0.720663	0.14902	2.27374	5.5344e-16	8.94728e-14	TRUE	Wbscr17	polypeptide
ENSMUSG00000076541	2.03897	0.422237	2.27156	0.000698165	0.00771321	TRUE	Igkv4-79	immunoglobulin
ENSMUSG00000035186	3.59882	0.746395	2.2697	2.61288e-08	9.05176e-07	TRUE	Ubd	ubiquitin
ENSMUSG00000074419	0.0909751	0.0189087	2.267	0.000194838	0.00267544	TRUE	Gm15448	predicted
ENSMUSG00000035818	0.309577	0.064362	2.26565	1.17691e-05	0.000227411	TRUE	Plekhs1	pleckstrin
ENSMUSG00000028246	0.344891	0.0717063	2.26561	1.16127e-06	2.83594e-05	TRUE	Faxc	failed
ENSMUSG00000018620	0.0281724	0.00586232	2.26456	0.00422552	0.0332799	TRUE	Mmp20	matrix
ENSMUSG00000044162	0.356071	0.0741009	2.26436	4.75309e-07	1.26703e-05	TRUE	Tnip3	TNFAIP3
ENSMUSG00000057454	0.167907	0.0349558	2.26433	4.95261e-07	1.31689e-05	TRUE	Lypd3	Ly6/Plaur
ENSMUSG00000076608	14.4033	3.00538	2.26132	2.55126e-05	0.000457265	TRUE	Igkj5	immunoglobulin
ENSMUSG00000029204	0.543886	0.113604	2.25905	2.07898e-11	1.348e-09	TRUE	Rhoh	ras
ENSMUSG00000028068	1.29121	0.270289	2.25613	4.56519e-15	6.01662e-13	TRUE	Iqgap3	IQ
ENSMUSG00000075408	0.162287	0.0340206	2.25364	0.00600008	0.0436811	TRUE	6030408B16Rik	RIKEN
ENSMUSG00000049109	0.274346	0.0575484	2.25267	3.44486e-07	9.40741e-06	TRUE	Themis	thymocyte
ENSMUSG00000056529	1.12347	0.236317	2.24915	2.04293e-11	1.33175e-09	TRUE	Ptafr	platelet-activating
ENSMUSG00000042489	1.22316	0.257264	2.24905	8.38327e-12	5.94428e-10	TRUE	Clspn	claspin
ENSMUSG00000021298	1.57554	0.331617	2.24818	4.72246e-12	3.5455e-10	TRUE	Gpr132	G
ENSMUSG00000058099	2.41788	0.509318	2.24707	2.05457e-14	2.43041e-12	TRUE	Nfam1	Nfat
ENSMUSG00000078771	3.7479	0.789916	2.24628	1.19672e-17	2.48038e-15	TRUE	Evi2a	ecotropic
ENSMUSG00000085058	0.207759	0.0439282	2.24212	0.000246923	0.00326804	TRUE	8030453O22Rik	RIKEN
ENSMUSG00000036896	52.5732	11.1349	2.23923	3.09381e-15	4.21488e-13	TRUE	C1qc	complement
ENSMUSG00000066682	0.937228	0.198616	2.23792	6.05839e-11	3.63654e-09	TRUE	Pilrb2	paired
ENSMUSG00000025789	0.277685	0.0589313	2.23595	3.47509e-05	0.000602796	TRUE	St8sia2	ST8
ENSMUSG00000076587	3.57238	0.759266	2.2346	0.00671981	0.047596	TRUE	Igkv6-20	immunoglobulin
ENSMUSG00000051242	0.605123	0.128751	2.23236	4.81027e-09	1.97042e-07	TRUE	Pcdhb9	protocadherin
ENSMUSG00000025017	2.99568	0.637743	2.23176	6.94078e-15	8.90549e-13	TRUE	Pik3ap1	phosphoinositide-3-kinase
ENSMUSG00000036887	70.392	15.0685	2.22387	3.63773e-15	4.87375e-13	TRUE	C1qa	complement
ENSMUSG00000015950	4.50319	0.965001	2.22233	2.59513e-13	2.4298e-11	TRUE	Ncf1	neutrophil
ENSMUSG00000076749	0.496393	0.106399	2.22146	0.000189703	0.00262575	TRUE	Tcrg-C1	T
ENSMUSG00000086187	0.175345	0.0376024	2.22065	0.000840061	0.00898992	TRUE	Gm12860	predicted
ENSMUSG00000039196	0.173218	0.0371533	2.22056	0.00439788	0.0343695	TRUE	Orm1	orosomucoid
ENSMUSG00000029348	0.128359	0.0275296	2.22047	0.000554615	0.00637715	TRUE	Asphd2	aspartate
ENSMUSG00000041907	0.0699552	0.0150046	2.22033	0.000214791	0.00289211	TRUE	Gpr45	G
ENSMUSG00000044288	0.190626	0.0409014	2.22032	1.33708e-10	7.41971e-09	TRUE	Cnr1	cannabinoid
ENSMUSG00000030427	0.124406	0.0266935	2.22031	6.98719e-05	0.00110528	TRUE	Lilra6	leukocyte
ENSMUSG00000029377	0.0243903	0.00523309	2.22026	0.00427915	0.0335668	TRUE	Ereg	epiregulin
ENSMUSG00000047562	0.0520325	0.0111657	2.22017	0.00554249	0.0410524	TRUE	Mmp10	matrix
ENSMUSG00000021803	0.0389972	0.00836921	2.22013	0.000450522	0.00534859	TRUE	Cdhr1	cadherin-related
ENSMUSG00000078452	0.0829896	0.0178239	2.21976	0.00136065	0.0133262	TRUE	Raet1d	retinoic
ENSMUSG00000044811	4.55211	0.977578	2.21917	1.64812e-17	3.30304e-15	TRUE	AF251705	CD300C
ENSMUSG00000090675	0.161196	0.0346991	2.21884	4.70487e-05	0.000787392	TRUE	Olfr111	olfactory
ENSMUSG00000051969	0.562056	0.120722	2.21874	6.98844e-11	4.16387e-09	TRUE	Tlr11	toll-like
ENSMUSG00000030792	0.210608	0.0453114	2.21792	0.0039248	0.0313596	TRUE	Dkkl1	dickkopf-like
ENSMUSG00000084796	4.6058	0.990198	2.21744	1.83245e-09	8.22907e-08	TRUE	Mir142hg	Mir142
ENSMUSG00000046805	20.7372	4.46567	2.21527	1.36869e-15	2.05109e-13	TRUE	Mpeg1	macrophage
ENSMUSG00000024300	5.02303	1.08305	2.21344	3.38081e-18	7.66213e-16	TRUE	Myo1f	myosin
ENSMUSG00000059108	0.801287	0.173165	2.2105	9.46668e-08	2.95453e-06	TRUE	Ifitm6	interferon
ENSMUSG00000067235	2.49198	0.538643	2.20987	0.000166669	0.00234983	TRUE	H2-Q10	histocompatibility
ENSMUSG00000024501	18.8966	4.08655	2.20916	8.17964e-24	3.30594e-21	TRUE	Dpysl3	dihydropyrimidinase-like
ENSMUSG00000001985	0.0296101	0.00641484	2.20559	3.40704e-06	7.48376e-05	TRUE	Grik3	glutamate
ENSMUSG00000046179	0.55243	0.119816	2.20501	2.63796e-11	1.67025e-09	TRUE	E2f8	E2F
ENSMUSG00000015355	5.4051	1.17245	2.2047	3.62028e-14	4.06444e-12	TRUE	Cd48	CD48
ENSMUSG00000071715	5.90509	1.28152	2.20401	2.29872e-17	4.288e-15	TRUE	Ncf4	neutrophil
ENSMUSG00000039748	0.525689	0.114125	2.20327	4.83707e-14	5.30764e-12	TRUE	Exo1	exonuclease
ENSMUSG00000070594	0.149727	0.0325255	2.20252	5.80703e-08	1.90041e-06	TRUE	Gm4788	predicted
ENSMUSG00000028859	2.3103	0.502363	2.20121	1.34658e-15	2.04932e-13	TRUE	Csf3r	colony
ENSMUSG00000051998	2.45763	0.53508	2.1995	5.36272e-09	2.17833e-07	TRUE	Lax1	lymphocyte
ENSMUSG00000051498	0.63507	0.138532	2.19641	6.36301e-10	3.09224e-08	TRUE	Tlr6	toll-like
ENSMUSG00000098112	5.2517	1.14588	2.19633	8.87144e-19	2.10914e-16	TRUE	Bin2	bridging
ENSMUSG00000024397	9.38076	2.04936	2.19445	3.41976e-12	2.64949e-10	TRUE	Aif1	allograft
ENSMUSG00000025930	0.138703	0.0303115	2.19407	0.000435074	0.0052062	TRUE	Msc	musculin
ENSMUSG00000076487	2.85268	0.623821	2.19248	0.000831959	0.008927	TRUE	Trbj1-5	T
ENSMUSG00000037860	3.31477	0.725955	2.19086	3.49001e-14	3.93641e-12	TRUE	Aim2	absent
ENSMUSG00000076867	0.296052	0.0649123	2.1896	0.000190505	0.00263533	TRUE	Trdv4	T
ENSMUSG00000030218	411.954	90.4246	2.18769	4.37193e-12	3.3131e-10	TRUE	Mgp	matrix
ENSMUSG00000062380	0.199126	0.0437199	2.18751	0.000162964	0.00231055	TRUE	Tubb3	tubulin,
ENSMUSG00000052013	0.960709	0.210923	2.18732	6.71092e-09	2.66787e-07	TRUE	Btla	B
ENSMUSG00000060509	0.600425	0.131941	2.18591	3.03405e-07	8.40865e-06	TRUE	Xcr1	chemokine
ENSMUSG00000076498	4.183	0.919741	2.1853	1.88067e-11	1.2326e-09	TRUE	Trbc2	T
ENSMUSG00000025877	1.32584	0.291592	2.18475	8.11826e-11	4.7324e-09	TRUE	Hk3	hexokinase
ENSMUSG00000075122	0.256492	0.0564039	2.18445	7.53804e-06	0.00015387	TRUE	Cd80	CD80
ENSMUSG00000092415	0.203116	0.0446916	2.18381	0.00317686	0.0264375	TRUE	Gm20513	predicted
ENSMUSG00000026979	3.43688	0.758195	2.18042	2.38572e-15	3.34414e-13	TRUE	Psd4	pleckstrin
ENSMUSG00000076665	1.64877	0.364115	2.17913	0.00138818	0.0135303	TRUE	Ighv7-1	immunoglobulin
ENSMUSG00000067714	0.527124	0.116744	2.17549	1.39303e-07	4.18598e-06	TRUE	Lpar5	lysophosphatidic
ENSMUSG00000050921	0.67733	0.150017	2.17464	1.98842e-05	0.000365852	TRUE	P2ry10	purinergic
ENSMUSG00000095200	7.42436	1.64851	2.17118	0.00144972	0.0140077	TRUE	Ighv1-7	immunoglobulin
ENSMUSG00000095571	9.3225	2.07012	2.17102	0.00339141	0.0278596	TRUE	Ighv5-17	immunoglobulin
ENSMUSG00000018168	1.32015	0.293167	2.17091	3.87808e-08	1.31346e-06	TRUE	Ikzf3	IKAROS
ENSMUSG00000033192	4.38218	0.973923	2.16976	5.18878e-17	9.32059e-15	TRUE	Lpcat2	lysophosphatidylcholine
ENSMUSG00000042385	0.390971	0.0871816	2.16456	0.000414717	0.00499277	TRUE	Gzmk	granzyme
ENSMUSG00000031497	4.6823	1.045	2.16364	1.09314e-09	5.1175e-08	TRUE	Tnfsf13b	tumor
ENSMUSG00000026628	3.25558	0.726942	2.16286	2.68074e-20	7.73904e-18	TRUE	Atf3	activating
ENSMUSG00000032094	1.17535	0.263186	2.15897	3.20153e-08	1.09657e-06	TRUE	Cd3d	CD3
ENSMUSG00000000409	3.99431	0.895449	2.15723	2.56037e-11	1.63392e-09	TRUE	Lck	lymphocyte
ENSMUSG00000095630	16.8108	3.7705	2.15665	0.00289781	0.0245449	TRUE	Igkv6-23	immunoglobulin
ENSMUSG00000032816	0.261842	0.058739	2.15622	3.74719e-06	8.13513e-05	TRUE	Igdcc4	immunoglobulin
ENSMUSG00000037922	0.310485	0.0697079	2.15509	2.9686e-05	0.000522414	TRUE	Bank1	B
ENSMUSG00000030147	1.69536	0.381145	2.15275	2.25848e-08	7.94894e-07	TRUE	Clec4b1	C-type
ENSMUSG00000030789	11.3796	2.56033	2.15206	1.25535e-18	2.92714e-16	TRUE	Itgax	integrin
ENSMUSG00000032243	0.230351	0.0519152	2.14939	5.3581e-06	0.000112986	TRUE	Itga11	integrin
ENSMUSG00000089672	5.08958	1.14944	2.14654	3.03619e-15	4.15975e-13	TRUE	Lilr4b	-
ENSMUSG00000081665	0.061396	0.0138645	2.14639	0.000192608	0.00265384	TRUE	Gm15922	predicted
ENSMUSG00000058145	0.150513	0.0340144	2.14511	0.000467231	0.00552162	TRUE	Adamts17	a
ENSMUSG00000040133	0.628354	0.142193	2.14364	1.12349e-09	5.24943e-08	TRUE	Gpr176	G
ENSMUSG00000052160	11.2987	2.55744	2.14336	1.03987e-16	1.78843e-14	TRUE	Pld4	phospholipase
ENSMUSG00000036905	63.1094	14.2876	2.14308	7.28649e-16	1.15489e-13	TRUE	C1qb	complement
ENSMUSG00000000682	47.1366	10.6784	2.14214	7.62371e-17	1.35938e-14	TRUE	Cd52	CD52
ENSMUSG00000029096	3.10946	0.704665	2.14157	9.58054e-08	2.98622e-06	TRUE	Htra3	HtrA
ENSMUSG00000094509	2.35851	0.535044	2.14052	0.00581124	0.042665	TRUE	Ighv14-1	immunoglobulin
ENSMUSG00000089901	0.808909	0.183519	2.14	1.8468e-13	1.79859e-11	TRUE	Gm8113	predicted
ENSMUSG00000020143	4.71358	1.06996	2.13925	1.02073e-17	2.13385e-15	TRUE	Dock2	dedicator
ENSMUSG00000056130	0.379329	0.086132	2.13893	3.79946e-06	8.24122e-05	TRUE	Ticam2	toll-like
ENSMUSG00000021319	1.68506	0.382647	2.13864	7.33716e-07	1.87884e-05	TRUE	Sfrp4	secreted
ENSMUSG00000043592	0.352183	0.0799475	2.1385	8.26939e-07	2.10202e-05	TRUE	Unc5cl	unc-5
ENSMUSG00000036545	6.32184	1.43755	2.13671	7.3988e-16	1.16507e-13	TRUE	Adamts2	a
ENSMUSG00000076633	0.27091	0.0617	2.13656	0.00382105	0.0306417	TRUE	Ighv5-2	immunoglobulin
ENSMUSG00000033220	4.6723	1.06273	2.13634	1.83258e-16	3.04384e-14	TRUE	Rac2	Rac
ENSMUSG00000048521	2.04031	0.464192	2.13599	3.35683e-08	1.14652e-06	TRUE	Cxcr6	chemokine
ENSMUSG00000051439	15.3056	3.48324	2.13554	3.53728e-12	2.70732e-10	TRUE	Cd14	CD14
ENSMUSG00000035095	1.59971	0.364241	2.13463	3.35632e-19	8.56745e-17	TRUE	Fam167a	family
ENSMUSG00000097796	0.0750805	0.0171171	2.1328	0.000929201	0.0098098	TRUE	Gm16702	predicted
ENSMUSG00000004730	7.18248	1.63979	2.13094	2.13043e-13	2.01809e-11	TRUE	Adgre1	adhesion
ENSMUSG00000042345	0.782775	0.178829	2.12979	5.59311e-06	0.000117329	TRUE	Ubash3a	ubiquitin
ENSMUSG00000045763	5.70858	1.30445	2.12963	5.63741e-20	1.57135e-17	TRUE	Basp1	brain
ENSMUSG00000089318	0.275995	0.0631742	2.12705	0.0053968	0.0402189	TRUE	Gm23179	predicted
ENSMUSG00000086860	0.083735	0.0191757	2.12685	0.000357998	0.00440683	TRUE	Gm1720	predicted
ENSMUSG00000031659	4.97277	1.1389	2.12641	1.35344e-16	2.29517e-14	TRUE	Adcy7	adenylate
ENSMUSG00000070291	0.108981	0.0249946	2.12359	0.00016249	0.00230702	TRUE	Ddx43	DEAD
ENSMUSG00000049608	0.171368	0.0393718	2.12202	9.81063e-09	3.74069e-07	TRUE	Gpr55	G
ENSMUSG00000076545	6.66489	3.86581	2.11589	4.64099e-06	9.89833e-05	TRUE	Igkv4-72	immunoglobulin
ENSMUSG00000055026	0.0768799	0.017758	2.11463	9.42194e-08	2.94701e-06	TRUE	Gabrg3	gamma-aminobutyric
ENSMUSG00000062082	0.198351	0.0458031	2.11375	3.97116e-07	1.07358e-05	TRUE	Cd200r4	CD200
ENSMUSG00000032661	0.73211	0.169512	2.11059	1.33004e-06	3.2157e-05	TRUE	Oas3	2'-5'
ENSMUSG00000058470	0.548041	0.126927	2.11016	6.98602e-07	1.80033e-05	TRUE	Gm8369	predicted
ENSMUSG00000063354	0.470317	0.108928	2.10997	4.9318e-06	0.000104817	TRUE	Slc39a4	solute
ENSMUSG00000028460	0.374174	0.0868843	2.10743	1.83956e-05	0.00034131	TRUE	Sit1	suppression
ENSMUSG00000029762	8.37503	1.94427	2.1069	2.45121e-23	9.14491e-21	TRUE	Akr1b8	aldo-keto
ENSMUSG00000052336	7.50865	1.74322	2.10678	4.52862e-18	9.80527e-16	TRUE	Cx3cr1	chemokine
ENSMUSG00000050600	0.0875499	0.0203385	2.10629	5.01289e-08	1.66982e-06	TRUE	Zfp831	zinc
ENSMUSG00000031138	0.0491017	0.0114086	2.10501	0.00132361	0.0130108	TRUE	F9	coagulation
ENSMUSG00000076563	14.7529	3.43148	2.10416	0.00619675	0.0447502	TRUE	Igkv5-48	immunoglobulin
ENSMUSG00000030156	0.47533	0.110546	2.10394	1.1161e-06	2.74826e-05	TRUE	Cd69	CD69
ENSMUSG00000044103	0.100126	0.0232905	2.10344	0.00376498	0.0302923	TRUE	Il1f9	interleukin
ENSMUSG00000000290	12.5138	2.91492	2.10199	2.52788e-14	2.94717e-12	TRUE	Itgb2	integrin
ENSMUSG00000076939	4.14007	0.96495	2.1012	0.00189833	0.0175503	TRUE	Iglv3	immunoglobulin
ENSMUSG00000076508	10.9792	2.56059	2.10029	2.24645e-06	5.17344e-05	TRUE	Igkv17-127	immunoglobulin
ENSMUSG00000020395	1.02817	0.239983	2.09905	2.70406e-08	9.32765e-07	TRUE	Itk	IL2
ENSMUSG00000037035	2.11843	0.494648	2.09857	5.36925e-11	3.24699e-09	TRUE	Inhbb	inhibin
ENSMUSG00000028347	1.1227	0.262176	2.09807	9.79947e-10	4.6323e-08	TRUE	Tmeff1	transmembrane
ENSMUSG00000052353	0.461675	0.107842	2.09785	1.15505e-08	4.30923e-07	TRUE	Cemip	cell
ENSMUSG00000042351	1.18052	0.275999	2.09668	1.28508e-11	8.70483e-10	TRUE	Grap2	GRB2-related
ENSMUSG00000039899	6.36726	1.49	2.09534	1.40013e-13	1.42661e-11	TRUE	Fgl2	fibrinogen-like
ENSMUSG00000029093	1.52528	0.356999	2.09503	0.000469644	0.00554203	TRUE	Sorcs2	sortilin-related
ENSMUSG00000047678	0.0739229	0.0173025	2.09477	0.000523469	0.00606794	TRUE	Gpr82	G
ENSMUSG00000094174	0.282241	0.0660617	2.09471	0.00444205	0.0346812	TRUE	Ighv6-4	immunoglobulin
ENSMUSG00000005465	1.75889	0.411784	2.09458	6.24356e-14	6.6994e-12	TRUE	Il27ra	interleukin
ENSMUSG00000024349	5.93368	1.38956	2.09426	3.50221e-15	4.74462e-13	TRUE	Tmem173	transmembrane
ENSMUSG00000085333	0.103933	0.0243575	2.09419	0.00248331	0.0216776	TRUE	1700030A11Rik	RIKEN
ENSMUSG00000031101	2.47706	0.580305	2.09374	6.5704e-18	1.39765e-15	TRUE	Sash3	SAM
ENSMUSG00000033898	0.547755	0.128611	2.09022	1.39238e-05	0.000264204	TRUE	Cfhr2	complement
ENSMUSG00000044453	0.0489012	0.0114967	2.08838	0.0026468	0.022793	TRUE	Ffar1	free
ENSMUSG00000049988	3.13948	0.738912	2.08695	5.47569e-11	3.29492e-09	TRUE	Lrrc25	leucine
ENSMUSG00000025964	0.37819	0.0890824	2.08571	6.84743e-07	1.76937e-05	TRUE	Adam23	a
ENSMUSG00000028782	0.27276	0.0642579	2.08519	3.47291e-09	1.47492e-07	TRUE	Adgrb2	adhesion
ENSMUSG00000031097	0.377523	0.0894154	2.07895	4.40694e-05	0.000745246	TRUE	Tnni2	troponin
ENSMUSG00000100029	0.0873984	0.020695	2.07812	0.00353824	0.0287927	TRUE	Gm29440	DNA
ENSMUSG00000036526	1.92544	0.456582	2.07631	1.18668e-11	8.10621e-10	TRUE	Card11	caspase
ENSMUSG00000068699	0.574176	0.136197	2.0756	2.00369e-13	1.92053e-11	TRUE	Flnc	filamin
ENSMUSG00000073538	0.239926	0.0569761	2.07504	0.000162265	0.00230652	TRUE	E330020D12Rik	Riken
ENSMUSG00000028885	1.78457	0.423554	2.07489	5.26985e-11	3.19484e-09	TRUE	Smpdl3b	sphingomyelin
ENSMUSG00000036067	1.09409	0.259713	2.07466	9.43043e-08	2.94701e-06	TRUE	Slc2a6	solute
ENSMUSG00000004359	0.273575	0.0650689	2.07195	7.6889e-09	3.00735e-07	TRUE	Spic	Spi-C
ENSMUSG00000061577	0.770687	0.18343	2.07076	3.64582e-10	1.84574e-08	TRUE	Adgrg5	adhesion
ENSMUSG00000021457	3.32352	0.791102	2.07075	1.1761e-21	3.9069e-19	TRUE	Syk	spleen
ENSMUSG00000046245	2.02667	0.484638	2.0641	3.03362e-12	2.37307e-10	TRUE	Pilra	paired
ENSMUSG00000054342	2.32766	0.556859	2.06349	2.54309e-07	7.23827e-06	TRUE	Kcnn4	potassium
ENSMUSG00000044309	0.318808	0.076259	2.06339	0.000671027	0.00744733	TRUE	Apol7c	apolipoprotein
ENSMUSG00000049093	0.0562048	0.0135111	2.05657	0.000499635	0.00582788	TRUE	Il23r	interleukin
ENSMUSG00000062593	10.1841	2.44847	2.05633	2.11455e-17	4.03762e-15	TRUE	Lilrb4a	predicted
ENSMUSG00000046699	0.256171	0.0617683	2.05208	5.45566e-07	1.43182e-05	TRUE	Slitrk4	SLIT
ENSMUSG00000102329	0.0531133	0.0128203	2.05029	0.00343154	0.0280941	TRUE	Gm10851	predicted
ENSMUSG00000038179	4.0307	0.973328	2.05003	1.7482e-11	1.15514e-09	TRUE	Slamf7	SLAM
ENSMUSG00000030111	0.535337	0.129403	2.04832	8.0136e-06	0.000161942	TRUE	A2m	alpha-2-macroglobulin
ENSMUSG00000043843	0.366846	0.0887634	2.04653	3.90574e-06	8.44909e-05	TRUE	Tmem145	transmembrane
ENSMUSG00000061540	0.14074	0.0340601	2.04625	0.000883363	0.00937076	TRUE	Orm2	orosomucoid
ENSMUSG00000018774	12.2998	2.97894	2.04574	5.05404e-13	4.47301e-11	TRUE	Cd68	CD68
ENSMUSG00000076619	8.68158	2.10381	2.04557	0.000188801	0.00261624	TRUE	Ighj3	immunoglobulin
ENSMUSG00000078780	0.205411	0.0498138	2.04499	0.000300335	0.00382072	TRUE	Gm5150	predicted
ENSMUSG00000024730	0.131408	0.031902	2.04174	0.00404072	0.0320955	TRUE	Ms4a8a	membrane-spanning
ENSMUSG00000074785	2.68876	0.653045	2.04165	7.05904e-14	7.47518e-12	TRUE	Plxnc1	plexin
ENSMUSG00000045326	0.303922	0.0738437	2.04102	2.64259e-07	7.4515e-06	TRUE	Fndc7	fibronectin
ENSMUSG00000029915	1.15188	0.280678	2.03687	1.09992e-12	9.26147e-11	TRUE	Clec5a	C-type
ENSMUSG00000052142	3.94859	0.962411	2.03659	8.76359e-10	4.19166e-08	TRUE	Rasal3	RAS
ENSMUSG00000048416	0.295248	0.0723374	2.0285	0.00149138	0.0143278	TRUE	Mlf1	myeloid
ENSMUSG00000097877	0.137807	0.0337727	2.02823	0.000310902	0.00393495	TRUE	Gm26703	predicted
ENSMUSG00000076469	0.460641	0.11289	2.02797	0.000917336	0.00969721	TRUE	Trbv13-2	T
ENSMUSG00000031210	0.0596088	0.0146099	2.02797	0.00342955	0.0280873	TRUE	Gpr165	G
ENSMUSG00000076480	0.277298	0.0680642	2.02708	0.0053869	0.0401946	TRUE	Trbv29	T
ENSMUSG00000071984	1.46293	0.359765	2.02363	2.2302e-09	9.85106e-08	TRUE	Fndc1	fibronectin
ENSMUSG00000022148	15.3275	3.7704	2.02333	3.34737e-14	3.82894e-12	TRUE	Fyb	FYN
ENSMUSG00000085084	0.259554	0.0638696	2.02235	5.87743e-06	0.000122447	TRUE	4930570G19Rik	RIKEN
ENSMUSG00000032036	0.703705	0.173224	2.02232	7.38783e-08	2.36977e-06	TRUE	Kirrel3	kirre
ENSMUSG00000045322	1.25042	0.307947	2.02168	5.37188e-14	5.84162e-12	TRUE	Tlr9	toll-like
ENSMUSG00000076547	3.59371	0.88609	2.01982	0.000346932	0.00429982	TRUE	Igkv4-70	immunoglobulin
ENSMUSG00000032268	0.1224	0.0302298	2.01757	0.000287916	0.00369808	TRUE	Tmprss5	transmembrane
ENSMUSG00000030579	29.9907	7.41909	2.01517	1.11779e-12	9.37941e-11	TRUE	Tyrobp	TYRO
ENSMUSG00000055809	0.745716	0.184526	2.01463	8.46584e-11	4.88802e-09	TRUE	Dnaaf3	dynein,
ENSMUSG00000024675	2.00287	0.496655	2.01165	1.03561e-08	3.924e-07	TRUE	Ms4a4c	membrane-spanning
ENSMUSG00000024176	1.08414	0.269082	2.0106	2.42001e-10	1.27024e-08	TRUE	Sox8	SRY
ENSMUSG00000052688	4.29797	1.0666	2.01057	2.43465e-11	1.56191e-09	TRUE	Rab7b	RAB7B,
ENSMUSG00000026405	0.242217	0.0602063	2.00815	8.43103e-06	0.000169249	TRUE	C4bp	complement
ENSMUSG00000010142	3.84877	0.959208	2.00456	7.88441e-10	3.78608e-08	TRUE	Tnfrsf13b	tumor
ENSMUSG00000029661	77.2272	19.2627	2.0033	1.21221e-16	2.07014e-14	TRUE	Col1a2	collagen,
ENSMUSG00000062007	0.265816	0.0663435	2.00263	0.000136857	0.00199087	TRUE	Hsh2d	hematopoietic
ENSMUSG00000026177	8.58904	2.1471	2.00007	1.18202e-14	1.46995e-12	TRUE	Slc11a1	solute
ENSMUSG00000028581	66.5346	16.6399	1.99945	1.88746e-13	1.83084e-11	TRUE	Laptm5	lysosomal-associated
ENSMUSG00000058216	0.8117	0.20333	1.9967	3.91711e-05	0.000669415	TRUE	BC021614	glutathione
ENSMUSG00000057182	0.137445	0.0345249	1.99313	1.46666e-08	5.36448e-07	TRUE	Scn3a	sodium
ENSMUSG00000056145	0.716639	0.180063	1.99267	2.34178e-06	5.37258e-05	TRUE	AI504432	expressed
ENSMUSG00000022548	1.4986	0.376509	1.99251	2.77834e-07	7.79801e-06	TRUE	Apod	apolipoprotein
ENSMUSG00000047810	1.96601	0.494333	1.99171	7.80278e-15	9.90667e-13	TRUE	Ccdc88b	coiled-coil
ENSMUSG00000068696	0.351909	0.0885387	1.99168	0.000311699	0.00394027	TRUE	Gpr88	G-protein
ENSMUSG00000097295	1.43412	0.360792	1.99116	3.32548e-06	7.31123e-05	TRUE	Hmgb1-ps8	high
ENSMUSG00000068105	0.205728	0.0518618	1.98784	2.2779e-05	0.000413466	TRUE	Tnfrsf13c	tumor
ENSMUSG00000021423	11.0467	2.78638	1.98716	2.74012e-15	3.77545e-13	TRUE	Ly86	lymphocyte
ENSMUSG00000079105	10.2227	2.57963	1.98656	9.70307e-21	2.90493e-18	TRUE	C7	complement
ENSMUSG00000102051	0.419266	0.105745	1.98653	0.000595518	0.00675775	TRUE	I830127L07Rik	RIKEN
ENSMUSG00000030365	0.97181	0.245337	1.98613	1.0844e-07	3.33713e-06	TRUE	Clec2i	C-type
ENSMUSG00000073234	0.070927	0.0178943	1.98611	0.00148393	0.0142799	TRUE	Gm8773	predicted
ENSMUSG00000021886	2.60839	0.659077	1.98455	1.84338e-08	6.56416e-07	TRUE	Gpr65	G-protein
ENSMUSG00000071714	1.36078	0.343863	1.98447	1.58403e-08	5.70998e-07	TRUE	Csf2rb2	colony
ENSMUSG00000038071	1.30958	0.330947	1.98432	5.48234e-12	4.06565e-10	TRUE	Npy6r	neuropeptide
ENSMUSG00000097352	0.396446	0.100216	1.98383	6.10053e-08	1.98841e-06	TRUE	C920009B18Rik	RIKEN
ENSMUSG00000050232	1.73201	0.437903	1.98364	3.2305e-07	8.89772e-06	TRUE	Cxcr3	chemokine
ENSMUSG00000034116	4.00236	1.01377	1.9811	1.24836e-10	6.95924e-09	TRUE	Vav1	vav
ENSMUSG00000015880	0.841449	0.213173	1.98103	7.91296e-12	5.6438e-10	TRUE	Ncapg	non-SMC
ENSMUSG00000016529	0.0939366	0.02381	1.97956	0.00601102	0.0437329	TRUE	Il10	interleukin
ENSMUSG00000036172	0.0868433	0.022012	1.97955	0.00506049	0.0382833	TRUE	Cd200r3	CD200
ENSMUSG00000029304	3897.3	989.183	1.97817	1.3536e-08	4.981e-07	TRUE	Spp1	secreted
ENSMUSG00000048865	4.18764	1.0633	1.97758	1.96123e-17	3.77459e-15	TRUE	Arhgap30	Rho
ENSMUSG00000030742	3.21241	0.817581	1.9742	9.05826e-10	4.32407e-08	TRUE	Lat	linker
ENSMUSG00000050875	0.31094	0.0791273	1.97398	9.0808e-05	0.00139461	TRUE	A730017C20Rik	membrane
ENSMUSG00000043931	1.26927	0.323439	1.97266	3.50066e-06	7.66857e-05	TRUE	Gimap7	GTPase,
ENSMUSG00000022657	0.34063	0.0867998	1.97224	2.69767e-05	0.000480312	TRUE	Cd96	CD96
ENSMUSG00000087001	0.177914	0.0453317	1.97217	6.09891e-06	0.000126626	TRUE	Gm15475	predicted
ENSMUSG00000052301	0.286496	0.0731523	1.96922	0.00495872	0.0377192	TRUE	Doc2a	double
ENSMUSG00000076552	14.0425	3.59043	1.96763	0.00451498	0.0351261	TRUE	Igkv4-61	immunoglobulin
ENSMUSG00000044703	1.11333	0.285307	1.96406	2.03859e-09	9.07079e-08	TRUE	Phf11a	PHD
ENSMUSG00000097471	0.299454	0.0768476	1.96231	2.40612e-08	8.41968e-07	TRUE	5830432E09Rik	RIKEN
ENSMUSG00000076604	4.93111	1.26743	1.96214	0.00102966	0.0106707	TRUE	Igkj1	immunoglobulin
ENSMUSG00000072082	0.656997	0.1688	1.96031	1.94434e-15	2.78996e-13	TRUE	Ccnf	cyclin
ENSMUSG00000001281	6.44705	1.65723	1.95986	4.85776e-11	2.9524e-09	TRUE	Itgb7	integrin
ENSMUSG00000037872	0.137432	0.0353732	1.95741	0.00414631	0.0327625	TRUE	Ackr1	atypical
ENSMUSG00000053182	0.0741001	0.0190749	1.95733	0.00015253	0.00218737	TRUE	Gm609	predicted
ENSMUSG00000078144	0.139698	0.0359767	1.95709	0.00151136	0.0144749	TRUE	Capns2	calpain,
ENSMUSG00000037731	2.98477	0.768767	1.95699	1.68129e-13	1.65988e-11	TRUE	Themis2	thymocyte
ENSMUSG00000020573	1.52596	0.393097	1.95671	2.14861e-15	3.04701e-13	TRUE	Pik3cg	phosphatidylinositol-4,5-bisphosphate
ENSMUSG00000045761	0.125246	0.0323221	1.9535	0.000737487	0.00806314	TRUE	Fam179a	TOG
ENSMUSG00000095583	4.47799	1.15654	1.95308	0.000321625	0.00404114	TRUE	Ighv14-2	immunoglobulin
ENSMUSG00000054966	0.363276	0.0939145	1.95144	0.000145173	0.00209302	TRUE	Lmntd1	lamin
ENSMUSG00000087107	5.92593	1.53859	1.94542	3.78098e-15	5.03785e-13	TRUE	AI662270	expressed
ENSMUSG00000076463	0.467149	0.121417	1.94413	0.0019832	0.0181413	TRUE	Trbv3	T
ENSMUSG00000093968	0.131471	0.0341678	1.94321	0.000572151	0.00654465	TRUE	Gm8165	predicted
ENSMUSG00000048163	12.8015	3.33115	1.9422	1.61005e-11	1.06969e-09	TRUE	Selplg	selectin,
ENSMUSG00000031262	0.380996	0.0992114	1.94146	2.19495e-07	6.39753e-06	TRUE	Cenpi	centromere
ENSMUSG00000008496	2.61594	0.68146	1.94059	1.47264e-11	9.86506e-10	TRUE	Pou2f2	POU
ENSMUSG00000024076	0.149091	0.0388486	1.94043	8.74421e-08	2.75633e-06	TRUE	Vit	vitrin
ENSMUSG00000021367	3.96485	1.03368	1.93942	3.57183e-09	1.51428e-07	TRUE	Edn1	endothelin
ENSMUSG00000069607	0.410321	0.10695	1.93921	0.000686878	0.00760584	TRUE	Cd300lh	CD300
ENSMUSG00000020310	0.110294	0.028795	1.93885	0.001575	0.0150015	TRUE	Madcam1	mucosal
ENSMUSG00000031165	3.61594	0.944686	1.93641	3.51862e-10	1.78882e-08	TRUE	Was	Wiskott-Aldrich
ENSMUSG00000073412	6.88068	1.79844	1.93569	7.04459e-11	4.18704e-09	TRUE	Lst1	leukocyte
ENSMUSG00000038421	1.34916	0.35295	1.93452	1.88166e-06	4.41726e-05	TRUE	Fcrla	Fc
ENSMUSG00000032925	0.173388	0.0454094	1.9331	2.18752e-05	0.000399152	TRUE	Itgbl1	integrin,
ENSMUSG00000069227	0.0393439	0.0103015	1.93298	0.000455538	0.00539658	TRUE	Gprin1	G
ENSMUSG00000042306	2.3644	0.619412	1.93251	2.59138e-12	2.07396e-10	TRUE	S100a14	S100
ENSMUSG00000054679	0.141025	0.0369721	1.93165	0.000599687	0.00678687	TRUE	Srsf12	serine/arginine-rich
ENSMUSG00000020914	7.82595	2.05176	1.93142	7.24206e-16	1.15489e-13	TRUE	Top2a	topoisomerase
ENSMUSG00000022584	4.40207	1.15601	1.929	2.92374e-07	8.14014e-06	TRUE	Ly6c2	lymphocyte
ENSMUSG00000046733	3.77017	0.990448	1.92841	1.80685e-09	8.1594e-08	TRUE	Gprc5a	G
ENSMUSG00000018008	10.705	2.82015	1.92443	5.8368e-16	9.37367e-14	TRUE	Cyth4	cytohesin
ENSMUSG00000048534	0.659063	0.173913	1.92199	6.18329e-09	2.47939e-07	TRUE	Amica1	junction
ENSMUSG00000031264	1.99339	0.526393	1.92081	7.86473e-10	3.78412e-08	TRUE	Btk	Bruton
ENSMUSG00000021675	0.116252	0.030747	1.91973	1.58818e-05	0.000298092	TRUE	F2rl2	coagulation
ENSMUSG00000026413	0.097549	0.0258158	1.91753	0.00640806	0.0459478	TRUE	Pkp1	plakophilin
ENSMUSG00000076618	15.4339	4.08969	1.91595	6.34858e-06	0.000131234	TRUE	Ighj4	immunoglobulin
ENSMUSG00000000753	6.01234	1.59416	1.91508	1.06574e-08	4.0193e-07	TRUE	Serpinf1	serine
ENSMUSG00000036596	0.588334	0.156305	1.91292	5.648e-05	0.000922316	TRUE	Cpz	carboxypeptidase
ENSMUSG00000031132	0.310999	0.082595	1.91277	0.000201491	0.00274073	TRUE	Cd40lg	CD40
ENSMUSG00000072109	0.622238	0.165452	1.91119	2.99832e-06	6.66446e-05	TRUE	A530040E14Rik	RIKEN
ENSMUSG00000052821	0.966232	0.257042	1.91025	1.03709e-13	1.06566e-11	TRUE	Cysltr1	cysteinyl
ENSMUSG00000027995	3.00646	0.801786	1.90673	2.52014e-13	2.36874e-11	TRUE	Tlr2	toll-like
ENSMUSG00000094796	0.982192	0.262033	1.90628	4.4691e-05	0.000753655	TRUE	BC147527	cDNA
ENSMUSG00000094075	19.888	5.31194	1.90464	0.000368103	0.00451517	TRUE	Ighv1-80	immunoglobulin
ENSMUSG00000051506	3.72518	0.997644	1.9007	1.21649e-09	5.65134e-08	TRUE	Wdfy4	WD
ENSMUSG00000000244	1.72223	0.461845	1.89864	7.7672e-09	3.03309e-07	TRUE	Tspan32	tetraspanin
ENSMUSG00000013707	3.43736	0.921875	1.89856	4.62298e-12	3.48159e-10	TRUE	Tnfaip8l2	tumor
ENSMUSG00000073821	0.322517	0.0866697	1.89502	8.64705e-05	0.00133391	TRUE	8030451A03Rik	RIKEN
ENSMUSG00000097993	0.983209	0.264732	1.89256	8.91377e-06	0.00017747	TRUE	Ptprv	protein
ENSMUSG00000018925	0.132752	0.0358565	1.88844	0.000378058	0.00461859	TRUE	Heatr9	HEAT
ENSMUSG00000026786	2.0548	0.55535	1.88755	2.13738e-14	2.51609e-12	TRUE	Apbb1ip	amyloid
ENSMUSG00000000791	0.278409	0.0752757	1.8873	8.91535e-07	2.23344e-05	TRUE	Il12rb1	interleukin
ENSMUSG00000037337	1.42791	0.386089	1.8869	2.74907e-14	3.15947e-12	TRUE	Map4k1	mitogen-activated
ENSMUSG00000040247	2.49767	0.675836	1.88578	2.79727e-12	2.19527e-10	TRUE	Tbc1d10c	TBC1
ENSMUSG00000080917	0.0565	0.0153077	1.8834	0.00550749	0.0408305	TRUE	Gm15925	predicted
ENSMUSG00000022488	5.2674	1.42799	1.8831	4.98844e-14	5.44908e-12	TRUE	Nckap1l	NCK
ENSMUSG00000027994	3.79686	1.02942	1.88275	4.08159e-12	3.11253e-10	TRUE	Ccdc109b	mitochondrial
ENSMUSG00000069792	8.64736	2.34483	1.88269	9.35563e-08	2.93119e-06	TRUE	Wfdc17	WAP
ENSMUSG00000056069	2.92423	0.79312	1.88243	6.10957e-12	4.48274e-10	TRUE	Fam105a	OTU
ENSMUSG00000027408	11.8379	3.21112	1.88226	1.07986e-08	4.05994e-07	TRUE	Cpxm1	carboxypeptidase
ENSMUSG00000005696	0.173289	0.0470469	1.88056	0.00123949	0.0123593	TRUE	Sh2d1a	SH2
ENSMUSG00000002111	13.3671	3.63119	1.88012	2.65142e-14	3.06176e-12	TRUE	Spi1	spleen
ENSMUSG00000091297	0.273016	0.0742644	1.87761	0.00506129	0.0382833	TRUE	Gm8439	predicted
ENSMUSG00000029716	2.23338	0.608433	1.87596	6.90763e-08	2.22753e-06	TRUE	Tfr2	transferrin
ENSMUSG00000020185	0.537229	0.146629	1.87298	6.88453e-09	2.71671e-07	TRUE	E2f7	E2F
ENSMUSG00000097423	0.158273	0.0432529	1.87185	0.000238941	0.00318369	TRUE	Gm26522	predicted
ENSMUSG00000095788	1.28622	0.351468	1.87159	5.10091e-07	1.35336e-05	TRUE	Sirpb1a	signal-regulatory
ENSMUSG00000030798	5.63267	1.53949	1.87132	8.59953e-11	4.94168e-09	TRUE	Cd37	CD37
ENSMUSG00000047959	0.751387	0.20564	1.86923	2.78657e-08	9.58501e-07	TRUE	Kcna3	potassium
ENSMUSG00000020897	2.74681	0.751992	1.86912	9.96928e-13	8.42352e-11	TRUE	Aurkb	aurora
ENSMUSG00000032691	0.744892	0.204365	1.86564	4.09834e-10	2.0534e-08	TRUE	Nlrp3	NLR
ENSMUSG00000037318	2.68203	0.736448	1.86462	1.87567e-09	8.39207e-08	TRUE	Traf3ip3	TRAF3
ENSMUSG00000079598	0.146888	0.0403657	1.86373	0.000492953	0.0057631	TRUE	Clec2l	C-type
ENSMUSG00000090254	0.0992026	0.0272782	1.86224	0.00324957	0.0268857	TRUE	Gm1965	predicted
ENSMUSG00000021596	0.587834	0.16176	1.86139	5.56873e-08	1.83481e-06	TRUE	Mctp1	multiple
ENSMUSG00000026357	0.180391	0.0497207	1.86014	1.52888e-05	0.000288523	TRUE	Rgs18	regulator
ENSMUSG00000068522	0.342332	0.0942727	1.85968	1.21948e-05	0.000234888	TRUE	Aard	alanine
ENSMUSG00000020120	4.12528	1.13671	1.8596	2.10839e-15	3.00755e-13	TRUE	Plek	pleckstrin
ENSMUSG00000020437	4.92553	1.35821	1.85853	9.55724e-13	8.13203e-11	TRUE	Myo1g	myosin
ENSMUSG00000022665	10.6754	2.94909	1.85592	3.65611e-08	1.24175e-06	TRUE	Ccdc80	coiled-coil
ENSMUSG00000031129	2.11561	0.584501	1.85574	2.96556e-09	1.27962e-07	TRUE	Slc9a9	solute
ENSMUSG00000056888	5.728	1.58299	1.85542	2.47511e-11	1.58368e-09	TRUE	Glipr1	GLI
ENSMUSG00000028020	0.142047	0.0392474	1.85511	0.00345555	0.0282408	TRUE	Glrb	glycine
ENSMUSG00000026249	31.7288	8.77367	1.85453	1.46139e-15	2.16549e-13	TRUE	Serpine2	serine
ENSMUSG00000041707	1.20756	0.334106	1.85365	1.79978e-11	1.18278e-09	TRUE	1810011H11Rik	transmembrane
ENSMUSG00000026574	4.90404	1.35703	1.85348	7.17328e-09	2.81932e-07	TRUE	Dpt	dermatopontin
ENSMUSG00000025804	0.831813	0.230457	1.85162	5.97759e-06	0.000124213	TRUE	Ccr1	chemokine
ENSMUSG00000032332	8.79796	2.43974	1.85044	1.47993e-13	1.48914e-11	TRUE	Col12a1	collagen,
ENSMUSG00000041642	2.90137	0.805025	1.8496	1.76007e-11	1.15983e-09	TRUE	Kif21b	kinesin
ENSMUSG00000073008	0.280444	0.0778341	1.84937	8.27877e-07	2.1022e-05	TRUE	Gpr174	G
ENSMUSG00000076461	0.476185	0.132613	1.84539	0.000472847	0.00557169	TRUE	Trbv1	T
ENSMUSG00000092748	1.32666	0.369501	1.84445	0.00270834	0.0232157	TRUE	Gm22175	predicted
ENSMUSG00000074491	0.0961082	0.0267964	1.84187	0.00196759	0.0180295	TRUE	Clec4g	C-type
ENSMUSG00000070354	0.0854187	0.0238438	1.84115	0.000692541	0.00766155	TRUE	Gm21975	ecotropic
ENSMUSG00000005763	0.803627	0.224296	1.84084	1.11637e-07	3.40958e-06	TRUE	Cd247	CD247
ENSMUSG00000037474	0.544062	0.152031	1.83979	2.76366e-10	1.43509e-08	TRUE	Dtl	denticleless
ENSMUSG00000095585	2.75193	0.768687	1.83979	0.00341144	0.0279748	TRUE	CR974586.3	-
ENSMUSG00000030329	1.22222	0.341403	1.83976	8.86021e-07	2.22422e-05	TRUE	Pianp	PILR
ENSMUSG00000051504	0.45395	0.127024	1.83788	1.06208e-07	3.27677e-06	TRUE	Siglech	sialic
ENSMUSG00000076605	9.61809	2.69687	1.83505	0.000133206	0.00195773	TRUE	Igkj2	immunoglobulin
ENSMUSG00000022372	3.20566	0.898863	1.83439	4.3481e-09	1.80242e-07	TRUE	Sla	src-like
ENSMUSG00000041592	1.46057	0.409545	1.83435	3.87235e-09	1.63028e-07	TRUE	Sdk2	sidekick
ENSMUSG00000035042	5.3651	1.50807	1.83082	2.24134e-11	1.44555e-09	TRUE	Ccl5	chemokine
ENSMUSG00000068794	0.392555	0.110392	1.83003	0.000264785	0.00345774	TRUE	Col28a1	collagen,
ENSMUSG00000037797	0.203737	0.0574048	1.82951	0.00377163	0.0303306	TRUE	Adh4	alcohol
ENSMUSG00000066684	0.879295	0.247473	1.8292	8.91179e-06	0.00017747	TRUE	Pilrb1	paired
ENSMUSG00000036594	314.4	88.644	1.8265	4.84682e-13	4.32115e-11	TRUE	H2-Aa	histocompatibility
ENSMUSG00000060063	5.82073	1.64285	1.82496	1.47662e-10	8.13821e-09	TRUE	Alox5ap	arachidonate
ENSMUSG00000000957	43.9283	12.4162	1.82292	2.21692e-09	9.81029e-08	TRUE	Mmp14	matrix
ENSMUSG00000022176	0.596604	0.168968	1.81942	1.05345e-05	0.000205852	TRUE	Rem2	rad
ENSMUSG00000090939	0.686239	0.194534	1.8187	9.84147e-05	0.00148974	TRUE	Gm17147	predicted
ENSMUSG00000030844	12.8801	3.65526	1.81707	1.1763e-11	8.08079e-10	TRUE	Rgs10	regulator
ENSMUSG00000035697	8.80149	2.49823	1.81683	3.33234e-13	3.0726e-11	TRUE	Hmha1	Rho
ENSMUSG00000060586	228.842	64.9833	1.81621	9.02548e-12	6.30743e-10	TRUE	H2-Eb1	histocompatibility
ENSMUSG00000058715	28.9943	8.23729	1.81551	6.90673e-13	5.96044e-11	TRUE	Fcer1g	Fc
ENSMUSG00000034311	1.02512	0.291306	1.81539	2.54637e-10	1.33368e-08	TRUE	Kif4	kinesin
ENSMUSG00000055541	3.75153	1.06602	1.8152	2.22957e-10	1.18193e-08	TRUE	Lair1	leukocyte-associated
ENSMUSG00000074480	1.51019	0.429139	1.81519	4.11714e-11	2.52761e-09	TRUE	Mex3a	mex3
ENSMUSG00000022440	5.58645	1.58903	1.81373	2.46147e-17	4.55653e-15	TRUE	C1qtnf6	C1q
ENSMUSG00000045826	3.09543	0.880501	1.81371	9.70778e-09	3.71315e-07	TRUE	Ptprcap	protein
ENSMUSG00000039126	0.3221	0.091845	1.81012	3.11295e-09	1.33846e-07	TRUE	Prune2	prune
ENSMUSG00000035458	1.69085	0.482194	1.80969	6.80668e-09	2.70151e-07	TRUE	Tnni3	troponin
ENSMUSG00000032783	0.386653	0.110396	1.80863	2.6853e-05	0.000478812	TRUE	Troap	trophinin
ENSMUSG00000017499	0.41152	0.117506	1.80821	1.56284e-07	4.6331e-06	TRUE	Cdc6	cell
ENSMUSG00000070868	0.216402	0.0618195	1.80801	0.00033111	0.00413462	TRUE	Skint3	selection
ENSMUSG00000037994	0.101925	0.0291364	1.80578	0.00121396	0.0121521	TRUE	Slc9b2	solute
ENSMUSG00000034009	0.0639913	0.0182992	1.80573	0.00691866	0.0485871	TRUE	Rxfp1	relaxin/insulin-like
ENSMUSG00000044719	0.0665893	0.019039	1.80562	0.0048161	0.0368191	TRUE	E230025N22Rik	Riken
ENSMUSG00000038663	0.0484255	0.0138495	1.80554	0.0034094	0.0279695	TRUE	Fsd2	fibronectin
ENSMUSG00000085564	0.0463806	0.0132667	1.80521	0.00639528	0.0458697	TRUE	Gm12198	predicted
ENSMUSG00000092517	0.433863	0.124265	1.8042	4.90335e-05	0.000816103	TRUE	Art2a-ps	ADP-ribosyltransferase
ENSMUSG00000105646	0.144471	0.0414458	1.80225	0.00272238	0.0232949	TRUE	Gm43291	predicted
ENSMUSG00000022439	5.02044	1.44012	1.80156	1.70642e-14	2.06904e-12	TRUE	Parvg	parvin,
ENSMUSG00000032322	3.50523	1.00603	1.80076	5.37524e-13	4.73998e-11	TRUE	Pstpip1	proline-serine-threonine
ENSMUSG00000049122	0.144733	0.0417034	1.79552	0.000644635	0.00720719	TRUE	Frmd3	FERM
ENSMUSG00000051212	0.723428	0.208854	1.79222	3.12693e-12	2.4382e-10	TRUE	Gpr183	G
ENSMUSG00000078502	0.388884	0.112294	1.79214	1.78193e-07	5.2569e-06	TRUE	Gm13212	predicted
ENSMUSG00000006403	1.525	0.440577	1.79131	2.09794e-09	9.31776e-08	TRUE	Adamts4	a
ENSMUSG00000028874	2.80068	0.810014	1.78968	2.77691e-12	2.19057e-10	TRUE	Fgr	FGR
ENSMUSG00000034959	0.547534	0.158401	1.78924	1.93185e-05	0.000356797	TRUE	5031414D18Rik	RUN
ENSMUSG00000022876	1.50161	0.434852	1.7878	1.06827e-07	3.29168e-06	TRUE	Samsn1	SAM
ENSMUSG00000022754	3.2011	0.927346	1.78732	3.15905e-09	1.35587e-07	TRUE	Tmem45a	transmembrane
ENSMUSG00000070390	0.992739	0.287626	1.78714	2.86552e-10	1.47849e-08	TRUE	Nlrp1b	NLR
ENSMUSG00000069793	0.776166	0.225271	1.78465	1.44746e-11	9.72325e-10	TRUE	Slfn9	schlafen
ENSMUSG00000057191	2.6609	0.773294	1.78266	4.45665e-13	4.00273e-11	TRUE	AB124611	cDNA
ENSMUSG00000031004	1.758	0.511822	1.78023	4.39053e-13	3.95801e-11	TRUE	Mki67	antigen
ENSMUSG00000023940	0.602091	0.175429	1.77896	2.57468e-06	5.82969e-05	TRUE	Sgol1	shugoshin
ENSMUSG00000043263	2.02864	0.591714	1.77755	3.8952e-08	1.31741e-06	TRUE	Pyhin1	interferon
ENSMUSG00000093910	0.500441	0.146052	1.77666	9.94756e-06	0.000195961	TRUE	Zfp853	zinc
ENSMUSG00000010830	2.60094	0.760092	1.77467	1.6402e-08	5.87518e-07	TRUE	Kdelr3	KDEL
ENSMUSG00000026395	14.6594	4.28578	1.77419	7.53717e-15	9.6198e-13	TRUE	Ptprc	protein
ENSMUSG00000024610	375.99	109.997	1.77322	6.5965e-13	5.71304e-11	TRUE	Cd74	CD74
ENSMUSG00000104835	1.12388	0.32881	1.7729	0.000107846	0.00161736	TRUE	Gm5547	predicted
ENSMUSG00000025887	4.48071	1.31286	1.77098	5.96074e-09	2.40299e-07	TRUE	Casp12	caspase
ENSMUSG00000029919	3.15672	0.925619	1.76989	4.20278e-09	1.74815e-07	TRUE	Hpgds	hematopoietic
ENSMUSG00000001228	3.56604	1.04566	1.76986	1.98548e-13	1.91727e-11	TRUE	Uhrf1	ubiquitin-like,
ENSMUSG00000026686	0.092285	0.0271079	1.7665	0.000129614	0.00190895	TRUE	Lmx1a	LIM
ENSMUSG00000086564	0.212694	0.062535	1.76574	3.7871e-05	0.000650866	TRUE	Cd101	CD101
ENSMUSG00000086866	0.131127	0.0385718	1.76486	0.00130748	0.0128903	TRUE	4930512H18Rik	RIKEN
ENSMUSG00000021396	0.406406	0.119622	1.76366	2.37792e-07	6.84853e-06	TRUE	Nxnl2	nucleoredoxin-like
ENSMUSG00000036446	4.02867	1.18716	1.76275	3.97183e-05	0.000677333	TRUE	Lum	lumican
ENSMUSG00000030468	0.496884	0.146513	1.7623	1.31759e-05	0.000251191	TRUE	Siglecg	sialic
ENSMUSG00000030263	3.92907	1.15831	1.76214	1.50072e-13	1.50382e-11	TRUE	Lrmp	lymphoid-restricted
ENSMUSG00000040726	0.862801	0.2546	1.76075	5.38197e-07	1.41708e-05	TRUE	Hesx1	homeobox
ENSMUSG00000035683	1.27683	0.376916	1.76029	3.45537e-10	1.76035e-08	TRUE	Melk	maternal
ENSMUSG00000036777	1.01118	0.298592	1.75984	2.7125e-15	3.75875e-13	TRUE	Anln	anillin,
ENSMUSG00000054196	0.51829	0.153088	1.75926	0.00030383	0.00385955	TRUE	Cthrc1	collagen
ENSMUSG00000004609	3.66071	1.08169	1.75886	1.19301e-09	5.56355e-08	TRUE	Cd33	CD33
ENSMUSG00000027514	3.02154	0.894456	1.75613	2.37554e-09	1.0455e-07	TRUE	Zbp1	Z-DNA
ENSMUSG00000022901	3.87133	1.14778	1.75389	2.1204e-09	9.4003e-08	TRUE	Cd86	CD86
ENSMUSG00000029188	9.74522	2.88982	1.75369	2.63405e-11	1.67025e-09	TRUE	Slc34a2	solute
ENSMUSG00000084806	0.0977294	0.0289804	1.75316	0.000775428	0.00840596	TRUE	Gm15232	predicted
ENSMUSG00000039542	2.22939	0.661357	1.7531	4.64736e-08	1.55019e-06	TRUE	Ncam1	neural
ENSMUSG00000057967	1.32563	0.393369	1.75281	9.0282e-07	2.25938e-05	TRUE	Fgf18	fibroblast
ENSMUSG00000018819	15.9462	4.73778	1.75091	5.61448e-13	4.9152e-11	TRUE	Lsp1	lymphocyte
ENSMUSG00000022021	0.330858	0.0983881	1.74951	7.81672e-07	1.99113e-05	TRUE	Diap3	diaphanous
ENSMUSG00000031934	2.10929	0.628711	1.74628	8.11166e-12	5.76856e-10	TRUE	Panx1	pannexin
ENSMUSG00000090164	0.91025	0.271393	1.74571	1.09937e-06	2.71207e-05	TRUE	BC035044	cDNA
ENSMUSG00000040322	9.05497	2.70332	1.74395	3.04806e-17	5.59966e-15	TRUE	Slc25a24	solute
ENSMUSG00000000386	1.75436	0.524206	1.74269	4.54251e-06	9.7225e-05	TRUE	Mx1	MX
ENSMUSG00000085766	0.0728661	0.0217785	1.74189	4.02324e-05	0.000685618	TRUE	2810430I11Rik	RIKEN
ENSMUSG00000069830	0.131998	0.0394872	1.74158	6.17128e-05	0.000994375	TRUE	Nlrp1a	NLR
ENSMUSG00000033024	0.153693	0.0459537	1.7414	0.00398791	0.0317384	TRUE	Klra9	killer
ENSMUSG00000027469	1.62296	0.48651	1.73803	2.47058e-09	1.07949e-07	TRUE	Tpx2	TPX2,
ENSMUSG00000056290	3.25431	0.975768	1.73771	2.59366e-07	7.33912e-06	TRUE	Ms4a4b	membrane-spanning
ENSMUSG00000037544	1.01175	0.303854	1.73537	1.5316e-09	7.02105e-08	TRUE	Dlgap5	DLG
ENSMUSG00000051951	0.109005	0.0327545	1.73463	0.000244388	0.00324201	TRUE	Xkr4	X-linked
ENSMUSG00000030707	42.3246	12.7227	1.73408	2.81603e-13	2.61643e-11	TRUE	Coro1a	coronin,
ENSMUSG00000096446	0.185815	0.0558434	1.73387	0.000888474	0.00941674	TRUE	Gm8104	predicted
ENSMUSG00000021624	4.19625	1.26202	1.73343	2.14092e-08	7.59025e-07	TRUE	Cd180	CD180
ENSMUSG00000073421	344.678	103.676	1.73317	1.20292e-12	1.00589e-10	TRUE	H2-Ab1	histocompatibility
ENSMUSG00000027326	0.463238	0.139511	1.73162	1.14745e-07	3.49569e-06	TRUE	Casc5	kinetochore
ENSMUSG00000049036	0.10128	0.0304948	1.73128	0.00087095	0.00926746	TRUE	Tmem121	transmembrane
ENSMUSG00000034906	1.92022	0.57925	1.72901	5.51463e-08	1.82193e-06	TRUE	Ncaph	non-SMC
ENSMUSG00000028001	46.129	13.9353	1.72692	3.53878e-18	7.94587e-16	TRUE	Fga	fibrinogen
ENSMUSG00000034438	1.33669	0.404183	1.72562	6.80759e-11	4.07615e-09	TRUE	Gbp8	guanylate-binding
ENSMUSG00000039936	6.13867	1.85704	1.72492	7.28278e-13	6.26267e-11	TRUE	Pik3cd	phosphatidylinositol-4,5-bisphosphate
ENSMUSG00000081169	0.392932	0.118908	1.72391	0.00620868	0.0448181	TRUE	Gm12551	predicted
ENSMUSG00000026180	0.141271	0.0428015	1.722	0.000262697	0.00343542	TRUE	Cxcr2	chemokine
ENSMUSG00000026458	2.07417	0.629414	1.72041	2.61529e-11	1.66459e-09	TRUE	Ppfia4	protein
ENSMUSG00000030149	1.00091	0.304072	1.71894	3.23253e-07	8.89772e-06	TRUE	Klrk1	killer
ENSMUSG00000017737	2.01219	0.612167	1.71674	3.47114e-05	0.000602543	TRUE	Mmp9	matrix
ENSMUSG00000021569	0.335742	0.102142	1.71646	4.61375e-07	1.23356e-05	TRUE	Trip13	thyroid
ENSMUSG00000002699	2.89619	0.88163	1.716	3.47513e-11	2.16637e-09	TRUE	Lcp2	lymphocyte
ENSMUSG00000060924	0.961211	0.292935	1.71422	1.17633e-05	0.000227411	TRUE	Csmd1	CUB
ENSMUSG00000058952	27.0373	8.25065	1.71236	1.44151e-08	5.28044e-07	TRUE	Cfi	complement
ENSMUSG00000041431	1.96644	0.600442	1.71162	9.44978e-07	2.35758e-05	TRUE	Ccnb1	cyclin
ENSMUSG00000032089	4.2025	1.28473	1.70977	1.39105e-10	7.68406e-09	TRUE	Il10ra	interleukin
ENSMUSG00000063687	0.113136	0.0346081	1.70843	0.000501465	0.00584079	TRUE	Pcdhb5	protocadherin
ENSMUSG00000030830	3.50328	1.07337	1.70654	9.17568e-09	3.52073e-07	TRUE	Itgal	integrin
ENSMUSG00000020216	0.209159	0.0640573	1.70618	0.000497683	0.0058135	TRUE	Jsrp1	junctional
ENSMUSG00000058290	0.504512	0.154995	1.70266	6.44045e-12	4.69012e-10	TRUE	Espl1	extra
ENSMUSG00000041498	0.23565	0.0725034	1.70085	1.41576e-06	3.39956e-05	TRUE	Kif14	kinesin
ENSMUSG00000037095	6.93701	2.13523	1.69996	3.53609e-15	4.7639e-13	TRUE	Lrg1	leucine-rich
ENSMUSG00000029468	6.04896	1.86334	1.69878	3.29059e-12	2.55759e-10	TRUE	P2rx7	purinergic
ENSMUSG00000033981	0.0263017	0.00811255	1.69773	0.00467074	0.0360012	TRUE	Gria2	glutamate
ENSMUSG00000031662	2.24286	0.691532	1.69747	1.82764e-09	8.22267e-08	TRUE	Snx20	sorting
ENSMUSG00000030708	0.715744	0.220831	1.69643	4.98286e-07	1.32349e-05	TRUE	Dnajb13	DnaJ
ENSMUSG00000048388	0.244704	0.075623	1.69387	6.022e-07	1.57194e-05	TRUE	Fam171b	family
ENSMUSG00000020799	0.169979	0.0525377	1.693	0.000377492	0.004616	TRUE	Tekt1	tektin
ENSMUSG00000078942	0.427407	0.132272	1.69198	6.52128e-08	2.11136e-06	TRUE	Naip6	NLR
ENSMUSG00000097705	1.28283	0.397131	1.6919	2.40858e-06	5.49983e-05	TRUE	Gm26740	predicted
ENSMUSG00000026039	0.143246	0.0443531	1.69148	5.42895e-05	0.000887142	TRUE	Sgol2a	shugoshin
ENSMUSG00000103126	0.133179	0.0412538	1.69125	0.00496342	0.0377307	TRUE	Gm37387	predicted
ENSMUSG00000030165	1.66135	0.516117	1.68666	7.38971e-11	4.35786e-09	TRUE	Klrd1	killer
ENSMUSG00000069609	0.190389	0.0591502	1.68601	0.00084725	0.00905102	TRUE	Gm11710	CD300
ENSMUSG00000027792	0.177401	0.05512	1.68593	0.00470305	0.0361287	TRUE	Bche	butyrylcholinesterase
ENSMUSG00000040867	0.392948	0.122126	1.68574	0.000477815	0.00561545	TRUE	Begain	brain-enriched
ENSMUSG00000021991	0.0605521	0.0188292	1.68479	0.00654818	0.0466628	TRUE	Cacna2d3	calcium
ENSMUSG00000020810	10.9746	3.41663	1.68351	3.69297e-09	1.56018e-07	TRUE	Cygb	cytoglobin
ENSMUSG00000092528	0.629452	0.19609	1.68242	1.72626e-10	9.36504e-09	TRUE	Nlrp1c-ps	NLR
ENSMUSG00000039521	0.338085	0.10559	1.67885	1.36591e-08	5.0187e-07	TRUE	Foxp3	forkhead
ENSMUSG00000078122	0.604276	0.188744	1.67866	1.26462e-05	0.000242619	TRUE	F630028O10Rik	RIKEN
ENSMUSG00000028599	9.82065	3.07038	1.67739	2.86767e-09	1.24228e-07	TRUE	Tnfrsf1b	tumor
ENSMUSG00000050445	0.137686	0.0430409	1.67703	0.00599947	0.0436811	TRUE	Cyp8b1	cytochrome
ENSMUSG00000053175	19.7071	6.16389	1.67682	1.5663e-14	1.90868e-12	TRUE	Bcl3	B
ENSMUSG00000013584	14.615	4.57223	1.67647	1.66484e-05	0.000311514	TRUE	Aldh1a2	aldehyde
ENSMUSG00000026605	1.20659	0.377572	1.6762	5.96109e-07	1.55772e-05	TRUE	Cenpf	centromere
ENSMUSG00000027457	0.17812	0.0558675	1.67242	0.00294912	0.0248666	TRUE	Snph	syntaphilin
ENSMUSG00000070858	1.39554	0.437736	1.67217	5.24589e-05	0.000865591	TRUE	Gm1673	predicted
ENSMUSG00000034324	0.243247	0.0763027	1.6721	0.000181056	0.0025248	TRUE	Tmem132c	transmembrane
ENSMUSG00000016024	9.30415	2.92547	1.66917	8.28015e-11	4.79221e-09	TRUE	Lbp	lipopolysaccharide
ENSMUSG00000004961	0.618979	0.194602	1.66893	1.1952e-05	0.000230579	TRUE	Syt5	synaptotagmin
ENSMUSG00000038608	7.6242	2.39881	1.66826	1.02879e-13	1.06162e-11	TRUE	Dock10	dedicator
ENSMUSG00000047497	0.531625	0.167362	1.66732	6.79819e-06	0.000139827	TRUE	Adamts12	a
ENSMUSG00000074415	3.68481	1.1612	1.66596	2.71514e-10	1.41292e-08	TRUE	2610203C20Rik	RIKEN
ENSMUSG00000021260	0.207206	0.0653472	1.66429	0.000238794	0.00318348	TRUE	Hhipl1	hedgehog
ENSMUSG00000021090	0.0847795	0.026738	1.66401	0.00121281	0.0121481	TRUE	Lrrc9	leucine
ENSMUSG00000001025	57.7415	18.2312	1.66318	3.05294e-10	1.56851e-08	TRUE	S100a6	S100
ENSMUSG00000064147	0.142808	0.0451236	1.66217	0.00232398	0.0206207	TRUE	Rab44	RAB44,
ENSMUSG00000027692	0.732406	0.231487	1.66162	2.43285e-08	8.48872e-07	TRUE	Tnik	TRAF2
ENSMUSG00000000782	2.1208	0.670964	1.66022	8.76693e-07	2.20537e-05	TRUE	Tcf7	transcription
ENSMUSG00000037280	0.660637	0.209921	1.65417	1.29638e-06	3.14057e-05	TRUE	Galnt6	polypeptide
ENSMUSG00000083161	0.449354	0.1431	1.65114	1.48621e-05	0.000281128	TRUE	Gm11427	predicted
ENSMUSG00000040663	12.0034	3.82417	1.65021	2.80182e-13	2.61324e-11	TRUE	Clcf1	cardiotrophin-like
ENSMUSG00000022014	4.52956	1.44403	1.64921	8.99671e-09	3.46302e-07	TRUE	Epsti1	epithelial
ENSMUSG00000026536	2.47869	0.790724	1.64829	1.02463e-10	5.80544e-09	TRUE	Mnda	interferon
ENSMUSG00000042759	3.49834	1.11705	1.64685	6.38844e-09	2.55222e-07	TRUE	Apobr	apolipoprotein
ENSMUSG00000028339	43.5646	13.9194	1.64605	1.30243e-13	1.33266e-11	TRUE	Col15a1	collagen,
ENSMUSG00000042622	4.03408	1.28903	1.646	1.51319e-21	4.89265e-19	TRUE	Maff	v-maf
ENSMUSG00000022037	954.772	305.219	1.64531	1.79743e-12	1.45778e-10	TRUE	Clu	clusterin
ENSMUSG00000004371	0.439788	0.140712	1.64445	0.000136606	0.00198842	TRUE	Il11	interleukin
ENSMUSG00000026452	0.692404	0.221521	1.64404	0.000104371	0.00157204	TRUE	Syt2	synaptotagmin
ENSMUSG00000103527	0.149871	0.0479502	1.64373	0.00652701	0.0465392	TRUE	Gm37261	predicted
ENSMUSG00000007279	0.179442	0.05744	1.64352	7.79852e-06	0.000158122	TRUE	Scube2	signal
ENSMUSG00000033831	4.61207	1.47667	1.64306	0.00207881	0.0188422	TRUE	Fgb	fibrinogen
ENSMUSG00000094151	0.501858	0.160677	1.64277	0.000246924	0.00326804	TRUE	Gm7233	predicted
ENSMUSG00000024910	2.25647	0.722729	1.64243	1.87444e-10	1.00788e-08	TRUE	Ctsw	cathepsin
ENSMUSG00000030413	1.13145	0.362477	1.64216	0.00135362	0.0132628	TRUE	Pglyrp1	peptidoglycan
ENSMUSG00000086513	0.108909	0.0348946	1.642	5.5565e-07	1.4567e-05	TRUE	9130208D14Rik	RIKEN
ENSMUSG00000079523	131.969	42.2956	1.64161	8.21662e-11	4.77825e-09	TRUE	Tmsb10	thymosin,
ENSMUSG00000009292	1.40279	0.449826	1.64079	2.60621e-07	7.36603e-06	TRUE	Trpm2	transient
ENSMUSG00000044966	0.405503	0.130103	1.6406	2.3923e-07	6.87361e-06	TRUE	Fbxo48	F-box
ENSMUSG00000052125	1.44597	0.463887	1.64002	2.10513e-07	6.16538e-06	TRUE	F730043M19Rik	RIKEN
ENSMUSG00000022096	1.5043	0.483133	1.6385	2.59207e-08	9.0054e-07	TRUE	Hr	lysine
ENSMUSG00000025058	0.258517	0.0830802	1.63747	0.00012367	0.00183089	TRUE	5430427O19Rik	RIKEN
ENSMUSG00000040046	0.157286	0.0505803	1.63601	0.00576329	0.0423643	TRUE	Tph1	tryptophan
ENSMUSG00000044689	0.10937	0.0352118	1.6351	0.00145829	0.0140722	TRUE	Gm13749	predicted
ENSMUSG00000034205	4.50197	1.45039	1.6341	6.23916e-13	5.42292e-11	TRUE	Loxl2	lysyl
ENSMUSG00000093861	25.5613	8.24095	1.63314	7.19723e-06	0.00014741	TRUE	Igkv1-110	immunoglobulin
ENSMUSG00000020181	0.887698	0.286325	1.63234	1.01385e-05	0.000198845	TRUE	Nav3	neuron
ENSMUSG00000004698	0.479407	0.154649	1.63205	6.79904e-10	3.29754e-08	TRUE	Hdac9	histone
ENSMUSG00000039396	0.844419	0.272451	1.63186	2.56043e-07	7.27054e-06	TRUE	Neil3	nei
ENSMUSG00000031443	0.219648	0.0709528	1.62956	8.58132e-05	0.00132546	TRUE	F7	coagulation
ENSMUSG00000068227	1.8832	0.609069	1.62844	1.09031e-07	3.35107e-06	TRUE	Il2rb	interleukin
ENSMUSG00000103367	1.50975	0.488411	1.62775	4.00151e-06	8.64084e-05	TRUE	Gm38158	predicted
ENSMUSG00000034641	1.45389	0.470709	1.62691	9.51093e-07	2.3704e-05	TRUE	Cd300ld	CD300
ENSMUSG00000039232	1.82125	0.589755	1.62668	7.822e-12	5.59539e-10	TRUE	Stx11	syntaxin
ENSMUSG00000106028	0.652003	0.211411	1.62582	4.72963e-05	0.0007902	TRUE	Gm8493	predicted
ENSMUSG00000021363	0.0870136	0.0282166	1.62544	6.98031e-05	0.00110491	TRUE	Mak	male
ENSMUSG00000003206	0.733848	0.237836	1.62507	3.66688e-07	9.95765e-06	TRUE	Ebi3	Epstein-Barr
ENSMUSG00000068758	3.20402	1.03985	1.6234	9.19182e-15	1.16095e-12	TRUE	Il3ra	interleukin
ENSMUSG00000031304	4.68187	1.52047	1.62249	1.52676e-08	5.53421e-07	TRUE	Il2rg	interleukin
ENSMUSG00000097363	0.114395	0.03725	1.61866	0.00199859	0.0182683	TRUE	Gm26717	predicted
ENSMUSG00000034266	1.09527	0.356673	1.61831	1.09517e-05	0.000213316	TRUE	Batf	basic
ENSMUSG00000003283	3.29029	1.072	1.61786	1.00853e-09	4.73053e-08	TRUE	Hck	hemopoietic
ENSMUSG00000055978	0.118118	0.0385083	1.61656	0.00555056	0.0410996	TRUE	Fut2	fucosyltransferase
ENSMUSG00000036856	1.40104	0.456882	1.61653	5.02398e-06	0.000106589	TRUE	Wnt4	wingless-type
ENSMUSG00000021950	0.556089	0.181725	1.61338	0.00652618	0.0465392	TRUE	Anxa8	annexin
ENSMUSG00000085316	0.0885848	0.0289668	1.61247	0.00307176	0.0257218	TRUE	D330050G23Rik	RIKEN
ENSMUSG00000049625	2.33462	0.763615	1.61222	1.32828e-12	1.09934e-10	TRUE	Tifab	TRAF-interacting
ENSMUSG00000086111	0.379329	0.124244	1.61054	0.000177613	0.00248392	TRUE	Gm15326	predicted
ENSMUSG00000100158	0.910351	0.298189	1.61035	0.000575017	0.00657123	TRUE	Gm28119	predicted
ENSMUSG00000028678	1.28933	0.422436	1.61011	7.09095e-05	0.00112096	TRUE	Kif2c	kinesin
ENSMUSG00000020388	8.25089	2.70372	1.60955	4.17153e-08	1.40499e-06	TRUE	Pdlim4	PDZ
ENSMUSG00000015340	19.3607	6.34635	1.60912	1.60971e-12	1.32324e-10	TRUE	Cybb	cytochrome
ENSMUSG00000044201	0.177228	0.0581031	1.60865	0.00279385	0.0237973	TRUE	Cdc25c	cell
ENSMUSG00000027204	5.12737	1.68533	1.60518	2.05914e-13	1.96591e-11	TRUE	Fbn1	fibrillin
ENSMUSG00000045777	1.42391	0.468171	1.60462	3.61623e-09	1.53043e-07	TRUE	Ifitm10	interferon
ENSMUSG00000037568	0.338285	0.111378	1.60255	1.96594e-06	4.58845e-05	TRUE	Vash2	vasohibin
ENSMUSG00000012819	0.0702677	0.0231486	1.60213	0.000596656	0.00676117	TRUE	Cdh23	cadherin
ENSMUSG00000028480	3.68527	1.21389	1.60211	1.93424e-06	4.52317e-05	TRUE	Glipr2	GLI
ENSMUSG00000107792	1.78917	0.589673	1.60108	5.32062e-05	0.00087326	TRUE	RP23-250E1.9	predicted
ENSMUSG00000018507	2.06021	0.679508	1.60021	1.20187e-09	5.59412e-08	TRUE	Trpv2	transient
ENSMUSG00000003484	2.5409	0.838115	1.60009	1.4159e-06	3.39956e-05	TRUE	Cyp4f18	cytochrome
ENSMUSG00000034792	1.46355	0.48319	1.59891	2.18546e-06	5.05217e-05	TRUE	Gna15	guanine
ENSMUSG00000027219	0.954572	0.315638	1.59656	2.20089e-06	5.083e-05	TRUE	Slc28a2	solute
ENSMUSG00000040592	1.8361	0.608682	1.5928	9.93626e-07	2.47386e-05	TRUE	Cd79b	CD79B
ENSMUSG00000040528	1.5794	0.523687	1.59264	5.09171e-08	1.69374e-06	TRUE	Milr1	mast
ENSMUSG00000090713	0.767461	0.254684	1.59112	0.000301879	0.00383678	TRUE	Gm8127	predicted
ENSMUSG00000054200	0.445713	0.148037	1.58977	0.00115416	0.0116911	TRUE	Ffar4	free
ENSMUSG00000030047	1.95982	0.652776	1.58604	2.74697e-09	1.19809e-07	TRUE	Arhgap25	Rho
ENSMUSG00000043795	1.66422	0.554527	1.58543	4.50286e-06	9.65467e-05	TRUE	Prr33	proline
ENSMUSG00000000202	0.167058	0.0556882	1.58498	0.00206375	0.0187227	TRUE	Btbd17	BTB
ENSMUSG00000017754	14.8927	4.96666	1.58424	5.29984e-09	2.15709e-07	TRUE	Pltp	phospholipid
ENSMUSG00000032356	0.0473728	0.0157995	1.58334	0.00502826	0.0380929	TRUE	Rasgrf1	RAS
ENSMUSG00000015396	2.90637	0.970459	1.5825	2.41366e-09	1.06035e-07	TRUE	Cd83	CD83
ENSMUSG00000046295	1.0106	0.338185	1.57965	1.75672e-06	4.15209e-05	TRUE	Ankle1	ankyrin
ENSMUSG00000003379	1.85234	0.62002	1.57905	1.11111e-05	0.000216074	TRUE	Cd79a	CD79A
ENSMUSG00000006219	25.9547	8.69197	1.57823	1.76644e-13	1.73425e-11	TRUE	Fblim1	filamin
ENSMUSG00000022146	11.6487	3.90288	1.57755	3.4411e-09	1.46913e-07	TRUE	Osmr	oncostatin
ENSMUSG00000020399	0.880774	0.295139	1.57729	4.42121e-05	0.000746098	TRUE	Havcr2	hepatitis
ENSMUSG00000019942	3.85176	1.29314	1.57462	4.2012e-10	2.1006e-08	TRUE	Cdk1	cyclin-dependent
ENSMUSG00000011256	4.0838	1.37183	1.57382	4.36684e-15	5.78667e-13	TRUE	Adam19	a
ENSMUSG00000102418	0.634326	0.21311	1.57343	8.15609e-06	0.000164547	TRUE	Sh2d1b1	SH2
ENSMUSG00000002068	1.05119	0.353289	1.57315	1.31124e-08	4.83244e-07	TRUE	Ccne1	cyclin
ENSMUSG00000102336	0.183532	0.0616719	1.57315	7.60854e-05	0.00119654	TRUE	Gm37233	predicted
ENSMUSG00000070031	3.52896	1.18812	1.57055	6.89302e-10	3.33644e-08	TRUE	Sp140	Sp140
ENSMUSG00000044827	2.25223	0.75897	1.56922	8.59417e-09	3.32921e-07	TRUE	Tlr1	toll-like
ENSMUSG00000026955	0.325875	0.109929	1.5684	0.000306597	0.00388859	TRUE	Sapcd2	suppressor
ENSMUSG00000021253	1.39837	0.474417	1.55945	6.478e-09	2.58374e-07	TRUE	Tgfb3	transforming
ENSMUSG00000033952	0.624614	0.211954	1.55942	6.11424e-08	1.9902e-06	TRUE	Aspm	abnormal
ENSMUSG00000027331	2.49045	0.845346	1.55875	5.4874e-09	2.22524e-07	TRUE	Knstrn	kinetochore-localized
ENSMUSG00000006522	1.10464	0.375054	1.5587	3.36849e-14	3.83502e-12	TRUE	Itih3	inter-alpha
ENSMUSG00000073490	2.82376	0.961923	1.55359	1.22258e-08	4.54071e-07	TRUE	AI607873	interferon
ENSMUSG00000076620	7.18381	2.44903	1.55276	0.000211618	0.00285414	TRUE	Ighj2	immunoglobulin
ENSMUSG00000028159	5.11807	1.7454	1.55199	1.84164e-09	8.25503e-08	TRUE	Dapp1	dual
ENSMUSG00000095457	0.0938016	0.0320041	1.55116	2.47325e-07	7.07267e-06	TRUE	Gm8989	predicted
ENSMUSG00000028718	0.514982	0.175816	1.55034	7.45942e-07	1.90612e-05	TRUE	Stil	Scl/Tal1
ENSMUSG00000024334	0.673247	0.229892	1.55005	5.72758e-06	0.000119839	TRUE	H2-Oa	histocompatibility
ENSMUSG00000026683	0.88906	0.303975	1.54818	3.71482e-08	1.25992e-06	TRUE	Nuf2	NUF2,
ENSMUSG00000052837	23.9958	8.21408	1.54661	3.62415e-13	3.329e-11	TRUE	Junb	jun
ENSMUSG00000020330	1.70537	0.583977	1.54616	1.01431e-05	0.000198845	TRUE	Hmmr	hyaluronan
ENSMUSG00000079164	0.308264	0.105611	1.54532	0.00145946	0.0140779	TRUE	Tlr5	toll-like
ENSMUSG00000035493	15.5492	5.33352	1.54367	7.57274e-12	5.4331e-10	TRUE	Tgfbi	transforming
ENSMUSG00000103175	0.0268854	0.00923749	1.54178	0.00506545	0.0382909	TRUE	Gm37169	predicted
ENSMUSG00000039145	4.03064	1.38617	1.5399	2.10071e-11	1.35846e-09	TRUE	Camk1d	calcium/calmodulin-dependent
ENSMUSG00000035208	2.47812	0.852996	1.53862	5.24244e-07	1.38787e-05	TRUE	Slfn8	schlafen
ENSMUSG00000030124	1.44795	0.498559	1.53808	5.94798e-05	0.00096416	TRUE	Lag3	lymphocyte-activation
ENSMUSG00000006435	0.645294	0.222274	1.53746	2.98967e-07	8.29514e-06	TRUE	Neurl1a	neuralized
ENSMUSG00000023224	78.4232	27.0184	1.53734	1.5335e-08	5.55037e-07	TRUE	Serping1	serine
ENSMUSG00000048922	0.896219	0.309088	1.53593	9.45496e-06	0.000186865	TRUE	Cdca2	cell
ENSMUSG00000024798	0.0963674	0.03323	1.53535	0.00374269	0.0301596	TRUE	Htr7	5-hydroxytryptamine
ENSMUSG00000000204	0.264863	0.0913603	1.53529	3.82224e-05	0.000655048	TRUE	Slfn4	schlafen
ENSMUSG00000027750	1.66576	0.574961	1.5346	5.43037e-06	0.000114311	TRUE	Postn	periostin,
ENSMUSG00000031673	7.68443	2.65438	1.53356	1.21166e-07	3.67744e-06	TRUE	Cdh11	cadherin
ENSMUSG00000028459	10.4417	3.60813	1.53301	1.08557e-11	7.50005e-10	TRUE	Cd72	CD72
ENSMUSG00000032271	2.19061	0.757261	1.53232	2.09477e-06	4.86108e-05	TRUE	Nnmt	nicotinamide
ENSMUSG00000024353	6.88526	2.38096	1.53199	1.00762e-05	0.000197852	TRUE	Mzb1	marginal
ENSMUSG00000025279	0.694659	0.240406	1.53071	2.77705e-05	0.000491918	TRUE	Dnase1l3	deoxyribonuclease
ENSMUSG00000042129	10.9119	3.78151	1.52885	4.20009e-13	3.80045e-11	TRUE	Rassf4	Ras
ENSMUSG00000070501	0.0872758	0.030288	1.52635	0.000758035	0.00824321	TRUE	BC094916	interferon
ENSMUSG00000025422	0.711972	0.247167	1.52631	3.54972e-06	7.75502e-05	TRUE	Agap2	ArfGAP
ENSMUSG00000022221	1.38515	0.481469	1.5244	1.60353e-09	7.29563e-08	TRUE	Ripk3	receptor-interacting
ENSMUSG00000022831	14.764	5.13339	1.5241	1.63291e-12	1.33327e-10	TRUE	Hcls1	hematopoietic
ENSMUSG00000004933	1.32444	0.461147	1.52197	8.61684e-08	2.73148e-06	TRUE	Matk	megakaryocyte-associated
ENSMUSG00000004612	2.08653	0.726559	1.52183	1.48694e-06	3.55254e-05	TRUE	Nkg7	natural
ENSMUSG00000024659	43.5795	15.2648	1.51343	7.84405e-11	4.60577e-09	TRUE	Anxa1	annexin
ENSMUSG00000030187	1.77923	0.624314	1.51086	1.92464e-09	8.57953e-08	TRUE	Klra2	killer
ENSMUSG00000028111	7.26378	2.54928	1.51061	9.88861e-10	4.65629e-08	TRUE	Ctsk	cathepsin
ENSMUSG00000037759	0.179921	0.0631632	1.50949	8.82404e-09	3.40196e-07	TRUE	Ptger2	prostaglandin
ENSMUSG00000034041	2.3415	0.822681	1.50898	1.70498e-06	4.04162e-05	TRUE	Lyl1	lymphoblastomic
ENSMUSG00000021250	2.62003	0.920908	1.50842	0.000206074	0.0027949	TRUE	Fos	FBJ
ENSMUSG00000001588	2.73295	0.960727	1.50823	8.23759e-11	4.77898e-09	TRUE	Acap1	ArfGAP
ENSMUSG00000040751	3.58269	1.26051	1.50706	9.14177e-11	5.22849e-09	TRUE	Lat2	linker
ENSMUSG00000028175	0.239021	0.0841807	1.50555	0.00017902	0.00249784	TRUE	Depdc1a	DEP
ENSMUSG00000071550	0.500095	0.176177	1.50551	0.000154988	0.00221607	TRUE	Cfap44	cilia
ENSMUSG00000029414	1.70923	0.601961	1.50545	2.80985e-11	1.77445e-09	TRUE	Kntc1	kinetochore
ENSMUSG00000024737	4.24904	1.49736	1.50466	3.84814e-13	3.52141e-11	TRUE	Slc15a3	solute
ENSMUSG00000024786	0.11187	0.0394412	1.50392	0.00124596	0.0124034	TRUE	1700123I01Rik	membrane
ENSMUSG00000038156	12.5286	4.4224	1.50231	8.82255e-06	0.000175943	TRUE	Spon1	spondin
ENSMUSG00000073530	2.76237	0.975527	1.50159	2.6897e-06	6.04498e-05	TRUE	Pappa2	pappalysin
ENSMUSG00000074607	0.264993	0.0936346	1.5002	0.0010996	0.0112369	TRUE	Tox2	TOX
ENSMUSG00000100706	0.163947	0.0580283	1.49944	0.00138291	0.013506	TRUE	Gm19744	predicted
ENSMUSG00000059089	4.36881	1.5455	1.49911	1.00309e-06	2.49487e-05	TRUE	Fcgr4	Fc
ENSMUSG00000052889	3.1567	1.11799	1.49745	1.57524e-10	8.6229e-09	TRUE	Prkcb	protein
ENSMUSG00000023046	1.4688	0.520275	1.49724	1.22088e-06	2.96361e-05	TRUE	Igfbp6	insulin-like
ENSMUSG00000029075	1.32512	0.469473	1.49695	0.000199123	0.00271734	TRUE	Tnfrsf4	tumor
ENSMUSG00000046908	0.908843	0.322008	1.49685	2.87835e-06	6.42726e-05	TRUE	Ltb4r1	leukotriene
ENSMUSG00000039153	1.64397	0.582803	1.49604	1.18591e-07	3.6038e-06	TRUE	Runx2	runt
ENSMUSG00000022696	0.306528	0.108668	1.49586	0.000455257	0.00539658	TRUE	Sidt1	SID1
ENSMUSG00000092277	0.21006	0.074486	1.4955	0.00109739	0.0112191	TRUE	Gm19684	predicted
ENSMUSG00000055612	2.22657	0.790158	1.49448	7.50943e-08	2.4056e-06	TRUE	Cdca7	cell
ENSMUSG00000070691	3.01315	1.06989	1.49375	2.96908e-07	8.24744e-06	TRUE	Runx3	runt
ENSMUSG00000020689	1.0991	0.390268	1.49368	8.72024e-13	7.44598e-11	TRUE	Itgb3	integrin
ENSMUSG00000021318	0.473004	0.167973	1.49364	2.07946e-06	4.83016e-05	TRUE	Gli3	GLI-Kruppel
ENSMUSG00000022504	3.44404	1.22379	1.49275	5.40905e-11	3.26292e-09	TRUE	Ciita	class
ENSMUSG00000006724	23.8676	8.48224	1.49254	0.00333479	0.0274718	TRUE	Cyp27b1	cytochrome
ENSMUSG00000051457	4.62425	1.64354	1.49237	3.00401e-11	1.88724e-09	TRUE	Spn	sialophorin
ENSMUSG00000074497	0.150079	0.0534341	1.48956	0.00311957	0.0260322	TRUE	A430078G23Rik	RIKEN
ENSMUSG00000030376	0.163854	0.0583369	1.48954	0.00202094	0.0184102	TRUE	Slc8a2	solute
ENSMUSG00000030862	0.94545	0.336873	1.48869	0.00100942	0.0105151	TRUE	Cpxm2	carboxypeptidase
ENSMUSG00000037649	16.009	5.71816	1.48525	4.75506e-12	3.55895e-10	TRUE	H2-DMa	histocompatibility
ENSMUSG00000035258	3.3611	1.20417	1.48089	1.12869e-06	2.76752e-05	TRUE	Abi3bp	ABI
ENSMUSG00000023947	5.35216	1.91919	1.47962	3.4985e-12	2.70187e-10	TRUE	Nfkbie	nuclear
ENSMUSG00000020396	0.085429	0.0306309	1.47931	0.00316281	0.0263477	TRUE	Nefh	neurofilament,
ENSMUSG00000035455	0.850612	0.30527	1.47847	3.06193e-09	1.31886e-07	TRUE	Fignl1	fidgetin-like
ENSMUSG00000034652	1.20291	0.431916	1.47777	2.96472e-07	8.24479e-06	TRUE	Cd300a	CD300A
ENSMUSG00000030351	0.149616	0.0537488	1.47713	0.000618073	0.00694866	TRUE	Tspan11	tetraspanin
ENSMUSG00000005057	1.84392	0.662315	1.47709	2.60421e-10	1.36104e-08	TRUE	Sh2b2	SH2B
ENSMUSG00000034317	2.35763	0.849395	1.47288	7.6084e-09	2.98067e-07	TRUE	Trim59	tripartite
ENSMUSG00000039264	6.241	2.24846	1.47282	2.3837e-08	8.3533e-07	TRUE	Gimap3	GTPase,
ENSMUSG00000023906	1.55623	0.561228	1.4714	8.64426e-08	2.7366e-06	TRUE	Cldn6	claudin
ENSMUSG00000028341	0.318224	0.114794	1.47109	3.17038e-05	0.000553503	TRUE	Nr4a3	nuclear
ENSMUSG00000051378	0.603398	0.217753	1.47062	0.000137237	0.0019952	TRUE	Kif18b	kinesin
ENSMUSG00000050370	1.51853	0.549241	1.46705	5.57742e-06	0.000117102	TRUE	Ch25h	cholesterol
ENSMUSG00000045273	0.733858	0.265573	1.46682	7.52468e-08	2.4073e-06	TRUE	Cenph	centromere
ENSMUSG00000094392	11.2693	4.07755	1.46655	5.70025e-08	1.87052e-06	TRUE	Gm3788	predicted
ENSMUSG00000094561	4.69312	1.70005	1.46524	0.00118447	0.0119283	TRUE	Ighv1-22	immunoglobulin
ENSMUSG00000038530	1.96082	0.71069	1.46415	1.7689e-10	9.57496e-09	TRUE	Rgs4	regulator
ENSMUSG00000026204	0.849506	0.308061	1.46373	5.62048e-06	0.000117802	TRUE	Ptprn	protein
ENSMUSG00000024691	2.52632	0.915981	1.46366	3.47038e-09	1.47492e-07	TRUE	Fam111a	family
ENSMUSG00000023982	0.683935	0.247922	1.46339	5.16949e-08	1.71726e-06	TRUE	Guca1a	guanylate
ENSMUSG00000056531	0.481119	0.174546	1.46262	4.89033e-06	0.000104027	TRUE	Ccdc18	coiled-coil
ENSMUSG00000031750	22.9473	8.3442	1.45951	8.33588e-06	0.000167755	TRUE	Il34	interleukin
ENSMUSG00000022422	0.253	0.0920492	1.45849	3.16705e-05	0.000553321	TRUE	Dscc1	DNA
ENSMUSG00000040345	3.71098	1.35178	1.45691	2.2625e-07	6.56287e-06	TRUE	Arhgap9	Rho
ENSMUSG00000031298	1.21289	0.442734	1.45382	8.76102e-07	2.20537e-05	TRUE	Adgrg2	adhesion
ENSMUSG00000070942	1.83732	0.670877	1.4534	4.30049e-10	2.14582e-08	TRUE	Il1rl2	interleukin
ENSMUSG00000012443	0.979065	0.357854	1.45208	1.00661e-08	3.82007e-07	TRUE	Kif11	kinesin
ENSMUSG00000101585	0.216367	0.0791475	1.45116	0.00713801	0.049769	TRUE	1600010M07Rik	RIKEN
ENSMUSG00000079263	1.38287	0.506334	1.44959	0.000418808	0.00503525	TRUE	Gm6614	predicted
ENSMUSG00000095761	1.81909	0.668461	1.44472	0.00400959	0.0318795	TRUE	Ighv1-20	immunoglobulin
ENSMUSG00000025888	2.12418	0.780747	1.4439	1.75144e-07	5.17325e-06	TRUE	Casp1	caspase
ENSMUSG00000034353	1.39622	0.51428	1.44074	0.00183752	0.0171121	TRUE	Ramp1	receptor
ENSMUSG00000036223	0.167572	0.0618477	1.43761	0.00461794	0.0357437	TRUE	Ska1	spindle
ENSMUSG00000035004	2.50304	0.925163	1.43588	9.96543e-10	4.68337e-08	TRUE	Igsf6	immunoglobulin
ENSMUSG00000097222	0.375807	0.138895	1.4357	0.00564606	0.0416287	TRUE	1010001N08Rik	RIKEN
ENSMUSG00000005470	1.62036	0.599579	1.43426	1.97308e-06	4.60068e-05	TRUE	Asf1b	anti-silencing
ENSMUSG00000036931	1.84517	0.683353	1.43294	1.22271e-08	4.54071e-07	TRUE	Nfkbid	nuclear
ENSMUSG00000031906	0.0842067	0.0312098	1.43149	0.00447337	0.0348808	TRUE	Smpd3	sphingomyelin
ENSMUSG00000039158	5.19606	1.92678	1.43123	2.97556e-08	1.02206e-06	TRUE	Akna	AT-hook
ENSMUSG00000050896	1.88067	0.698296	1.42928	0.000474151	0.00557892	TRUE	Rtn4rl2	reticulon
ENSMUSG00000062826	0.17029	0.0632687	1.42889	0.00124565	0.0124034	TRUE	Ces2f	carboxylesterase
ENSMUSG00000104391	0.0884581	0.032899	1.42673	0.00708407	0.0495354	TRUE	Gm37960	predicted
ENSMUSG00000041482	3.75276	1.39817	1.42439	1.39466e-11	9.39456e-10	TRUE	Piezo2	piezo-type
ENSMUSG00000027379	0.978185	0.364542	1.42398	0.000459432	0.0054374	TRUE	Bub1	BUB1,
ENSMUSG00000026271	1.17246	0.437494	1.42213	1.2659e-07	3.8277e-06	TRUE	Gpr35	G
ENSMUSG00000035356	10.2045	3.80889	1.42175	7.22073e-12	5.19592e-10	TRUE	Nfkbiz	nuclear
ENSMUSG00000026581	0.57384	0.214311	1.42104	4.08877e-06	8.80574e-05	TRUE	Sell	selectin,
ENSMUSG00000040183	4.65561	1.73973	1.42007	6.67567e-23	2.34616e-20	TRUE	Ankrd6	ankyrin
ENSMUSG00000097365	0.23885	0.0894508	1.41704	6.09257e-05	0.000985623	TRUE	C030034L19Rik	RIKEN
ENSMUSG00000035910	24.3921	9.13527	1.41689	1.26344e-08	4.67761e-07	TRUE	Dcdc2a	doublecortin
ENSMUSG00000043822	3.14175	1.17667	1.4168	4.01171e-07	1.08334e-05	TRUE	Adamtsl5	ADAMTS-like
ENSMUSG00000027368	1.39837	0.523874	1.41631	0.000281409	0.00362602	TRUE	Dusp2	dual
ENSMUSG00000097194	0.89496	0.335346	1.41601	8.53239e-06	0.000170718	TRUE	9330175E14Rik	RIKEN
ENSMUSG00000073802	2.15026	0.805831	1.41587	0.000403127	0.00487816	TRUE	Cdkn2b	cyclin
ENSMUSG00000021880	2.71848	1.01887	1.41578	1.17679e-07	3.58059e-06	TRUE	Rnase6	ribonuclease,
ENSMUSG00000035109	0.412948	0.154898	1.4144	5.20333e-05	0.000859542	TRUE	Shc4	SHC
ENSMUSG00000037466	1.38169	0.518767	1.41337	1.56581e-09	7.15082e-08	TRUE	4930427A07Rik	tubulin
ENSMUSG00000009092	2.18967	0.822188	1.41334	2.42632e-06	5.52992e-05	TRUE	Derl3	Der1-like
ENSMUSG00000009687	22.6265	8.50117	1.41227	1.99134e-10	1.066e-08	TRUE	Fxyd5	FXYD
ENSMUSG00000025407	0.628792	0.236265	1.41204	0.000135184	0.00197483	TRUE	Gli1	GLI-Kruppel
ENSMUSG00000033227	0.243196	0.0914535	1.41054	0.00271593	0.0232537	TRUE	Wnt6	wingless-type
ENSMUSG00000000142	2.67336	1.00648	1.40929	5.04104e-06	0.000106764	TRUE	Axin2	axin
ENSMUSG00000046456	0.364209	0.137187	1.40832	0.00017724	0.00248156	TRUE	Tmem150b	transmembrane
ENSMUSG00000022534	0.143918	0.0542343	1.40791	0.00505696	0.0382744	TRUE	Mefv	Mediterranean
ENSMUSG00000026875	5.66871	2.13631	1.40786	1.37856e-09	6.35553e-08	TRUE	Traf1	TNF
ENSMUSG00000041420	3.93429	1.48707	1.4036	3.45679e-06	7.5793e-05	TRUE	Meis3	Meis
ENSMUSG00000006179	0.214349	0.0810273	1.40324	0.003297	0.0272039	TRUE	Prss16	protease,
ENSMUSG00000074151	7.07465	2.67647	1.40231	1.35001e-06	3.26074e-05	TRUE	Nlrc5	NLR
ENSMUSG00000052477	0.408514	0.154654	1.40188	0.000332268	0.0041448	TRUE	C130026I21Rik	RIKEN
ENSMUSG00000034810	1.84392	0.698089	1.40126	7.71227e-07	1.96866e-05	TRUE	Scn7a	sodium
ENSMUSG00000087651	1.31281	0.497076	1.40108	1.82889e-08	6.53174e-07	TRUE	1500009L16Rik	RIKEN
ENSMUSG00000042804	4.01256	1.52284	1.39774	2.69293e-07	7.58462e-06	TRUE	Gpr153	G
ENSMUSG00000052726	1.79959	0.683466	1.39674	3.60268e-07	9.79458e-06	TRUE	Kcnt2	potassium
ENSMUSG00000076928	4.11213	1.56272	1.39574	9.04731e-05	0.00139035	TRUE	Trac	T
ENSMUSG00000055421	0.288438	0.109626	1.39554	0.00189066	0.0174927	TRUE	Pcdh9	protocadherin
ENSMUSG00000025420	0.601451	0.228591	1.39521	0.000171993	0.00241507	TRUE	Katnal2	katanin
ENSMUSG00000079017	29.1877	11.0985	1.39498	5.32239e-05	0.00087326	TRUE	Ifi27l2a	interferon,
ENSMUSG00000046006	0.193255	0.0735841	1.39286	0.00105734	0.0109062	TRUE	Gapt	Grb2-binding
ENSMUSG00000037991	0.227548	0.0866875	1.39219	0.00471984	0.0362203	TRUE	Rmi2	RecQ
ENSMUSG00000039787	2.61271	0.9964	1.39062	1.07629e-05	0.000209807	TRUE	Cercam	cerebral
ENSMUSG00000026728	58.7317	22.403	1.39044	7.67669e-08	2.44947e-06	TRUE	Vim	vimentin
ENSMUSG00000043230	0.112495	0.0429009	1.39026	0.000591845	0.00673182	TRUE	Fam124b	family
ENSMUSG00000019929	39.001	14.88	1.39013	1.6627e-06	3.95298e-05	TRUE	Dcn	decorin
ENSMUSG00000048644	5.1388	1.9614	1.38953	1.04004e-08	3.93463e-07	TRUE	Ctxn1	cortexin
ENSMUSG00000005124	3.60581	1.37755	1.3882	4.70753e-09	1.93487e-07	TRUE	Wisp1	WNT1
ENSMUSG00000054256	1.46068	0.55833	1.38732	1.80617e-05	0.000335887	TRUE	Msi1	musashi
ENSMUSG00000006369	9.27036	3.54755	1.38579	2.69064e-05	0.000479412	TRUE	Fbln1	fibulin
ENSMUSG00000001444	0.282148	0.107979	1.38539	0.000826904	0.00887668	TRUE	Tbx21	T-box
ENSMUSG00000098050	0.333734	0.127824	1.38435	0.00128517	0.0127102	TRUE	Gm5345	predicted
ENSMUSG00000045114	0.27501	0.105329	1.38412	0.000787299	0.00851941	TRUE	Prrt2	proline-rich
ENSMUSG00000024965	4.93945	1.8932	1.38349	1.11783e-08	4.19618e-07	TRUE	Fermt3	fermitin
ENSMUSG00000097636	0.370037	0.142044	1.38148	2.76138e-05	0.000489499	TRUE	Mirt1	myocardial
ENSMUSG00000068744	2.21899	0.85182	1.38138	2.80131e-10	1.45153e-08	TRUE	Psrc1	proline/serine-rich
ENSMUSG00000002983	8.62578	3.31148	1.38116	6.66064e-09	2.65223e-07	TRUE	Relb	avian
ENSMUSG00000024696	2.57802	0.990063	1.38061	8.21023e-08	2.60941e-06	TRUE	Lpxn	leupaxin
ENSMUSG00000086763	0.243319	0.0934354	1.38035	0.000242892	0.00322746	TRUE	Plxna4os1	plexin
ENSMUSG00000070304	0.434612	0.167347	1.37682	7.55673e-06	0.000154122	TRUE	Scn2b	sodium
ENSMUSG00000095649	0.0981316	0.0378187	1.37523	5.8538e-06	0.000122059	TRUE	Gm8979	predicted
ENSMUSG00000024013	11.843	4.57641	1.37171	2.46817e-09	1.07949e-07	TRUE	Fgd2	FYVE,
ENSMUSG00000046186	0.623896	0.241186	1.37103	1.32205e-05	0.000251844	TRUE	Cd109	CD109
ENSMUSG00000001333	0.584682	0.226016	1.37093	4.97574e-05	0.00082645	TRUE	Sync	syncoilin
ENSMUSG00000027843	5.91935	2.2899	1.37022	6.0286e-08	1.97026e-06	TRUE	Ptpn22	protein
ENSMUSG00000017146	1.52053	0.588263	1.37019	4.57714e-05	0.000768668	TRUE	Brca1	breast
ENSMUSG00000018654	4.31262	1.67023	1.3686	1.50867e-08	5.48506e-07	TRUE	Ikzf1	IKAROS
ENSMUSG00000030346	1.06409	0.412196	1.36845	4.9273e-05	0.000818965	TRUE	Rad51ap1	RAD51
ENSMUSG00000087593	1.35663	0.525577	1.36803	0.000143899	0.00208268	TRUE	Gm16174	predicted
ENSMUSG00000012428	1.4786	0.5729	1.36784	4.42061e-08	1.48066e-06	TRUE	Steap4	STEAP
ENSMUSG00000066842	0.571122	0.221477	1.36662	0.000145457	0.00209586	TRUE	Hmcn1	hemicentin
ENSMUSG00000040204	2.13796	0.829294	1.36611	2.3688e-16	3.88131e-14	TRUE	2810417H13Rik	PCNA
ENSMUSG00000091955	2.90631	1.12727	1.36606	0.000112167	0.0016749	TRUE	Gm9844	predicted
ENSMUSG00000036768	0.381613	0.148041	1.36599	2.7141e-07	7.63537e-06	TRUE	Kif15	kinesin
ENSMUSG00000019992	0.289737	0.112471	1.36556	2.44218e-06	5.55562e-05	TRUE	Mtfr2	mitochondrial
ENSMUSG00000027009	4.37573	1.69848	1.36527	5.27951e-08	1.74983e-06	TRUE	Itga4	integrin
ENSMUSG00000107761	0.396167	0.153754	1.36507	0.00648023	0.046301	TRUE	RP24-503A2.8	RIKEN
ENSMUSG00000097768	0.990478	0.384743	1.36413	0.000449472	0.00534561	TRUE	2310043M15Rik	RIKEN
ENSMUSG00000052384	5.77929	2.24686	1.36297	1.06247e-10	5.99181e-09	TRUE	Nrros	negative
ENSMUSG00000004709	0.700919	0.272973	1.36078	1.41255e-05	0.000267404	TRUE	Cd244	CD244
ENSMUSG00000021070	0.857337	0.333995	1.35974	6.72206e-05	0.00106892	TRUE	Bdkrb2	bradykinin
ENSMUSG00000074802	0.408775	0.159324	1.35967	3.20718e-08	1.09695e-06	TRUE	Gas2l3	growth
ENSMUSG00000030895	0.208148	0.0811334	1.35867	0.00529811	0.0395808	TRUE	Hpx	hemopexin
ENSMUSG00000090440	1.16754	0.455276	1.35864	0.000447413	0.00532896	TRUE	Gm9732	tandem
ENSMUSG00000044017	0.20767	0.0810175	1.35773	0.00047654	0.00560432	TRUE	Adgrd1	adhesion
ENSMUSG00000107970	0.0564689	0.0220309	1.35772	0.0059063	0.0431679	TRUE	RP23-355N5.6	predicted
ENSMUSG00000026620	2.80327	1.09423	1.35713	2.32871e-07	6.71476e-06	TRUE	Mark1	MAP/microtubule
ENSMUSG00000030560	48.0787	18.7978	1.35483	1.97282e-08	7.01477e-07	TRUE	Ctsc	cathepsin
ENSMUSG00000048327	0.787227	0.30791	1.35441	1.46666e-06	3.50755e-05	TRUE	Ckap2l	cytoskeleton
ENSMUSG00000059974	0.530696	0.207649	1.3535	0.00609381	0.0441646	TRUE	Ntm	neurotrimin
ENSMUSG00000004951	26.4775	10.3634	1.35325	5.88189e-10	2.88737e-08	TRUE	Hspb1	heat
ENSMUSG00000021965	0.471487	0.18489	1.35063	1.48977e-07	4.44365e-06	TRUE	Ska3	spindle
ENSMUSG00000058163	0.545787	0.214136	1.34985	0.000304475	0.00386369	TRUE	Gm5431	predicted
ENSMUSG00000030474	3.36666	1.32163	1.34892	1.39684e-07	4.19226e-06	TRUE	Siglece	sialic
ENSMUSG00000073489	4.75419	1.87163	1.34489	7.21792e-09	2.83227e-07	TRUE	Ifi204	interferon
ENSMUSG00000030589	0.816343	0.321414	1.34462	5.37527e-05	0.000880151	TRUE	Rasgrp4	RAS
ENSMUSG00000089844	0.257277	0.101358	1.34394	0.00598192	0.0436013	TRUE	A530032D15Rik	RIKEN
ENSMUSG00000103445	0.0430667	0.0170225	1.33991	0.00717836	0.0499929	TRUE	Gm36948	predicted
ENSMUSG00000032750	0.508659	0.201158	1.33849	0.000105111	0.00158221	TRUE	Gab3	growth
ENSMUSG00000034987	0.286795	0.113526	1.33672	0.00101549	0.0105508	TRUE	Hrh2	histamine
ENSMUSG00000078190	1.40298	0.555484	1.33664	6.06686e-08	1.9801e-06	TRUE	Dnm3os	dynamin
ENSMUSG00000034059	0.900519	0.357657	1.33194	1.94715e-05	0.000359074	TRUE	Ypel4	yippee
ENSMUSG00000052727	0.822365	0.326672	1.33191	4.36761e-10	2.17484e-08	TRUE	Map1b	microtubule-associated
ENSMUSG00000018593	198.58	78.9993	1.32981	5.51516e-10	2.72388e-08	TRUE	Sparc	secreted
ENSMUSG00000022103	0.22458	0.0893321	1.32957	0.00159614	0.015167	TRUE	Gfra2	glial
ENSMUSG00000072620	9.05582	3.60435	1.32909	1.69804e-06	4.02911e-05	TRUE	Slfn2	schlafen
ENSMUSG00000022686	0.224106	0.0892184	1.32835	0.00279044	0.0237766	TRUE	B3gnt5	UDP-GlcNAc:betaGal
ENSMUSG00000032218	1.99094	0.793404	1.3274	1.05051e-07	3.24519e-06	TRUE	Ccnb2	cyclin
ENSMUSG00000059994	0.301676	0.120247	1.32714	0.0035726	0.0290236	TRUE	Fcrl1	Fc
ENSMUSG00000047534	0.733753	0.292446	1.32693	4.92663e-09	2.01469e-07	TRUE	Mis18bp1	MIS18
ENSMUSG00000053024	0.18886	0.0753351	1.3257	4.11811e-05	0.000700801	TRUE	Cntn2	contactin
ENSMUSG00000020953	0.877029	0.350169	1.32451	0.00284861	0.0241788	TRUE	Coch	cochlin
ENSMUSG00000031375	201.76	80.8005	1.3202	5.86447e-07	1.53413e-05	TRUE	Bgn	biglycan
ENSMUSG00000049538	3.41108	1.3661	1.32015	5.11768e-05	0.000846547	TRUE	Adamts16	a
ENSMUSG00000035279	0.679602	0.272195	1.31997	0.00010129	0.00152848	TRUE	Ssc5d	scavenger
ENSMUSG00000026829	1.3585	0.545036	1.31745	0.000163798	0.00231609	TRUE	Gbgt1	globoside
ENSMUSG00000020227	1.98598	0.797543	1.31613	1.3819e-07	4.15769e-06	TRUE	Irak3	interleukin-1
ENSMUSG00000072437	0.112525	0.0452145	1.31503	0.000626657	0.00703538	TRUE	Nanos1	nanos
ENSMUSG00000009585	18.3875	7.39486	1.31412	2.49469e-07	7.1256e-06	TRUE	Apobec3	apolipoprotein
ENSMUSG00000062510	0.591722	0.238127	1.31339	3.75122e-11	2.32059e-09	TRUE	Nsl1	NSL1,
ENSMUSG00000039055	0.446184	0.179713	1.31184	0.00239391	0.0210716	TRUE	Eme1	essential
ENSMUSG00000040613	16.6379	6.71706	1.30857	6.55668e-12	4.74625e-10	TRUE	Apobec1	apolipoprotein
ENSMUSG00000026586	1.2074	0.487583	1.30816	1.09494e-06	2.70391e-05	TRUE	Prrx1	paired
ENSMUSG00000020101	11.844	4.78412	1.30781	5.6573e-08	1.86146e-06	TRUE	4632428N05Rik	V-set
ENSMUSG00000029671	1.02277	0.414301	1.30356	0.00157311	0.0149893	TRUE	Wnt16	wingless-type
ENSMUSG00000000693	4.35136	1.76287	1.30351	1.21651e-06	2.95923e-05	TRUE	Loxl3	lysyl
ENSMUSG00000037217	0.170312	0.0690248	1.30299	0.00097442	0.0102097	TRUE	Syn1	synapsin
ENSMUSG00000003545	0.146883	0.0595586	1.30244	0.00344204	0.0281611	TRUE	Fosb	FBJ
ENSMUSG00000032344	0.630833	0.256081	1.30066	4.48188e-08	1.49911e-06	TRUE	Mb21d1	cyclic
ENSMUSG00000019214	0.835333	0.339075	1.30044	3.72415e-06	8.09961e-05	TRUE	Chtf18	CTF18,
ENSMUSG00000030616	16.8088	6.82897	1.29947	8.66469e-07	2.18419e-05	TRUE	Sytl2	synaptotagmin-like
ENSMUSG00000029510	0.273366	0.111034	1.29942	0.000838097	0.00898277	TRUE	Gpc2	glypican
ENSMUSG00000078521	0.254449	0.103602	1.29645	0.00683717	0.0481807	TRUE	Aunip	aurora
ENSMUSG00000051220	0.24792	0.100929	1.29634	5.03266e-06	0.00010668	TRUE	Ercc6l	excision
ENSMUSG00000001517	2.793	1.13801	1.29534	8.80216e-09	3.39892e-07	TRUE	Foxm1	forkhead
ENSMUSG00000047945	18.286	7.45555	1.29434	6.63161e-08	2.14137e-06	TRUE	Marcksl1	MARCKS-like
ENSMUSG00000063558	0.477293	0.194694	1.29366	4.00771e-06	8.64654e-05	TRUE	Aox1	aldehyde
ENSMUSG00000032085	42.05	17.1539	1.29357	5.69239e-08	1.87047e-06	TRUE	Tagln	transgelin
ENSMUSG00000051435	0.446601	0.182187	1.2934	0.000297371	0.0037954	TRUE	Fhad1	forkhead-associated
ENSMUSG00000032690	2.885	1.17733	1.29302	0.00026768	0.00348333	TRUE	Oas2	2'-5'
ENSMUSG00000062939	0.316903	0.129328	1.29278	0.00518405	0.0389446	TRUE	Stat4	signal
ENSMUSG00000018238	0.338316	0.138183	1.29121	0.00221109	0.0198149	TRUE	Gdf9	growth
ENSMUSG00000023908	1.30716	0.534601	1.28989	2.69942e-12	2.13924e-10	TRUE	Pkmyt1	protein
ENSMUSG00000020600	0.324808	0.132858	1.28946	0.00323955	0.0268211	TRUE	Slc7a15	solute
ENSMUSG00000021176	0.204113	0.0835007	1.28924	0.00448458	0.0349457	TRUE	Efcab11	EF-hand
ENSMUSG00000071724	1.35227	0.553475	1.28852	7.79724e-05	0.00121989	TRUE	Smpd5	sphingomyelin
ENSMUSG00000093954	0.242227	0.0991744	1.28824	0.005169	0.0388797	TRUE	Gm16867	predicted
ENSMUSG00000023905	35.6294	14.5889	1.2882	9.01761e-16	1.40178e-13	TRUE	Tnfrsf12a	tumor
ENSMUSG00000037579	0.197482	0.0810086	1.28527	0.00120608	0.0121057	TRUE	Kcnh3	potassium
ENSMUSG00000020704	0.295354	0.121244	1.28443	0.00452745	0.0351667	TRUE	Asic2	acid-sensing
ENSMUSG00000031875	14.7297	6.05221	1.28318	7.99189e-09	3.11581e-07	TRUE	Cmtm3	CKLF-like
ENSMUSG00000040061	2.27845	0.936374	1.28287	3.25608e-07	8.94224e-06	TRUE	Plcb2	phospholipase
ENSMUSG00000023805	2.16354	0.889376	1.28248	1.98475e-06	4.61901e-05	TRUE	Synj2	synaptojanin
ENSMUSG00000017716	1.30559	0.537846	1.27958	6.73238e-07	1.7461e-05	TRUE	Birc5	baculoviral
ENSMUSG00000049872	0.952085	0.392174	1.27947	0.00218237	0.0196227	TRUE	Fam26e	calcium
ENSMUSG00000001555	5.87813	2.42192	1.27923	1.33773e-09	6.19081e-08	TRUE	Fkbp10	FK506
ENSMUSG00000001128	12.5112	5.15721	1.27855	1.28855e-08	4.75608e-07	TRUE	Cfp	complement
ENSMUSG00000000817	0.30332	0.125086	1.27796	0.0011678	0.0117898	TRUE	Fasl	Fas
ENSMUSG00000072621	0.16441	0.0678647	1.27638	0.00543371	0.040398	TRUE	Slfn10-ps	schlafen
ENSMUSG00000019880	0.342292	0.141303	1.27623	0.00185606	0.0172648	TRUE	Rspo3	R-spondin
ENSMUSG00000042333	5.1445	2.12584	1.27493	5.55801e-08	1.83377e-06	TRUE	Tnfrsf14	tumor
ENSMUSG00000048332	17.1232	7.08453	1.27321	4.04794e-10	2.03235e-08	TRUE	Lhfp	lipoma
ENSMUSG00000074570	0.187342	0.0775931	1.27205	1.02553e-05	0.000200881	TRUE	Cass4	Cas
ENSMUSG00000066861	1.56784	0.649539	1.27118	0.000135825	0.0019818	TRUE	Oas1g	2'-5'
ENSMUSG00000000392	0.444734	0.184335	1.27037	0.00133307	0.0130878	TRUE	Fap	fibroblast
ENSMUSG00000021314	0.669319	0.277804	1.2685	4.69066e-05	0.000785556	TRUE	Amph	amphiphysin
ENSMUSG00000064380	0.85418	0.354805	1.26744	0.00711613	0.0496879	TRUE	Gm26448	predicted
ENSMUSG00000019850	6.63082	2.7553	1.26697	4.86236e-12	3.62807e-10	TRUE	Tnfaip3	tumor
ENSMUSG00000013921	3.34104	1.39172	1.2634	2.84221e-07	7.93138e-06	TRUE	Clip3	CAP-GLY
ENSMUSG00000027398	3.89399	1.62499	1.26077	6.13201e-06	0.000127202	TRUE	Il1b	interleukin
ENSMUSG00000055254	0.214498	0.0895124	1.26067	0.00230713	0.0205088	TRUE	Ntrk2	neurotrophic
ENSMUSG00000042734	0.624543	0.260658	1.26038	0.00132094	0.0129951	TRUE	Ttc9	tetratricopeptide
ENSMUSG00000020493	0.30498	0.127422	1.259	3.63758e-05	0.000627392	TRUE	Prr11	proline
ENSMUSG00000037362	0.260276	0.108812	1.25825	0.000813909	0.00875268	TRUE	Nov	nephroblastoma
ENSMUSG00000063594	1.31639	0.55048	1.25754	0.00102714	0.010649	TRUE	Gng8	guanine
ENSMUSG00000045136	15.8463	6.62892	1.25728	1.91462e-06	4.48161e-05	TRUE	Tubb2b	tubulin,
ENSMUSG00000051076	1.22451	0.512386	1.25674	2.2996e-07	6.64663e-06	TRUE	Vtcn1	V-set
ENSMUSG00000051682	0.794771	0.333021	1.25466	0.00684403	0.0482044	TRUE	Treml4	triggering
ENSMUSG00000025154	2.19193	0.918809	1.2543	4.53439e-06	9.71369e-05	TRUE	Arhgap19	Rho
ENSMUSG00000004267	3.69162	1.54792	1.25388	2.91008e-06	6.48617e-05	TRUE	Eno2	enolase
ENSMUSG00000029838	4.76359	1.99916	1.25261	3.32647e-07	9.1046e-06	TRUE	Ptn	pleiotrophin
ENSMUSG00000054555	4.37681	1.83753	1.25212	9.88815e-10	4.65629e-08	TRUE	Adam12	a
ENSMUSG00000079685	0.624892	0.262518	1.25172	0.000197794	0.00270311	TRUE	Ulbp1	UL16
ENSMUSG00000049410	0.69586	0.292282	1.25153	0.000875193	0.00930444	TRUE	Zfp683	zinc
ENSMUSG00000031103	3.04273	1.278	1.25146	2.61272e-08	9.05176e-07	TRUE	Elf4	E74-like
ENSMUSG00000046031	0.730262	0.306714	1.25144	0.00288292	0.0244444	TRUE	Fam26f	calcium
ENSMUSG00000025001	2.55301	1.07372	1.24958	2.85603e-10	1.47673e-08	TRUE	Hells	helicase,
ENSMUSG00000057596	2.90055	1.21987	1.24957	5.4961e-06	0.000115494	TRUE	Trim30d	tripartite
ENSMUSG00000029135	12.0357	5.06693	1.24814	3.9743e-11	2.44611e-09	TRUE	Fosl2	fos-like
ENSMUSG00000057948	1.54982	0.652627	1.24777	1.28871e-07	3.89182e-06	TRUE	Unc13d	unc-13
ENSMUSG00000090942	1.21388	0.511764	1.24603	4.37857e-05	0.000740965	TRUE	F830016B08Rik	RIKEN
ENSMUSG00000039187	0.488879	0.206379	1.24403	0.00081039	0.00873032	TRUE	Fanci	Fanconi
ENSMUSG00000097889	0.131637	0.0555792	1.2438	0.00246514	0.0215655	TRUE	Gm26541	predicted
ENSMUSG00000050721	4.46403	1.88771	1.24171	1.67231e-06	3.97195e-05	TRUE	Plekho2	pleckstrin
ENSMUSG00000017417	0.478664	0.202552	1.24052	0.000219761	0.00295614	TRUE	Plxdc1	plexin
ENSMUSG00000047281	9.7288	4.12077	1.23932	2.27023e-07	6.57743e-06	TRUE	Sfn	stratifin
ENSMUSG00000026674	8.32253	3.52593	1.239	1.70257e-07	5.04118e-06	TRUE	Ddr2	discoidin
ENSMUSG00000063130	1.16302	0.492861	1.23844	0.000254355	0.00335048	TRUE	Calml3	calmodulin-like
ENSMUSG00000002458	7.60587	3.22664	1.23704	2.92201e-07	8.14014e-06	TRUE	Rgs19	regulator
ENSMUSG00000032327	17.5209	7.43586	1.23649	4.13985e-05	0.000704006	TRUE	Stra6	stimulated
ENSMUSG00000032000	26.6684	11.321	1.23612	3.8483e-10	1.93613e-08	TRUE	Birc3	baculoviral
ENSMUSG00000064246	0.246398	0.10456	1.23596	0.00464389	0.0358987	TRUE	Chil1	chitinase-like
ENSMUSG00000035041	0.898766	0.381762	1.23551	0.00665357	0.0472333	TRUE	Creb3l3	cAMP
ENSMUSG00000078606	0.876083	0.372088	1.23537	3.58404e-08	1.21897e-06	TRUE	Gm4070	predicted
ENSMUSG00000073650	0.449242	0.190838	1.23492	0.00187543	0.0173831	TRUE	Catip	ciliogenesis
ENSMUSG00000026288	7.41436	3.15083	1.23457	2.38141e-08	8.3533e-07	TRUE	Inpp5d	inositol
ENSMUSG00000041886	0.770608	0.327557	1.2342	2.73882e-06	6.14966e-05	TRUE	Macc1	metastasis
ENSMUSG00000035274	0.794111	0.338141	1.23159	0.00112246	0.0114321	TRUE	Tpbg	trophoblast
ENSMUSG00000055782	0.180142	0.0768241	1.22929	0.00159834	0.015176	TRUE	Abcd2	ATP-binding
ENSMUSG00000032400	2.52921	1.07949	1.22828	1.26697e-06	3.07241e-05	TRUE	Zwilch	zwilch
ENSMUSG00000090185	0.96198	0.410789	1.22817	0.00647769	0.0462965	TRUE	Gm15523	predicted
ENSMUSG00000041189	13.5503	5.78592	1.22768	1.08087e-06	2.67461e-05	TRUE	Chrnb1	cholinergic
ENSMUSG00000030217	4.61791	1.9737	1.22633	8.77129e-05	0.00135222	TRUE	Art4	ADP-ribosyltransferase
ENSMUSG00000027715	2.77698	1.18845	1.2245	7.2758e-07	1.86707e-05	TRUE	Ccna2	cyclin
ENSMUSG00000046402	6.05962	2.59556	1.22316	4.41388e-09	1.82345e-07	TRUE	Rbp1	retinol
ENSMUSG00000056071	2.25912	0.968883	1.2212	0.00241354	0.0212059	TRUE	S100a9	S100
ENSMUSG00000037605	0.218851	0.0938904	1.2207	0.000297847	0.00379747	TRUE	Adgrl3	adhesion
ENSMUSG00000028654	2.44777	1.05146	1.21928	2.32748e-07	6.71476e-06	TRUE	Mycl	v-myc
ENSMUSG00000049866	10.4885	4.51016	1.21754	2.82364e-05	0.000499805	TRUE	Arl4c	ADP-ribosylation
ENSMUSG00000037447	3.64161	1.56602	1.21743	5.39998e-07	1.42028e-05	TRUE	Arid5a	AT
ENSMUSG00000002602	43.3942	18.6685	1.21689	6.98247e-08	2.24867e-06	TRUE	Axl	AXL
ENSMUSG00000075010	7.96166	3.42909	1.21522	8.495e-07	2.15035e-05	TRUE	AW112010	expressed
ENSMUSG00000049744	3.47631	1.49758	1.215	9.82514e-05	0.00148837	TRUE	Arhgap15	Rho
ENSMUSG00000045392	1.50779	0.650399	1.2128	0.000280681	0.00361907	TRUE	Olfr1033	olfactory
ENSMUSG00000005824	0.490447	0.211628	1.21222	8.89632e-05	0.00136888	TRUE	Tnfsf14	tumor
ENSMUSG00000043313	0.172789	0.0746401	1.2108	4.15117e-06	8.9322e-05	TRUE	Pcdhb19	protocadherin
ENSMUSG00000091575	2.10896	0.911872	1.20958	3.26842e-06	7.20537e-05	TRUE	2010016I18Rik	RIKEN
ENSMUSG00000040264	0.1278	0.0552735	1.20913	0.00420227	0.0331076	TRUE	Gbp2b	guanylate
ENSMUSG00000105987	23.0013	9.94876	1.2091	9.63347e-10	4.58576e-08	TRUE	AI506816	expressed
ENSMUSG00000071203	0.770127	0.333431	1.20766	2.14946e-05	0.000392798	TRUE	Naip5	NLR
ENSMUSG00000093327	3.27347	1.41839	1.20632	0.000699762	0.00772382	TRUE	Mir5107	microRNA
ENSMUSG00000015533	0.507052	0.219797	1.20583	1.80927e-05	0.000336205	TRUE	Itga2	integrin
ENSMUSG00000088758	2.66483	1.15569	1.20555	0.00337806	0.0277594	TRUE	Gm24898	predicted
ENSMUSG00000052584	1.34889	0.584773	1.2055	8.85441e-05	0.00136416	TRUE	Serp2	stress-associated
ENSMUSG00000016262	3.21303	1.39322	1.2055	2.66722e-06	6.00001e-05	TRUE	Sertad4	SERTA
ENSMUSG00000037813	1.63132	0.707395	1.20542	0.000118139	0.00175759	TRUE	D630003M21Rik	RIKEN
ENSMUSG00000036908	31.108	13.493	1.20507	3.80033e-10	1.91597e-08	TRUE	Unc93b1	unc-93
ENSMUSG00000053141	0.0385905	0.0167453	1.2044	0.00480498	0.0367689	TRUE	Ptprt	protein
ENSMUSG00000015850	4.14173	1.79732	1.20436	6.72152e-07	1.74515e-05	TRUE	Adamtsl4	ADAMTS-like
ENSMUSG00000026480	4.44742	1.93	1.20433	1.23537e-07	3.7447e-06	TRUE	Ncf2	neutrophil
ENSMUSG00000052749	0.310464	0.134988	1.20183	5.34517e-05	0.000876405	TRUE	Trim30b	tripartite
ENSMUSG00000031093	1.67495	0.72827	1.20153	4.42086e-05	0.000746098	TRUE	Dock11	dedicator
ENSMUSG00000022346	7.96352	3.46279	1.20143	6.11871e-12	4.48274e-10	TRUE	Myc	myelocytomatosis
ENSMUSG00000021262	5.71881	2.48776	1.20084	2.30372e-09	1.01573e-07	TRUE	Evl	Ena-vasodilator
ENSMUSG00000082088	0.550396	0.239629	1.19962	0.000434841	0.0052062	TRUE	Gm15753	predicted
ENSMUSG00000039960	4.37969	1.90778	1.19888	2.31306e-06	5.31172e-05	TRUE	Rhou	ras
ENSMUSG00000102091	0.371701	0.161928	1.19817	0.00558772	0.0413117	TRUE	Olfr1034	olfactory
ENSMUSG00000061048	4.78749	2.08796	1.19716	7.59259e-06	0.000154593	TRUE	Cdh3	cadherin
ENSMUSG00000042182	0.368949	0.161026	1.19663	0.00149089	0.0143278	TRUE	Bend6	BEN
ENSMUSG00000000982	0.847057	0.369711	1.19582	7.78046e-05	0.00121805	TRUE	Ccl3	chemokine
ENSMUSG00000039963	0.282258	0.123465	1.1925	0.000192906	0.00265643	TRUE	Ccdc40	coiled-coil
ENSMUSG00000045573	1.04137	0.455692	1.19227	0.00203243	0.0184732	TRUE	Penk	preproenkephalin
ENSMUSG00000095306	0.749881	0.328346	1.1913	0.00190515	0.0175799	TRUE	Gm21807	-
ENSMUSG00000028583	10.9939	4.8148	1.19113	4.79489e-05	0.000799698	TRUE	Pdpn	podoplanin
ENSMUSG00000021130	0.24971	0.109506	1.18898	0.00372695	0.030066	TRUE	Galnt16	polypeptide
ENSMUSG00000041548	7.99539	3.51191	1.18692	1.27968e-11	8.69253e-10	TRUE	Hspb8	heat
ENSMUSG00000040710	1.18503	0.521097	1.18526	1.93343e-07	5.68311e-06	TRUE	St8sia4	ST8
ENSMUSG00000028555	2.04415	0.899476	1.18422	0.000535879	0.00619108	TRUE	Ttc39a	tetratricopeptide
ENSMUSG00000097558	0.138157	0.0608226	1.18274	0.00296616	0.0249755	TRUE	Gm26902	predicted
ENSMUSG00000007207	2.7336	1.20434	1.18248	4.56025e-07	1.2206e-05	TRUE	Stx1a	syntaxin
ENSMUSG00000045868	0.407571	0.179657	1.18178	4.23186e-11	2.58495e-09	TRUE	Gvin1	GTPase,
ENSMUSG00000064267	2.12167	0.937257	1.17868	3.72e-06	8.09785e-05	TRUE	Hvcn1	hydrogen
ENSMUSG00000070873	3.06197	1.35296	1.17829	4.13497e-07	1.11415e-05	TRUE	Lilra5	leukocyte
ENSMUSG00000026080	0.177316	0.0783388	1.17817	0.00515589	0.0388268	TRUE	Chst10	carbohydrate
ENSMUSG00000058571	2.81406	1.24379	1.17789	2.49967e-06	5.67574e-05	TRUE	Gpc6	glypican
ENSMUSG00000041120	18.806	8.31727	1.177	5.09296e-05	0.000843033	TRUE	Nbl1	neuroblastoma,
ENSMUSG00000028873	2.13763	0.946199	1.17586	8.7281e-09	3.3757e-07	TRUE	Cdca8	cell
ENSMUSG00000041064	0.267641	0.118553	1.17516	0.00018428	0.00256238	TRUE	Pif1	PIF1
ENSMUSG00000028681	2.69896	1.19659	1.17348	3.01888e-05	0.000530491	TRUE	Ptch2	patched
ENSMUSG00000024810	14.9701	6.6393	1.17297	1.2381e-07	3.7483e-06	TRUE	Il33	interleukin
ENSMUSG00000047747	1.29023	0.572881	1.1713	5.91625e-06	0.000123149	TRUE	Rnf150	ring
ENSMUSG00000025427	0.26843	0.119258	1.17006	0.00130764	0.0128903	TRUE	Rnf165	ring
ENSMUSG00000014782	0.0811928	0.0361023	1.16905	0.00509589	0.038473	TRUE	Plekhg4	pleckstrin
ENSMUSG00000045679	5.84027	2.5991	1.16804	9.49801e-11	5.41945e-09	TRUE	Pqlc3	PQ
ENSMUSG00000024112	1.08533	0.483385	1.16686	0.00222745	0.0199116	TRUE	Cacna1h	calcium
ENSMUSG00000022945	2.27631	1.01411	1.16641	5.30156e-09	2.15709e-07	TRUE	Chaf1b	chromatin
ENSMUSG00000034839	0.730135	0.326502	1.16094	9.10949e-05	0.00139637	TRUE	Larp6	La
ENSMUSG00000028702	0.835341	0.373533	1.16092	1.11249e-05	0.00021617	TRUE	Rad54l	RAD54
ENSMUSG00000048040	0.598782	0.267841	1.16046	0.000492751	0.0057631	TRUE	Arxes2	adipocyte-related
ENSMUSG00000038354	0.21908	0.0981283	1.15857	0.00440967	0.0344505	TRUE	Ankrd35	ankyrin
ENSMUSG00000024791	0.580201	0.260608	1.15452	0.000207321	0.00280555	TRUE	Cdca5	cell
ENSMUSG00000029299	0.520896	0.234096	1.15387	0.000690626	0.00764385	TRUE	Abcg3	ATP
ENSMUSG00000021614	1.00784	0.453155	1.1531	0.000702192	0.00774007	TRUE	Vcan	versican
ENSMUSG00000040711	3.87246	1.74128	1.15308	1.40317e-06	3.37568e-05	TRUE	Sh3pxd2b	SH3
ENSMUSG00000050989	7.0057	3.15385	1.1514	1.14005e-06	2.78973e-05	TRUE	Sepn1	selenoprotein
ENSMUSG00000005413	58.0231	26.1594	1.1493	5.29411e-05	0.000870857	TRUE	Hmox1	heme
ENSMUSG00000038508	10.5787	4.76974	1.1492	7.66501e-08	2.44897e-06	TRUE	Gdf15	growth
ENSMUSG00000020695	28.1115	12.6751	1.14916	9.34442e-08	2.93119e-06	TRUE	Mrc2	mannose
ENSMUSG00000072235	41.5596	18.7682	1.14688	1.47909e-08	5.4018e-07	TRUE	Tuba1a	tubulin,
ENSMUSG00000044927	0.684824	0.309411	1.14579	0.000340298	0.00422974	TRUE	H1fx	H1
ENSMUSG00000040254	4.00853	1.81338	1.14436	3.1049e-05	0.000543942	TRUE	Sema3d	sema
ENSMUSG00000028597	3.77734	1.70886	1.14421	3.95346e-05	0.000675151	TRUE	Gpx7	glutathione
ENSMUSG00000063611	1.0864	0.491555	1.14413	0.00036759	0.00451117	TRUE	Gm10134	predicted
ENSMUSG00000040424	0.328227	0.148513	1.14403	0.00116573	0.0117836	TRUE	Hipk4	homeodomain
ENSMUSG00000022034	1.03433	0.468352	1.14329	1.37359e-05	0.000261047	TRUE	Esco2	establishment
ENSMUSG00000030214	24.6087	11.1585	1.14102	0.000289966	0.00371849	TRUE	Plbd1	phospholipase
ENSMUSG00000007030	0.29244	0.1326	1.1408	0.00299914	0.025192	TRUE	Vwa7	von
ENSMUSG00000030325	0.200733	0.0911232	1.13929	0.00688465	0.0484062	TRUE	Klrb1c	killer
ENSMUSG00000067219	0.836291	0.381266	1.13329	0.00196589	0.0180237	TRUE	Nipal1	NIPA-like
ENSMUSG00000024909	21.404	9.76586	1.13205	0.000106109	0.00159478	TRUE	Efemp2	epidermal
ENSMUSG00000034023	0.80134	0.365666	1.13188	1.17375e-05	0.000227162	TRUE	Fancd2	Fanconi
ENSMUSG00000034855	7.354	3.35793	1.13096	1.2886e-05	0.000246633	TRUE	Cxcl10	chemokine
ENSMUSG00000039316	4.24543	1.93857	1.1309	2.6618e-06	5.99337e-05	TRUE	Rftn1	raftlin
ENSMUSG00000034595	6.95732	3.17789	1.13045	1.37103e-06	3.3082e-05	TRUE	Ppp1r18	protein
ENSMUSG00000037405	19.0983	8.73685	1.12826	1.27277e-08	4.705e-07	TRUE	Icam1	intercellular
ENSMUSG00000038521	24.8057	11.348	1.12823	1.65384e-06	3.93579e-05	TRUE	C1s1	complement
ENSMUSG00000029561	14.9778	6.85924	1.1267	4.58123e-05	0.000768822	TRUE	Oasl2	2'-5'
ENSMUSG00000034551	0.0792398	0.0363071	1.12611	9.73532e-06	0.000192092	TRUE	Hdx	highly
ENSMUSG00000090307	0.94853	0.43453	1.12604	6.43734e-05	0.00102904	TRUE	1700071M16Rik	RIKEN
ENSMUSG00000025161	1.55858	0.715903	1.12226	6.16408e-05	0.000994375	TRUE	Slc16a3	solute
ENSMUSG00000063568	0.687224	0.315901	1.12114	0.000141811	0.00205554	TRUE	Jazf1	JAZF
ENSMUSG00000053158	7.55364	3.47387	1.12061	2.56371e-07	7.27135e-06	TRUE	Fes	feline
ENSMUSG00000031328	83.7938	38.5913	1.11857	6.35425e-08	2.06279e-06	TRUE	Flna	filamin,
ENSMUSG00000014599	13.1987	6.08248	1.11766	1.21664e-06	2.95923e-05	TRUE	Csf1	colony
ENSMUSG00000097633	0.686439	0.31631	1.11737	0.0008567	0.00913587	TRUE	Gm16617	predicted
ENSMUSG00000045062	0.230067	0.106218	1.11483	0.00580962	0.042665	TRUE	Pcdhb7	protocadherin
ENSMUSG00000049687	0.596546	0.27547	1.11447	0.000110651	0.00165329	TRUE	Fam109b	PH
ENSMUSG00000046410	1.13402	0.524116	1.11341	2.20363e-07	6.40677e-06	TRUE	Kcnk6	potassium
ENSMUSG00000071537	1.39109	0.642991	1.11335	2.55982e-05	0.000458462	TRUE	Klrg2	killer
ENSMUSG00000041538	1.97145	0.911473	1.11295	0.000448514	0.00533945	TRUE	H2-Ob	histocompatibility
ENSMUSG00000074813	0.745447	0.344607	1.11263	0.00390624	0.0312422	TRUE	Gm14005	predicted
ENSMUSG00000064109	2.43196	1.1253	1.11158	0.00160266	0.0151992	TRUE	Hcst	hematopoietic
ENSMUSG00000022575	6.40607	2.9673	1.11026	2.87001e-06	6.41454e-05	TRUE	Gsdmd	gasdermin
ENSMUSG00000029322	24.1233	11.1811	1.10934	7.33183e-08	2.35493e-06	TRUE	Plac8	placenta-specific
ENSMUSG00000005947	1.24486	0.576978	1.10933	7.04318e-07	1.81313e-05	TRUE	Itgae	integrin
ENSMUSG00000040212	13.4729	6.24527	1.1092	4.75462e-07	1.26703e-05	TRUE	Emp3	epithelial
ENSMUSG00000026837	6.17273	2.86524	1.10725	2.9579e-05	0.000520908	TRUE	Col5a1	collagen,
ENSMUSG00000097745	0.200738	0.0933813	1.10457	0.0060869	0.0441278	TRUE	AI115009	expressed
ENSMUSG00000059791	4.25905	1.98218	1.10337	2.22329e-10	1.18193e-08	TRUE	Nrm	nurim
ENSMUSG00000097415	11.8404	5.51193	1.10307	8.32439e-06	0.000167735	TRUE	AU020206	expressed
ENSMUSG00000005836	0.925537	0.431158	1.102	0.00112916	0.0114878	TRUE	Gata6	GATA
ENSMUSG00000057058	2.08425	0.971146	1.10168	0.00146238	0.0140949	TRUE	Skap1	src
ENSMUSG00000016918	4.76762	2.2235	1.10041	3.20428e-05	0.000559021	TRUE	Sulf1	sulfatase
ENSMUSG00000037849	2.0088	0.937473	1.09948	0.000952313	0.0100189	TRUE	Gm4955	interferon
ENSMUSG00000027603	2.19542	1.02611	1.09727	0.000269176	0.00349813	TRUE	Ggt7	gamma-glutamyltransferase
ENSMUSG00000034765	1.69185	0.791567	1.09586	6.13715e-06	0.000127202	TRUE	Dusp5	dual
ENSMUSG00000029868	1.30291	0.609682	1.09557	3.42916e-06	7.52554e-05	TRUE	Trpv6	transient
ENSMUSG00000026196	0.25452	0.119194	1.09434	2.11394e-07	6.18017e-06	TRUE	Bard1	BRCA1
ENSMUSG00000030796	5.87557	2.75368	1.09332	1.95087e-05	0.000359487	TRUE	Tead2	TEA
ENSMUSG00000084950	0.322966	0.151377	1.09302	0.000264335	0.00345373	TRUE	Gm5577	predicted
ENSMUSG00000061186	0.163166	0.0765001	1.09294	0.00317502	0.0264312	TRUE	Sfmbt2	Scm-like
ENSMUSG00000048621	0.481837	0.226091	1.09132	0.00223742	0.0199843	TRUE	Gm6377	predicted
ENSMUSG00000054871	2.85004	1.33769	1.09123	2.92916e-06	6.52269e-05	TRUE	Tmem158	transmembrane
ENSMUSG00000037725	0.837627	0.393304	1.09069	6.4579e-05	0.00103165	TRUE	Ckap2	cytoskeleton
ENSMUSG00000058297	1.01861	0.478602	1.08963	2.05008e-06	4.76647e-05	TRUE	Spock2	sparc/osteonectin,
ENSMUSG00000019823	4.55685	2.14262	1.08864	3.91215e-09	1.64419e-07	TRUE	Mical1	microtubule
ENSMUSG00000022033	3.07578	1.44675	1.08825	0.000163793	0.00231609	TRUE	Pbk	PDZ
ENSMUSG00000051790	7.72426	3.63412	1.08778	6.24386e-05	0.00100407	TRUE	Nlgn2	neuroligin
ENSMUSG00000023216	0.949665	0.447517	1.08567	9.13715e-06	0.000181174	TRUE	Epb42	erythrocyte
ENSMUSG00000028028	4.13596	1.95061	1.08429	8.6436e-07	2.18341e-05	TRUE	Alpk1	alpha-kinase
ENSMUSG00000028044	5.06645	2.38939	1.08426	1.49785e-07	4.45678e-06	TRUE	Cks1b	CDC28
ENSMUSG00000079414	0.472107	0.222662	1.08383	0.00028072	0.00361907	TRUE	Gm11110	predicted
ENSMUSG00000030867	1.99871	0.944708	1.08118	0.00015103	0.00216971	TRUE	Plk1	polo
ENSMUSG00000058625	0.658217	0.311009	1.08115	0.00151767	0.0145239	TRUE	Gm17383	predicted
ENSMUSG00000030865	0.857169	0.405081	1.08101	0.00299515	0.0251759	TRUE	Chp2	calcineurin-like
ENSMUSG00000023015	3.9328	1.86138	1.07915	2.06459e-11	1.34226e-09	TRUE	Racgap1	Rac
ENSMUSG00000091649	4.2967	2.03383	1.07902	9.10335e-05	0.00139631	TRUE	Phf11b	PHD
ENSMUSG00000049148	0.20392	0.0965436	1.07837	0.0035316	0.028758	TRUE	Plcxd3	phosphatidylinositol-specific
ENSMUSG00000044350	6.63643	3.14555	1.07714	3.27924e-07	8.98547e-06	TRUE	Lacc1	laccase
ENSMUSG00000052776	3.17657	1.50601	1.07671	0.000241592	0.00321196	TRUE	Oas1a	2'-5'
ENSMUSG00000026365	121.535	57.637	1.07631	2.6281e-06	5.923e-05	TRUE	Cfh	complement
ENSMUSG00000056025	4.96173	2.35896	1.0727	3.77937e-09	1.59391e-07	TRUE	Clca3a1	chloride
ENSMUSG00000070034	6.4491	3.06638	1.07253	1.79616e-05	0.000334282	TRUE	Sp110	Sp110
ENSMUSG00000064080	7.53544	3.58439	1.07194	7.67636e-05	0.00120487	TRUE	Fbln2	fibulin
ENSMUSG00000026051	1.90067	0.904029	1.07182	0.000229214	0.00306927	TRUE	1500015O10Rik	RIKEN
ENSMUSG00000039942	2.8081	1.33647	1.07114	5.85783e-05	0.000951456	TRUE	Ptger4	prostaglandin
ENSMUSG00000079442	2.97609	1.41723	1.0703	8.95329e-06	0.000177965	TRUE	St6galnac4	ST6
ENSMUSG00000018930	0.800887	0.381623	1.06896	0.00114849	0.0116483	TRUE	Ccl4	chemokine
ENSMUSG00000086695	1.98479	0.947422	1.06695	0.000934179	0.00985807	TRUE	Gm15247	predicted
ENSMUSG00000031444	0.566115	0.270347	1.0661	0.00233832	0.020712	TRUE	F10	coagulation
ENSMUSG00000023043	20.3763	9.73882	1.06506	8.05719e-05	0.00125651	TRUE	Krt18	keratin
ENSMUSG00000025007	4.97958	2.38005	1.06497	1.40123e-06	3.37437e-05	TRUE	Aldh18a1	aldehyde
ENSMUSG00000059049	2.52596	1.20794	1.06427	4.78923e-07	1.27485e-05	TRUE	Frem1	Fras1
ENSMUSG00000046080	4.55698	2.17945	1.0641	7.59705e-05	0.00119551	TRUE	Clec9a	C-type
ENSMUSG00000042155	1.78162	0.852153	1.06393	1.78842e-05	0.00033361	TRUE	Klhl23	kelch-like
ENSMUSG00000006529	2.26809	1.08531	1.0634	0.000577915	0.00659503	TRUE	Itih1	inter-alpha
ENSMUSG00000029417	2.53922	1.2162	1.06202	0.00110915	0.0113155	TRUE	Cxcl9	chemokine
ENSMUSG00000073491	3.86654	1.85372	1.0606	0.0007498	0.00816831	TRUE	Pydc4	interferon
ENSMUSG00000066113	3.12655	1.4991	1.06045	0.000210116	0.0028402	TRUE	Adamtsl1	ADAMTS-like
ENSMUSG00000021998	44.9249	21.5637	1.0589	8.75205e-08	2.75633e-06	TRUE	Lcp1	lymphocyte
ENSMUSG00000031099	0.839025	0.402848	1.05839	1.79148e-05	0.000333681	TRUE	Smarca1	SWI/SNF
ENSMUSG00000033006	0.13092	0.0629166	1.05794	0.00397906	0.0316783	TRUE	Sox10	SRY
ENSMUSG00000045007	0.4927	0.236892	1.0566	0.000282935	0.00364181	TRUE	Tubg2	tubulin,
ENSMUSG00000098090	0.976561	0.469448	1.05654	5.84043e-05	0.000949903	TRUE	2700099C18Rik	RIKEN
ENSMUSG00000017466	46.4124	22.3268	1.05573	2.36299e-05	0.00042795	TRUE	Timp2	tissue
ENSMUSG00000021838	4.62511	2.2266	1.05462	4.61559e-06	9.8615e-05	TRUE	Samd4	sterile
ENSMUSG00000021493	16.631	8.01785	1.05258	1.30483e-06	3.15789e-05	TRUE	Pdlim7	PDZ
ENSMUSG00000020592	23.6862	11.4237	1.052	8.5762e-06	0.000171312	TRUE	Sdc1	syndecan
ENSMUSG00000055069	0.187329	0.0904154	1.05046	0.00299915	0.025192	TRUE	Rab39	RAB39,
ENSMUSG00000024338	9.21191	4.44832	1.05022	3.15109e-05	0.00055093	TRUE	Psmb8	proteasome
ENSMUSG00000078612	1.71033	0.825944	1.05017	2.00113e-10	1.06889e-08	TRUE	1700024P16Rik	FYN
ENSMUSG00000070000	2.8078	1.35588	1.05014	0.000840415	0.00898992	TRUE	Fcho1	FCH
ENSMUSG00000033450	0.949222	0.459574	1.04639	8.87413e-05	0.00136633	TRUE	Tagap	T
ENSMUSG00000015312	5.10307	2.47502	1.04388	0.000270512	0.00351044	TRUE	Gadd45b	growth
ENSMUSG00000002603	22.3514	10.8414	1.04381	1.39108e-08	5.10342e-07	TRUE	Tgfb1	transforming
ENSMUSG00000079553	2.38944	1.15923	1.04361	3.26272e-07	8.95034e-06	TRUE	Kifc1	kinesin
ENSMUSG00000040010	4.60996	2.23893	1.0419	0.000127707	0.00188605	TRUE	Slc7a5	solute
ENSMUSG00000081723	0.664454	0.322819	1.04144	0.000193611	0.00266311	TRUE	Gm15931	predicted
ENSMUSG00000035711	3.71211	1.8078	1.03801	7.5269e-05	0.00118524	TRUE	Dok3	docking
ENSMUSG00000075707	0.464785	0.226341	1.03786	0.000152967	0.00219105	TRUE	Dio3	deiodinase,
ENSMUSG00000003617	104.746	51.0998	1.03551	0.0061233	0.0443116	TRUE	Cp	ceruloplasmin
ENSMUSG00000029309	38.5708	18.8259	1.03479	8.46704e-05	0.00131115	TRUE	Sparcl1	SPARC-like
ENSMUSG00000072214	1.2636	0.616888	1.03433	0.000493132	0.0057631	TRUE	2020-09-05	septin
ENSMUSG00000027864	8.23126	4.02102	1.03354	5.28195e-08	1.74983e-06	TRUE	Ptgfrn	prostaglandin
ENSMUSG00000104444	8.86998	4.33352	1.03321	6.17103e-05	0.000994375	TRUE	Gm33051	predicted
ENSMUSG00000052504	0.295045	0.144216	1.03263	0.000144109	0.00208268	TRUE	Epha3	Eph
ENSMUSG00000015090	11.6838	5.71341	1.03207	0.0021588	0.0194396	TRUE	Ptgds	prostaglandin
ENSMUSG00000032231	78.6277	38.5102	1.02979	1.46351e-06	3.50346e-05	TRUE	Anxa2	annexin
ENSMUSG00000000739	4.14399	2.02992	1.02951	0.00120045	0.0120692	TRUE	Sult5a1	sulfotransferase
ENSMUSG00000023999	0.460828	0.225891	1.02865	0.00218115	0.0196194	TRUE	Kif6	kinesin
ENSMUSG00000036599	2.52755	1.23908	1.02845	0.000201221	0.00273981	TRUE	Chst12	carbohydrate
ENSMUSG00000056054	1.71102	0.839103	1.02783	0.00302224	0.0253509	TRUE	S100a8	S100
ENSMUSG00000022887	0.585366	0.28716	1.02756	0.00125697	0.0124924	TRUE	Masp1	mannan-binding
ENSMUSG00000105283	0.600529	0.294806	1.02694	0.00486421	0.0371051	TRUE	Gm33370	predicted
ENSMUSG00000026928	1.94632	0.955151	1.02684	5.06268e-05	0.000839165	TRUE	Card9	caspase
ENSMUSG00000041859	5.47113	2.68719	1.02574	3.26201e-09	1.39759e-07	TRUE	Mcm3	minichromosome
ENSMUSG00000070605	0.858694	0.421884	1.02539	7.62954e-06	0.00015517	TRUE	Gm13251	zinc
ENSMUSG00000045165	2.96067	1.45454	1.02528	0.000479908	0.00563365	TRUE	AI467606	expressed
ENSMUSG00000056427	9.69359	4.76491	1.02457	8.6184e-06	0.000172013	TRUE	Slit3	slit
ENSMUSG00000072720	0.0718899	0.0353502	1.0243	0.00177645	0.01662	TRUE	Myo18b	myosin
ENSMUSG00000102055	1.58278	0.778616	1.02366	0.000356891	0.00440438	TRUE	Gm28913	predicted
ENSMUSG00000074671	0.680979	0.334971	1.02341	0.000681484	0.00755301	TRUE	Tspyl3	TSPY-like
ENSMUSG00000042499	1.48519	0.730728	1.02318	0.00715431	0.0498684	TRUE	Hoxd11	homeobox
ENSMUSG00000047501	20.643	10.1603	1.0227	1.0007e-05	0.000196851	TRUE	Cldn4	claudin
ENSMUSG00000020848	0.162251	0.0798931	1.02231	0.00667204	0.0473367	TRUE	Doc2b	double
ENSMUSG00000029070	45.8239	22.5607	1.02228	2.66962e-05	0.000476367	TRUE	Mxra8	matrix-remodelling
ENSMUSG00000079547	26.9107	13.2591	1.02119	6.8312e-07	1.76795e-05	TRUE	H2-DMb1	histocompatibility
ENSMUSG00000029177	5.04209	2.48524	1.02063	8.52951e-06	0.000170718	TRUE	Cenpa	centromere
ENSMUSG00000061603	0.0910177	0.0448789	1.0199	0.00645718	0.0461771	TRUE	Akap6	A
ENSMUSG00000032122	1.44584	0.713011	1.01984	0.00183312	0.0170776	TRUE	Slc37a2	solute
ENSMUSG00000055865	0.281472	0.138819	1.01978	7.4849e-05	0.00117939	TRUE	Fam19a3	family
ENSMUSG00000039683	1.80189	0.889814	1.01789	0.000248928	0.00328839	TRUE	Sdk1	sidekick
ENSMUSG00000046157	3.12713	1.5447	1.0175	8.32525e-05	0.00129249	TRUE	Tmem229b	transmembrane
ENSMUSG00000021200	2.87323	1.42015	1.01659	0.000617301	0.00694643	TRUE	Asb2	ankyrin
ENSMUSG00000029484	37.7808	18.6755	1.01649	2.40592e-06	5.49893e-05	TRUE	Anxa3	annexin
ENSMUSG00000000901	11.1604	5.51781	1.01621	0.000283198	0.00364327	TRUE	Mmp11	matrix
ENSMUSG00000037887	3.04498	1.50579	1.01589	1.26027e-05	0.000241975	TRUE	Dusp8	dual
ENSMUSG00000055407	0.630974	0.312174	1.01516	0.0042755	0.0335611	TRUE	Map6	microtubule-associated
ENSMUSG00000017830	4.59385	2.27557	1.01345	0.00186633	0.0173272	TRUE	Dhx58	DEXH
ENSMUSG00000046387	0.562951	0.279122	1.01204	0.000289845	0.00371849	TRUE	Pcdhb17	protocadherin
ENSMUSG00000022816	54.0926	26.8274	1.01172	3.30442e-06	7.27812e-05	TRUE	Fstl1	follistatin-like
ENSMUSG00000072980	0.643448	0.319388	1.01081	0.00448348	0.0349457	TRUE	Oip5	Opa
ENSMUSG00000002083	6.85467	3.40347	1.01004	2.58881e-08	9.0054e-07	TRUE	Bbc3	BCL2
ENSMUSG00000020758	3.27386	1.6266	1.00911	0.000357509	0.00440629	TRUE	Itgb4	integrin
ENSMUSG00000036492	0.81941	0.407045	1.00903	0.00149225	0.0143278	TRUE	Rnf39	ring
ENSMUSG00000036894	0.619624	0.308049	1.00814	1.42575e-06	3.41982e-05	TRUE	Rap2b	RAP2B,
ENSMUSG00000042784	22.1575	11.0347	1.00573	0.000258881	0.00339711	TRUE	Muc1	mucin
ENSMUSG00000038943	2.34605	1.16839	1.0057	0.000133716	0.00196284	TRUE	Prc1	protein
ENSMUSG00000076431	6.29983	3.13852	1.00522	0.000190746	0.00263551	TRUE	Sox4	SRY
ENSMUSG00000043895	2.72124	1.35599	1.00491	7.77211e-06	0.000157851	TRUE	S1pr2	sphingosine-1-phosphate
ENSMUSG00000057135	1.99862	0.996259	1.00428	2.35529e-05	0.000426875	TRUE	Scimp	SLP
ENSMUSG00000098055	0.277861	0.138577	1.00378	0.00109688	0.0112191	TRUE	Gm26947	predicted
ENSMUSG00000037306	3.79793	1.89638	1.00195	4.32014e-06	9.28753e-05	TRUE	Man1c1	mannosidase,
ENSMUSG00000044583	2.52053	1.25863	1.00184	0.00111767	0.0113976	TRUE	Tlr7	toll-like
ENSMUSG00000078945	1.26938	0.633913	1.00179	1.54178e-08	5.57201e-07	TRUE	Naip2	NLR
ENSMUSG00000022322	0.728047	0.363602	1.00149	4.04317e-06	8.71527e-05	TRUE	Shcbp1	Shc
ENSMUSG00000039621	13.0163	6.50224	1.00131	4.10755e-09	1.71738e-07	TRUE	Prex1	phosphatidylinositol-3,4,5-trisphosphate-dependent
ENSMUSG00000025892	0.656341	0.327938	1.00096	7.30438e-05	0.00115245	TRUE	Gria4	glutamate
ENSMUSG00000053846	0.47191	0.236315	0.997684	0.00257807	0.022304	TRUE	Lipg	lipase,
ENSMUSG00000024883	1.21621	0.609284	0.997176	5.35741e-05	0.000877818	TRUE	Rin1	Ras
ENSMUSG00000087175	0.682736	0.342196	0.996056	0.00458699	0.0355268	TRUE	Gm15133	predicted
ENSMUSG00000091002	0.221553	0.11108	0.995659	0.00418129	0.0329851	TRUE	Tcerg1l	transcription
ENSMUSG00000059326	17.328	8.69145	0.995426	9.37197e-06	0.000185375	TRUE	Csf2ra	colony
ENSMUSG00000042029	1.06678	0.535858	0.993324	2.58583e-08	9.0054e-07	TRUE	Ncapg2	non-SMC
ENSMUSG00000006731	11.1113	5.58143	0.993307	0.000714686	0.0078457	TRUE	B4galnt1	beta-1,4-N-acetyl-galactosaminyl
ENSMUSG00000036103	10.4579	5.25541	0.992718	3.48593e-05	0.000604245	TRUE	Colec12	collectin
ENSMUSG00000026548	8.91424	4.48106	0.992242	5.15358e-05	0.000851904	TRUE	Slamf9	SLAM
ENSMUSG00000054958	1.55197	0.781015	0.990543	5.74196e-06	0.000120037	TRUE	Nt5c1a	5'-nucleotidase,
ENSMUSG00000050621	242.471	122.325	0.987096	0.00322735	0.0267383	TRUE	Rps27rt	ribosomal
ENSMUSG00000028047	4.38348	2.21215	0.986585	3.23374e-06	7.14191e-05	TRUE	Thbs3	thrombospondin
ENSMUSG00000038587	5.84254	2.94864	0.986538	2.30036e-05	0.00041723	TRUE	Akap12	A
ENSMUSG00000039911	11.1715	5.63902	0.986264	0.00114256	0.011593	TRUE	Spsb1	splA/ryanodine
ENSMUSG00000038623	5.07901	2.56957	0.982993	2.74654e-05	0.000487939	TRUE	Tm6sf1	transmembrane
ENSMUSG00000023411	1.48397	0.750988	0.982567	0.000412148	0.00497415	TRUE	Nfatc4	nuclear
ENSMUSG00000033467	10.9761	5.56108	0.980921	4.37419e-09	1.81014e-07	TRUE	Crlf2	cytokine
ENSMUSG00000069920	2.06963	1.04979	0.979235	3.80666e-05	0.000653764	TRUE	B3gnt9	UDP-GlcNAc:betaGal
ENSMUSG00000108218	0.759535	0.385359	0.978858	0.00047171	0.0055637	TRUE	Olfr1372-ps1	olfactory
ENSMUSG00000047180	8.75638	4.44594	0.977831	9.04817e-07	2.26204e-05	TRUE	Neurl3	neuralized
ENSMUSG00000107134	0.164467	0.0835723	0.976569	0.00260506	0.0225061	TRUE	Gm42528	predicted
ENSMUSG00000029675	8.60938	4.37804	0.975609	8.29519e-05	0.00128865	TRUE	Eln	elastin
ENSMUSG00000005973	11.7568	5.97965	0.975355	3.19478e-06	7.0623e-05	TRUE	Rcn1	reticulocalbin
ENSMUSG00000032717	2.24141	1.14	0.975318	0.000268695	0.00349375	TRUE	Mdfi	MyoD
ENSMUSG00000031561	1.62865	0.828424	0.975218	0.000181468	0.00252908	TRUE	Tenm3	teneurin
ENSMUSG00000017652	4.15259	2.11321	0.974568	1.18321e-05	0.000228447	TRUE	Cd40	CD40
ENSMUSG00000050908	0.685139	0.348724	0.974182	0.000800812	0.00863865	TRUE	Tvp23a	trans-golgi
ENSMUSG00000040084	2.98292	1.51926	0.973277	5.25619e-05	0.000865915	TRUE	Bub1b	BUB1B,
ENSMUSG00000102593	0.625654	0.318662	0.973131	0.00558179	0.0412804	TRUE	Gm38384	predicted
ENSMUSG00000092060	0.187127	0.0953114	0.973129	0.00020098	0.00273961	TRUE	Bend4	BEN
ENSMUSG00000068335	5.42647	2.76421	0.973127	1.90038e-06	4.45259e-05	TRUE	Dok1	docking
ENSMUSG00000032744	5.69815	2.90342	0.972708	1.24663e-05	0.000239737	TRUE	Heyl	hairy/enhancer-of-split
ENSMUSG00000029283	0.994534	0.506719	0.972705	0.000613745	0.00691458	TRUE	Cdc7	cell
ENSMUSG00000069662	15.6647	7.99457	0.970422	4.49032e-05	0.000756707	TRUE	Marcks	myristoylated
ENSMUSG00000015143	21.523	10.995	0.969025	2.19154e-05	0.000399585	TRUE	Actn1	actinin,
ENSMUSG00000034780	0.577657	0.29523	0.968384	1.27879e-05	0.000244949	TRUE	B3galt1	UDP-Gal:betaGlcNAc
ENSMUSG00000039116	1.2236	0.626273	0.966241	0.000946809	0.00997832	TRUE	Adgrg6	adhesion
ENSMUSG00000068101	0.678	0.346964	0.966229	0.000544864	0.00627591	TRUE	Cenpm	centromere
ENSMUSG00000032172	1.01451	0.519842	0.964749	0.0066966	0.0474832	TRUE	Olfm2	olfactomedin
ENSMUSG00000068735	10.1948	5.23201	0.962385	7.87696e-05	0.00123157	TRUE	Trp53i11	transformation
ENSMUSG00000038860	0.943601	0.484784	0.960817	0.00219378	0.0196888	TRUE	Garnl3	GTPase
ENSMUSG00000027004	9.02721	4.63944	0.960353	0.00319292	0.0265256	TRUE	Frzb	frizzled-related
ENSMUSG00000096979	0.375588	0.193064	0.959929	0.000925852	0.00978297	TRUE	Gm26880	predicted
ENSMUSG00000025225	13.4984	6.94951	0.957801	2.59349e-07	7.33912e-06	TRUE	Nfkb2	nuclear
ENSMUSG00000005410	2.85314	1.47216	0.954571	6.61693e-08	2.13947e-06	TRUE	Mcm5	minichromosome
ENSMUSG00000044646	2.9425	1.51903	0.953841	1.31148e-05	0.000250488	TRUE	Zbtb7c	zinc
ENSMUSG00000041423	0.988776	0.510516	0.953617	0.00657983	0.0468333	TRUE	Paqr6	progestin
ENSMUSG00000029061	11.2542	5.81089	0.9536	3.24168e-05	0.000564732	TRUE	Mmp23	matrix
ENSMUSG00000069892	2.51503	1.30179	0.950063	3.67816e-07	9.96836e-06	TRUE	9930111J21Rik2	RIKEN
ENSMUSG00000044949	3.3163	1.71724	0.94944	8.36598e-05	0.00129789	TRUE	Ubtd2	ubiquitin
ENSMUSG00000046223	6.86587	3.55816	0.948281	1.0433e-06	2.58956e-05	TRUE	Plaur	plasminogen
ENSMUSG00000048779	3.79394	1.96737	0.947374	3.82154e-05	0.000655048	TRUE	P2ry6	pyrimidinergic
ENSMUSG00000060441	1.58995	0.82516	0.94617	0.000236974	0.00316269	TRUE	Trim5	tripartite
ENSMUSG00000015745	22.3208	11.5865	0.945932	1.27789e-05	0.000244949	TRUE	Plekho1	pleckstrin
ENSMUSG00000037321	11.7918	6.12357	0.94533	6.19356e-05	0.000997303	TRUE	Tap1	transporter
ENSMUSG00000043448	0.653602	0.339425	0.945238	0.00163777	0.0154898	TRUE	Gjc2	gap
ENSMUSG00000037580	1.1953	0.621028	0.944571	1.56773e-05	0.000294709	TRUE	Gch1	GTP
ENSMUSG00000044469	0.494927	0.257353	0.94345	0.000542342	0.00625382	TRUE	Tnfaip8l1	tumor
ENSMUSG00000030717	21.9381	11.4092	0.943226	0.00166418	0.0156907	TRUE	Nupr1	nuclear
ENSMUSG00000049775	441.158	229.486	0.942889	1.86204e-05	0.000344953	TRUE	Tmsb4x	thymosin,
ENSMUSG00000040675	1.21144	0.630403	0.942413	7.05657e-09	2.77795e-07	TRUE	Mthfd1l	methylenetetrahydrofolate
ENSMUSG00000026211	4.954	2.57913	0.941688	0.00032306	0.00405497	TRUE	Obsl1	obscurin-like
ENSMUSG00000007097	3.06417	1.59589	0.941109	0.0015874	0.0151077	TRUE	Atp1a2	ATPase,
ENSMUSG00000027297	0.71416	0.372052	0.940559	0.00599801	0.0436811	TRUE	Ltk	leukocyte
ENSMUSG00000022385	0.737988	0.384819	0.939454	0.00128269	0.0126992	TRUE	Gtse1	G
ENSMUSG00000071112	0.333535	0.173987	0.9391	0.00231604	0.0205601	TRUE	Spx	spexin
ENSMUSG00000075266	0.651957	0.340189	0.938321	0.000245706	0.00325656	TRUE	Cenpw	centromere
ENSMUSG00000022893	45.1475	23.5642	0.93805	1.51224e-08	5.4898e-07	TRUE	Adamts1	a
ENSMUSG00000006398	4.31731	2.25363	0.937948	0.000796534	0.00860015	TRUE	Cdc20	cell
ENSMUSG00000028780	28.167	14.715	0.936721	3.92708e-09	1.64761e-07	TRUE	Sema3c	sema
ENSMUSG00000056515	9.22219	4.81787	0.936708	2.1047e-05	0.0003852	TRUE	Rab31	RAB31,
ENSMUSG00000046688	9.14213	4.77616	0.936659	0.00017392	0.0024393	TRUE	Tifa	TRAF-interacting
ENSMUSG00000042286	31.6125	16.5228	0.936036	2.88589e-05	0.000509707	TRUE	Stab1	stabilin
ENSMUSG00000066178	0.260577	0.136253	0.935808	0.00193027	0.0177441	TRUE	6030445D17Rik	RIKEN
ENSMUSG00000079507	0.163215	0.0853092	0.935787	0.00567919	0.0418221	TRUE	H2-Q1	histocompatibility
ENSMUSG00000041596	0.625846	0.32756	0.934237	0.000121795	0.00180644	TRUE	Nlrp5-ps	NLR
ENSMUSG00000020635	1.39123	0.728525	0.933379	1.57129e-05	0.000295149	TRUE	Fkbp1b	FK506
ENSMUSG00000078773	0.725694	0.380182	0.932555	0.000773018	0.00838358	TRUE	Rad54b	RAD54
ENSMUSG00000074342	1.66798	0.874002	0.932233	6.63565e-06	0.000136832	TRUE	I830077J02Rik	RIKEN
ENSMUSG00000006014	0.259682	0.136082	0.932086	0.00188913	0.0174853	TRUE	Prg4	proteoglycan
ENSMUSG00000026494	1.65542	0.868342	0.930838	3.74423e-06	8.13513e-05	TRUE	Kif26b	kinesin
ENSMUSG00000031453	11.4642	6.02897	0.927136	0.00031181	0.00394027	TRUE	Rasa3	RAS
ENSMUSG00000035413	9.846	5.18883	0.924108	0.00127664	0.0126465	TRUE	Tmem98	transmembrane
ENSMUSG00000002107	6.18195	3.25871	0.923745	0.00016041	0.00228417	TRUE	Celf2	CUGBP,
ENSMUSG00000002228	4.24633	2.23883	0.92348	4.62895e-09	1.90581e-07	TRUE	Ppm1j	protein
ENSMUSG00000039747	3.06674	1.61694	0.923409	0.00174738	0.0163733	TRUE	Orai2	ORAI
ENSMUSG00000090564	0.259165	0.13675	0.921921	0.000449992	0.00534655	TRUE	A430057M04Rik	RIKEN
ENSMUSG00000045349	0.207451	0.109563	0.92139	0.00477243	0.0365545	TRUE	Sh2d5	SH2
ENSMUSG00000032254	2.14475	1.13254	0.921218	1.81248e-06	4.2714e-05	TRUE	Kif23	kinesin
ENSMUSG00000030220	14.6846	7.76118	0.919943	2.95182e-05	0.000520275	TRUE	Arhgdib	Rho,
ENSMUSG00000042349	6.21224	3.2936	0.915428	1.86027e-05	0.00034489	TRUE	Ikbke	inhibitor
ENSMUSG00000025492	70.8469	37.5934	0.914219	0.000481112	0.00564166	TRUE	Ifitm3	interferon
ENSMUSG00000090084	1.70975	0.907455	0.91385	7.65747e-05	0.00120268	TRUE	Srpx	sushi-repeat-containing
ENSMUSG00000029163	25.1546	13.356	0.913333	0.000165196	0.00233181	TRUE	Emilin1	elastin
ENSMUSG00000034161	3.48609	1.85215	0.912352	0.00617212	0.0446122	TRUE	Scx	scleraxis
ENSMUSG00000028864	1.96034	1.04238	0.911242	0.000297581	0.00379607	TRUE	Hgf	hepatocyte
ENSMUSG00000023393	1.30357	0.693878	0.909639	0.00194345	0.0178315	TRUE	Slc17a9	solute
ENSMUSG00000078920	7.37728	3.93046	0.908388	0.000114549	0.0017067	TRUE	Ifi47	interferon
ENSMUSG00000042644	3.5384	1.88586	0.907867	0.000177474	0.00248341	TRUE	Itpr3	inositol
ENSMUSG00000029413	18.9872	10.122	0.907523	5.28103e-05	0.000869417	TRUE	Naaa	N-acylethanolamine
ENSMUSG00000045328	1.68736	0.899637	0.907471	0.00518588	0.0389463	TRUE	Cenpe	centromere
ENSMUSG00000027377	0.390374	0.20807	0.90739	0.0016768	0.0157851	TRUE	Mall	mal,
ENSMUSG00000004952	5.71923	3.05179	0.906143	0.000442165	0.00527423	TRUE	Rasa4	RAS
ENSMUSG00000040724	0.162957	0.0869563	0.905961	0.00116146	0.0117502	TRUE	Kcna2	potassium
ENSMUSG00000063286	3.93197	2.09922	0.905386	7.56762e-06	0.000154214	TRUE	Gm8995	predicted
ENSMUSG00000026950	0.279401	0.14967	0.900454	0.000278747	0.00360102	TRUE	Neb	nebulin
ENSMUSG00000107355	0.762982	0.409486	0.897657	0.00192869	0.0177431	TRUE	AI839979	expressed
ENSMUSG00000021256	1.2106	0.650946	0.895031	0.000384299	0.00468068	TRUE	Vash1	vasohibin
ENSMUSG00000034457	1.0382	0.558365	0.894786	1.39991e-06	3.37437e-05	TRUE	Eda2r	ectodysplasin
ENSMUSG00000024235	3.10681	1.67219	0.893675	0.00161475	0.015296	TRUE	Map3k8	mitogen-activated
ENSMUSG00000051735	2.80746	1.51189	0.892896	9.05095e-08	2.84308e-06	TRUE	Rinl	Ras
ENSMUSG00000007783	1.35582	0.730408	0.892347	0.00146809	0.0141443	TRUE	Cpt1c	carnitine
ENSMUSG00000035713	2.62937	1.4168	0.892032	0.000629156	0.00706017	TRUE	Usp35	ubiquitin
ENSMUSG00000009731	0.480793	0.259084	0.891817	0.00144579	0.0139962	TRUE	Kcnd1	potassium
ENSMUSG00000032269	1.57703	0.850256	0.89114	0.00211273	0.0190886	TRUE	Htr3a	5-hydroxytryptamine
ENSMUSG00000052760	3.17872	1.71411	0.890917	0.00019972	0.00272396	TRUE	A630001G21Rik	RIKEN
ENSMUSG00000029622	101.929	54.9806	0.890559	4.93708e-06	0.000104837	TRUE	Arpc1b	actin
ENSMUSG00000028337	3.26125	1.75919	0.890522	3.25604e-07	8.94224e-06	TRUE	Coro2a	coronin,
ENSMUSG00000010476	0.130947	0.0707122	0.889404	0.00237953	0.0209907	TRUE	Ebf3	early
ENSMUSG00000022421	0.859713	0.464345	0.888633	0.000335721	0.0041821	TRUE	Nptxr	neuronal
ENSMUSG00000063160	2.51735	1.36161	0.88656	0.000735365	0.0080472	TRUE	Numbl	numb-like
ENSMUSG00000107763	1.75165	0.947703	0.886139	0.00635106	0.0456102	TRUE	RP23-365O8.3	predicted
ENSMUSG00000001119	16.3663	8.86685	0.884232	0.00145337	0.0140303	TRUE	Col6a1	collagen,
ENSMUSG00000047910	0.38753	0.210009	0.883859	0.000201792	0.00274297	TRUE	Pcdhb16	protocadherin
ENSMUSG00000074604	0.799071	0.433137	0.883723	0.00567443	0.0417998	TRUE	Mgst2	microsomal
ENSMUSG00000025498	18.4749	10.0205	0.882599	0.000769658	0.00835087	TRUE	Irf7	interferon
ENSMUSG00000062859	1.0547	0.572172	0.882109	0.0050846	0.0384117	TRUE	Tcp11	t-complex
ENSMUSG00000041734	5.86069	3.18194	0.881159	0.000194798	0.00267544	TRUE	Kirrel	kirre
ENSMUSG00000038037	1.82247	0.989566	0.880978	0.00452004	0.0351358	TRUE	Socs1	suppressor
ENSMUSG00000073591	0.513714	0.279164	0.879761	7.41789e-07	1.89751e-05	TRUE	Pcdhb22	protocadherin
ENSMUSG00000045382	4.19202	2.27909	0.879201	0.00258353	0.0223433	TRUE	Cxcr4	chemokine
ENSMUSG00000054675	11.1566	6.0669	0.87885	0.00056709	0.00649595	TRUE	Tmem119	transmembrane
ENSMUSG00000022587	267.063	145.353	0.877623	9.67002e-09	3.70455e-07	TRUE	Ly6e	lymphocyte
ENSMUSG00000095463	0.181308	0.0987374	0.876775	0.00663124	0.0471024	TRUE	Entpd4	ectonucleoside
ENSMUSG00000000078	19.1654	10.4391	0.876507	3.09624e-07	8.5517e-06	TRUE	Klf6	Kruppel-like
ENSMUSG00000043333	4.34987	2.36945	0.876337	0.00191728	0.0176784	TRUE	Rhbdl2	rhomboid
ENSMUSG00000037206	5.28016	2.87935	0.874831	0.00146922	0.0141495	TRUE	Islr	immunoglobulin
ENSMUSG00000005148	0.913291	0.498112	0.87462	0.00427644	0.0335611	TRUE	Klf5	Kruppel-like
ENSMUSG00000032586	0.755272	0.41244	0.872772	0.000601032	0.00679488	TRUE	Traip	TRAF-interacting
ENSMUSG00000029581	15.2173	8.31157	0.872512	4.46757e-06	9.59597e-05	TRUE	Fscn1	fascin
ENSMUSG00000055172	9.578	5.23145	0.872508	0.000196528	0.00269407	TRUE	C1ra	complement
ENSMUSG00000041515	22.2816	12.1857	0.870649	0.000145133	0.00209302	TRUE	Irf8	interferon
ENSMUSG00000004110	0.363188	0.198678	0.870263	0.0045614	0.0353719	TRUE	Cacna1e	calcium
ENSMUSG00000019539	18.2049	9.95951	0.870167	0.000325636	0.00408097	TRUE	Rcn3	reticulocalbin
ENSMUSG00000029335	0.74485	0.407485	0.870131	0.00551304	0.0408592	TRUE	Bmp3	bone
ENSMUSG00000063628	14.4452	7.90899	0.8689	9.24855e-06	0.000183233	TRUE	Gm7665	predicted
ENSMUSG00000079019	2.04706	1.12082	0.868823	0.00177104	0.0165758	TRUE	Insl3	insulin-like
ENSMUSG00000032968	2.35496	1.28986	0.868386	0.000594369	0.00675103	TRUE	Inha	inhibin
ENSMUSG00000033880	111.202	60.9409	0.8677	0.00047795	0.00561545	TRUE	Lgals3bp	lectin,
ENSMUSG00000041827	3.40464	1.86639	0.867209	0.000562141	0.00645145	TRUE	Oasl1	2'-5'
ENSMUSG00000048279	0.801973	0.439755	0.866844	7.73836e-05	0.00121224	TRUE	Sacs	sacsin
ENSMUSG00000033685	139.28	76.4249	0.865871	0.000134593	0.00197213	TRUE	Ucp2	uncoupling
ENSMUSG00000095742	37.8539	20.7716	0.865844	1.34914e-09	6.23173e-08	TRUE	CAAA01147332.1	-
ENSMUSG00000032366	104.354	57.2741	0.865523	1.04744e-06	2.59719e-05	TRUE	Tpm1	tropomyosin
ENSMUSG00000040594	0.768721	0.422072	0.864984	4.16236e-07	1.12028e-05	TRUE	Ranbp17	RAN
ENSMUSG00000046191	0.349692	0.192211	0.863261	0.000178983	0.00249784	TRUE	Pcdhb20	protocadherin
ENSMUSG00000020672	1.24493	0.684374	0.863213	0.000148454	0.00213651	TRUE	Sntg2	syntrophin,
ENSMUSG00000060572	5.28426	2.90523	0.86303	0.000881794	0.00936163	TRUE	Mfap2	microfibrillar-associated
ENSMUSG00000108732	0.174391	0.0958737	0.863028	0.00385018	0.0308447	TRUE	RP24-67F19.6	RIKEN
ENSMUSG00000020241	5.58481	3.07172	0.862453	0.00365469	0.0295716	TRUE	Col6a2	collagen,
ENSMUSG00000031661	1.65652	0.911958	0.861104	0.00144755	0.0140076	TRUE	Nkd1	naked
ENSMUSG00000029570	10.5972	5.83653	0.86048	0.000540935	0.00624057	TRUE	Lfng	LFNG
ENSMUSG00000036036	4.10428	2.26074	0.860271	2.49825e-05	0.000449137	TRUE	Zfp57	zinc
ENSMUSG00000085887	0.392508	0.216352	0.85921	0.0017091	0.016058	TRUE	Arhgap27os3	Rho
ENSMUSG00000037921	1.92541	1.06159	0.858925	0.0030322	0.025408	TRUE	Ddx60	DEAD
ENSMUSG00000024087	10.9841	6.05819	0.858458	0.000122648	0.00181686	TRUE	Cyp1b1	cytochrome
ENSMUSG00000022912	30.1751	16.6506	0.857783	0.00023478	0.00313514	TRUE	Pros1	protein
ENSMUSG00000022360	1.68455	0.930012	0.856993	2.20477e-08	7.79381e-07	TRUE	Atad2	ATPase
ENSMUSG00000039853	2.55652	1.4125	0.85586	0.00182422	0.0170078	TRUE	Trim14	tripartite
ENSMUSG00000041836	1.55576	0.859798	0.855504	0.00019742	0.00270171	TRUE	Ptpre	protein
ENSMUSG00000026639	2.89266	1.59962	0.854652	8.37585e-06	0.00016842	TRUE	Lamb3	laminin,
ENSMUSG00000046841	7.62216	4.21811	0.853585	0.000403669	0.00488228	TRUE	Ckap4	cytoskeleton-associated
ENSMUSG00000045658	5.13424	2.84175	0.853338	0.00699038	0.0489933	TRUE	Pid1	phosphotyrosine
ENSMUSG00000106734	14.4632	8.01244	0.852051	0.000298205	0.00380003	TRUE	Gm20559	predicted
ENSMUSG00000031502	113.91	63.1416	0.851231	1.63097e-08	5.85074e-07	TRUE	Col4a1	collagen,
ENSMUSG00000004098	1.70934	0.948297	0.850077	0.000713463	0.00784273	TRUE	Col5a3	collagen,
ENSMUSG00000019876	1.17836	0.654149	0.849013	0.000211601	0.00285414	TRUE	Pkib	protein
ENSMUSG00000026094	7.93361	4.40977	0.84726	6.31247e-05	0.00101376	TRUE	Stk17b	serine/threonine
ENSMUSG00000096727	11.7984	6.56269	0.846214	0.000260898	0.00341988	TRUE	Psmb9	proteasome
ENSMUSG00000042842	8.91187	4.96147	0.844935	3.31969e-06	7.30513e-05	TRUE	Serpinb6b	serine
ENSMUSG00000030921	10.3553	5.76776	0.844258	0.000445287	0.00530625	TRUE	Trim30a	tripartite
ENSMUSG00000035673	14.8882	8.2941	0.844008	8.56071e-06	0.000171144	TRUE	Sbno2	strawberry
ENSMUSG00000058248	0.425816	0.23751	0.842281	0.000611169	0.00689022	TRUE	Kcnh1	potassium
ENSMUSG00000078794	1.90692	1.06482	0.840613	0.00151727	0.0145239	TRUE	Dact3	dishevelled-binding
ENSMUSG00000020674	21.8291	12.2035	0.838959	2.23823e-05	0.000406571	TRUE	Pxdn	peroxidasin
ENSMUSG00000039236	3.2613	1.82313	0.838936	0.00153727	0.0146824	TRUE	Isg20	interferon-stimulated
ENSMUSG00000014813	2.45678	1.37356	0.838824	0.000157514	0.00224821	TRUE	Stc1	stanniocalcin
ENSMUSG00000024776	1.81891	1.01734	0.838238	0.00175667	0.0164539	TRUE	Stambpl1	STAM
ENSMUSG00000023505	3.63044	2.03152	0.837673	1.52033e-06	3.62874e-05	TRUE	Cdca3	cell
ENSMUSG00000027555	2.87461	1.60904	0.837142	2.76135e-05	0.000489499	TRUE	Car13	carbonic
ENSMUSG00000047415	2.14689	1.20204	0.836787	2.52314e-05	0.000453231	TRUE	Gpr68	G
ENSMUSG00000000489	18.9571	10.63	0.834594	2.11528e-07	6.18017e-06	TRUE	Pdgfb	platelet
ENSMUSG00000036718	3.01059	1.68833	0.834439	0.000274833	0.00355451	TRUE	Micall2	MICAL-like
ENSMUSG00000025324	0.810541	0.454546	0.834379	0.000189359	0.00262248	TRUE	Atp10a	ATPase,
ENSMUSG00000035692	7.72436	4.33331	0.833905	0.000361915	0.00445053	TRUE	Isg15	ISG15
ENSMUSG00000031596	6.09945	3.42328	0.833282	4.82687e-05	0.000804479	TRUE	Slc7a2	solute
ENSMUSG00000031860	1.83235	1.02946	0.831619	0.00374352	0.0301596	TRUE	Pbx4	pre
ENSMUSG00000043004	9.57329	5.37994	0.831417	6.57927e-05	0.00104877	TRUE	Gng2	guanine
ENSMUSG00000024063	45.7598	25.7314	0.830547	0.0005265	0.00609725	TRUE	Lbh	limb-bud
ENSMUSG00000093346	7.65088	4.30409	0.829754	0.00166761	0.0157169	TRUE	Gm26115	predicted
ENSMUSG00000001525	78.7718	44.3211	0.829683	8.34652e-07	2.11497e-05	TRUE	Tubb5	tubulin,
ENSMUSG00000097709	0.624037	0.351151	0.829518	0.00655781	0.0467176	TRUE	2810429I04Rik	RIKEN
ENSMUSG00000037313	3.22251	1.81518	0.828124	3.88151e-06	8.40416e-05	TRUE	Tacc3	transforming,
ENSMUSG00000029752	6.51912	3.67334	0.827577	2.52612e-07	7.19842e-06	TRUE	Asns	asparagine
ENSMUSG00000073555	1.53002	0.862888	0.826264	0.00404579	0.0321188	TRUE	Gm4951	predicted
ENSMUSG00000040037	1.06518	0.60119	0.825129	0.00534606	0.0399267	TRUE	Negr1	neuronal
ENSMUSG00000050666	5.48448	3.0961	0.824889	0.000867412	0.00923387	TRUE	Vstm4	V-set
ENSMUSG00000061878	7.68923	4.34377	0.823872	0.00603237	0.043826	TRUE	Sphk1	sphingosine
ENSMUSG00000044338	5.22822	2.95435	0.823456	2.54052e-05	0.000455677	TRUE	Aplnr	apelin
ENSMUSG00000032289	4.81732	2.72403	0.822472	0.000570258	0.00652608	TRUE	Thsd4	thrombospondin,
ENSMUSG00000022500	52.2571	29.6493	0.817625	1.51629e-05	0.000286372	TRUE	Litaf	LPS-induced
ENSMUSG00000033066	7.92486	4.49861	0.816885	0.000396194	0.00480385	TRUE	Gas7	growth
ENSMUSG00000020826	0.51972	0.295304	0.815343	0.000449929	0.00534655	TRUE	Nos2	nitric
ENSMUSG00000042190	8.02213	4.56172	0.814384	0.00103039	0.0106737	TRUE	Cmklr1	chemokine-like
ENSMUSG00000006360	18.1993	10.3505	0.814162	0.00238102	0.0209963	TRUE	Crip1	cysteine-rich
ENSMUSG00000069893	1.25556	0.714649	0.812981	9.56861e-05	0.00145753	TRUE	9930111J21Rik1	RIKEN
ENSMUSG00000030677	2.92057	1.66293	0.81258	2.61545e-05	0.000467734	TRUE	Kif22	kinesin
ENSMUSG00000039518	0.431313	0.245587	0.812358	0.000240238	0.00319747	TRUE	Cdsn	corneodesmosin
ENSMUSG00000053137	2.86667	1.63374	0.811129	5.29695e-07	1.39767e-05	TRUE	Mapk11	mitogen-activated
ENSMUSG00000037225	6.72854	3.83536	0.81093	1.21904e-06	2.9621e-05	TRUE	Fgf2	fibroblast
ENSMUSG00000028862	4.9074	2.79796	0.810555	0.0023325	0.0206736	TRUE	Map3k6	mitogen-activated
ENSMUSG00000036672	3.34755	1.9092	0.810138	2.38175e-07	6.85141e-06	TRUE	Cenpt	centromere
ENSMUSG00000060216	21.2398	12.1146	0.810008	1.93957e-05	0.000357949	TRUE	Arrb2	arrestin,
ENSMUSG00000058624	6.99233	3.98874	0.809834	9.72335e-08	3.01909e-06	TRUE	Gda	guanine
ENSMUSG00000038456	3.54158	2.02032	0.809794	4.31196e-05	0.000731225	TRUE	Dennd2a	DENN/MADD
ENSMUSG00000074874	1.22709	0.701184	0.807253	0.00581574	0.042684	TRUE	Ctla2b	cytotoxic
ENSMUSG00000050335	60.5032	34.5771	0.807188	0.000669173	0.00743355	TRUE	Lgals3	lectin,
ENSMUSG00000034422	10.4611	5.97859	0.807155	0.000841083	0.00899306	TRUE	Parp14	poly
ENSMUSG00000027339	4.32351	2.47246	0.806256	1.14324e-06	2.79472e-05	TRUE	Rassf2	Ras
ENSMUSG00000035783	25.1409	14.3775	0.806217	0.000267146	0.00348108	TRUE	Acta2	actin,
ENSMUSG00000063605	4.97471	2.84507	0.806114	0.00112935	0.0114878	TRUE	Ccdc102a	coiled-coil
ENSMUSG00000027955	1.33208	0.762097	0.80565	0.00237073	0.0209436	TRUE	Fam198b	family
ENSMUSG00000003779	0.89565	0.51273	0.804856	0.000139088	0.00201969	TRUE	Kif20a	kinesin
ENSMUSG00000079491	1.06427	0.609633	0.803802	0.00506324	0.0382861	TRUE	H2-T10	histocompatibility
ENSMUSG00000062794	0.392828	0.225055	0.803614	0.00018595	0.00258264	TRUE	Zfp599	zinc
ENSMUSG00000025366	8.32122	4.77136	0.802388	0.000503721	0.00586144	TRUE	Esyt1	extended
ENSMUSG00000027947	1.9714	1.13073	0.801937	0.000599683	0.00678687	TRUE	Il6ra	interleukin
ENSMUSG00000052560	5.26826	3.02172	0.801931	0.001193	0.0120043	TRUE	Cpne8	copine
ENSMUSG00000055044	3.93041	2.25549	0.801198	0.000283934	0.00365079	TRUE	Pdlim1	PDZ
ENSMUSG00000107215	1.60572	0.921535	0.801043	0.00123769	0.0123515	TRUE	Gm43197	predicted
ENSMUSG00000097417	0.546047	0.313408	0.80097	4.73142e-05	0.0007902	TRUE	Gm26669	predicted
ENSMUSG00000040187	2.1993	1.26323	0.799882	0.00104078	0.0107628	TRUE	Arntl2	aryl
ENSMUSG00000033910	18.2853	10.5034	0.799822	1.71681e-05	0.000320991	TRUE	Gucy1a3	guanylate
ENSMUSG00000040659	23.0283	13.2364	0.798885	1.66331e-05	0.00031147	TRUE	Efhd2	EF
ENSMUSG00000012519	2.43437	1.39988	0.798219	6.15752e-05	0.000994375	TRUE	Mlkl	mixed
ENSMUSG00000034786	6.12412	3.52192	0.798098	0.000518009	0.00601039	TRUE	Gpsm3	G-protein
ENSMUSG00000032334	8.44052	4.85653	0.797404	0.0027166	0.0232537	TRUE	Loxl1	lysyl
ENSMUSG00000083307	0.952274	0.548181	0.796702	0.000912019	0.00964521	TRUE	AA414768	expressed
ENSMUSG00000040249	45.9768	26.5316	0.793194	0.000140094	0.00203308	TRUE	Lrp1	low
ENSMUSG00000028128	24.1524	13.944	0.792547	9.65272e-08	3.00101e-06	TRUE	F3	coagulation
ENSMUSG00000028634	2.02901	1.17219	0.791524	0.0036717	0.0296993	TRUE	Hivep3	human
ENSMUSG00000022883	0.633457	0.36655	0.7892	0.000954187	0.0100343	TRUE	Robo1	roundabout
ENSMUSG00000003153	1.53021	0.885895	0.788503	0.00406951	0.0322607	TRUE	Slc2a3	solute
ENSMUSG00000047821	4.46583	2.58748	0.787368	0.00117446	0.0118422	TRUE	Trim16	tripartite
ENSMUSG00000068566	16.4382	9.52837	0.786745	7.90649e-05	0.00123459	TRUE	Myadm	myeloid-associated
ENSMUSG00000042225	1.251	0.727428	0.78223	2.37327e-08	8.34085e-07	TRUE	Ammecr1	Alport
ENSMUSG00000095115	6.6271	3.85647	0.78109	0.000155469	0.00222164	TRUE	Itpripl2	inositol
ENSMUSG00000033355	5.31258	3.09359	0.780107	0.00589579	0.043116	TRUE	Rtp4	receptor
ENSMUSG00000015452	1.67201	0.973842	0.779855	0.000335775	0.0041821	TRUE	Ager	advanced
ENSMUSG00000040118	3.03175	1.76591	0.779711	0.000108169	0.0016202	TRUE	Cacna2d1	calcium
ENSMUSG00000026630	4.30298	2.50931	0.777951	0.0055932	0.0413355	TRUE	Batf3	basic
ENSMUSG00000031821	1.23209	0.719006	0.776904	0.000271494	0.00351694	TRUE	Gins2	GINS
ENSMUSG00000033147	2.20595	1.2894	0.774676	0.000273481	0.0035389	TRUE	Slc22a15	solute
ENSMUSG00000035799	0.882637	0.516771	0.77214	0.00257675	0.0223005	TRUE	Twist1	twist
ENSMUSG00000036570	11.1815	6.54925	0.771691	0.0011274	0.0114775	TRUE	Fxyd1	FXYD
ENSMUSG00000089989	7.30017	4.27756	0.771119	0.00309247	0.0258683	TRUE	Flt3l	predicted
ENSMUSG00000027323	1.34612	0.788853	0.7709	0.00260513	0.0225061	TRUE	Rad51	RAD51
ENSMUSG00000048636	2.55969	1.50019	0.770817	7.16541e-07	1.84264e-05	TRUE	A730049H05Rik	RIKEN
ENSMUSG00000033420	4.00718	2.34922	0.770377	0.00298777	0.0251226	TRUE	Antxr1	anthrax
ENSMUSG00000053263	0.221543	0.129907	0.769542	0.00450332	0.0350692	TRUE	Gm12592	predicted
ENSMUSG00000032113	0.957323	0.561906	0.768515	4.50837e-05	0.000759222	TRUE	Chek1	checkpoint
ENSMUSG00000026321	2.97013	1.74363	0.768468	0.000101464	0.00153017	TRUE	Tnfrsf11a	tumor
ENSMUSG00000024620	12.0991	7.10535	0.767922	0.000449471	0.00534561	TRUE	Pdgfrb	platelet
ENSMUSG00000024747	17.8987	10.5232	0.766269	0.00268882	0.0230728	TRUE	Aldh1a7	aldehyde
ENSMUSG00000057335	4.85539	2.85605	0.765552	5.72287e-05	0.000932658	TRUE	Cep170	centrosomal
ENSMUSG00000029231	20.8396	12.2626	0.765057	0.00150501	0.0144312	TRUE	Pdgfra	platelet
ENSMUSG00000033033	1.51103	0.889178	0.764924	0.00260855	0.0225151	TRUE	Calhm2	calcium
ENSMUSG00000043439	1.66185	0.978031	0.764922	0.0007129	0.00784028	TRUE	E130012A19Rik	elongin
ENSMUSG00000030254	1.22601	0.72247	0.763073	0.000261419	0.00342301	TRUE	Rad18	RAD18
ENSMUSG00000003352	5.71173	3.36555	0.763062	0.00129369	0.012784	TRUE	Cacnb3	calcium
ENSMUSG00000097804	3.2131	1.8964	0.760651	0.000823989	0.00884931	TRUE	Gm16685	predicted
ENSMUSG00000027496	1.62808	0.961288	0.760037	0.00342582	0.0280663	TRUE	Aurka	aurora
ENSMUSG00000062980	7.65817	4.52333	0.759603	0.00514308	0.0387569	TRUE	Cped1	cadherin-like
ENSMUSG00000028195	22.0568	13.0412	0.758141	0.0055725	0.0412368	TRUE	Cyr61	cysteine
ENSMUSG00000038011	0.145625	0.0861286	0.757567	0.00251887	0.021917	TRUE	Dnah10	dynein,
ENSMUSG00000089886	1.02011	0.60344	0.757465	0.00482798	0.0368868	TRUE	Gm16184	predicted
ENSMUSG00000036466	0.556084	0.329045	0.757065	0.00137886	0.0134882	TRUE	Megf11	multiple
ENSMUSG00000039994	3.87263	2.29253	0.756367	3.07478e-06	6.81568e-05	TRUE	Timeless	timeless
ENSMUSG00000049288	8.00635	4.74151	0.755782	0.000383626	0.0046772	TRUE	Lix1l	Lix1-like
ENSMUSG00000022505	7.33578	4.34616	0.755199	0.000450605	0.00534859	TRUE	Emp2	epithelial
ENSMUSG00000016206	4.49464	2.66351	0.754839	0.00117523	0.0118451	TRUE	H2-M3	histocompatibility
ENSMUSG00000000555	4.45538	2.64426	0.752679	0.00149914	0.0143863	TRUE	Itga5	integrin
ENSMUSG00000022885	14.3212	8.50006	0.752593	0.000315017	0.00397252	TRUE	St6gal1	beta
ENSMUSG00000031503	103.788	61.6062	0.752494	8.10405e-08	2.57904e-06	TRUE	Col4a2	collagen,
ENSMUSG00000006445	10.4897	6.23488	0.750531	0.000195159	0.00267833	TRUE	Epha2	Eph
ENSMUSG00000026483	14.5533	8.66975	0.747279	0.000370075	0.00453477	TRUE	Fam129a	family
ENSMUSG00000036944	0.788166	0.469995	0.745771	0.00297255	0.0250119	TRUE	Tmem71	transmembrane
ENSMUSG00000027848	15.0429	8.98085	0.744156	0.000390201	0.00474305	TRUE	Olfml3	olfactomedin-like
[truncated: 1,485 more rows]

## Sheet: NFAT5-KO_IM_vs_CRE_IM
Gene	NFAT5_M.value	CRE_M.value	log2foldchange	pvalue	padjust	significance	gene_name	gene_description
ENSMUSG00000025431	10.0143	0.0166477	9.23246	3.23e-15	2.87e-13	TRUE	Crisp1	cysteine-rich
ENSMUSG00000038071	4.74261	0.0263956	7.48904	7.77e-36	8.69e-33	TRUE	Npy6r	neuropeptide
ENSMUSG00000049560	11.7569	0.0683749	7.42592	5.05e-08	1.21e-06	TRUE	Defb20	defensin
ENSMUSG00000071165	3.74992	0.0240694	7.28345	1.09e-18	1.58e-16	TRUE	Gm6040	predicted
ENSMUSG00000020676	117.401	0.822373	7.15742	9.73e-37	1.45e-33	TRUE	Ccl11	chemokine
ENSMUSG00000024553	0.937759	0.00718478	7.02805	1.09e-28	5.32e-26	TRUE	Galr1	galanin
ENSMUSG00000024517	2.34559	0.0218295	6.74753	2.15e-17	2.6e-15	TRUE	Grp	gastrin
ENSMUSG00000040405	36.4697	0.351671	6.69632	2.75e-15	2.47e-13	TRUE	Havcr1	hepatitis
ENSMUSG00000000706	0.886307	0.00916778	6.59502	4.65e-18	6.25e-16	TRUE	Btn1a1	butyrophilin,
ENSMUSG00000022755	0.841765	0.00873727	6.58998	2.89e-20	5.21e-18	TRUE	Adgrg7	adhesion
ENSMUSG00000094491	10.6641	0.118162	6.4958	9.17e-06	0.000126491	TRUE	Igkv1-133	immunoglobulin
ENSMUSG00000018623	6.65525	0.0799919	6.37837	6.12e-18	8.14e-16	TRUE	Mmp7	matrix
ENSMUSG00000058019	1.79733	0.0217248	6.37066	8.17e-18	1.06e-15	TRUE	Ces5a	carboxylesterase
ENSMUSG00000015852	11.882	0.149204	6.31529	4.41e-26	1.54e-23	TRUE	Fcrls	Fc
ENSMUSG00000035557	4.67389	0.0626782	6.22042	2.35e-13	1.59e-11	TRUE	Krt17	keratin
ENSMUSG00000063935	1.94865	0.0283545	6.10341	5.72e-34	5.69e-31	TRUE	Zar1	zygote
ENSMUSG00000032108	0.867791	0.0132548	6.03275	5.56e-07	1.02e-05	TRUE	D730048I06Rik	RIKEN
ENSMUSG00000060371	0.94692	0.015425	5.93969	9.93e-22	2.04e-19	TRUE	Caln1	calneuron
ENSMUSG00000030093	1.99429	0.0375903	5.7291	5.69e-28	2.59e-25	TRUE	Wnt7a	wingless-type
ENSMUSG00000079563	2.29762	0.048843	5.55582	4.29e-27	1.77e-24	TRUE	Pglyrp2	peptidoglycan
ENSMUSG00000034227	8.57748	0.184302	5.54049	2e-67	1.79e-63	TRUE	Foxj1	forkhead
ENSMUSG00000102692	0.101347	0.00218689	5.53457	7.38e-21	1.43e-18	TRUE	Dchs2	dachsous
ENSMUSG00000022056	3.2256	0.0700385	5.52528	9.64e-06	0.00013253	TRUE	Adam7	a
ENSMUSG00000002020	8.13884	0.179708	5.50107	1.21e-27	5.33e-25	TRUE	Ltbp2	latent
ENSMUSG00000050635	2.75216	0.0628921	5.45133	8.42e-19	1.26e-16	TRUE	Sprr2f	small
ENSMUSG00000028584	0.328278	0.00760838	5.43118	1.07e-14	8.96e-13	TRUE	Lrrc38	leucine
ENSMUSG00000050756	2.30726	0.0547427	5.39737	3.27e-08	8.17e-07	TRUE	Defb6	defensin
ENSMUSG00000029868	19.1825	0.482799	5.31228	4.66e-80	6.26e-76	TRUE	Trpv6	transient
ENSMUSG00000018865	1.4722	0.0370933	5.31051	3.66e-39	7.02e-36	TRUE	Sult4a1	sulfotransferase
ENSMUSG00000046699	0.724586	0.0187772	5.26983	9.59e-31	6.78e-28	TRUE	Slitrk4	SLIT
ENSMUSG00000094051	2.86123	0.075985	5.2347	3.38e-06	5.24e-05	TRUE	Ighv1-36	immunoglobulin
ENSMUSG00000002057	0.791856	0.0210871	5.23076	3.18e-15	2.84e-13	TRUE	Foxn1	forkhead
ENSMUSG00000066129	0.31795	0.00848061	5.22836	6.79e-10	2.43e-08	TRUE	Kndc1	kinase
ENSMUSG00000037033	0.229621	0.00613973	5.22529	1.69e-13	1.17e-11	TRUE	Clca3b	chloride
ENSMUSG00000036198	1.2303	0.0335233	5.19752	5.33e-15	4.65e-13	TRUE	Arhgap36	Rho
ENSMUSG00000046203	3.91542	0.11785	5.05398	5.27e-22	1.13e-19	TRUE	Sprr2g	small
ENSMUSG00000068744	20.5009	0.630275	5.02355	1.32e-41	3.94e-38	TRUE	Psrc1	proline/serine-rich
ENSMUSG00000022037	2520.56	80.7632	4.9639	6.13e-38	1.1e-34	TRUE	Clu	clusterin
ENSMUSG00000059668	2.96221	0.0953855	4.95679	3.56e-21	7.03e-19	TRUE	Krt4	keratin
ENSMUSG00000034463	5.37567	0.17563	4.93581	1.17e-12	6.99e-11	TRUE	Scara3	scavenger
ENSMUSG00000026327	0.380081	0.0126752	4.90623	2.01e-09	6.47e-08	TRUE	Serpinb11	serine
ENSMUSG00000024600	0.632985	0.0213431	4.89017	1.83e-27	7.8e-25	TRUE	Slc27a6	solute
ENSMUSG00000076549	10.3247	0.351423	4.8767	3.21e-06	5.01e-05	TRUE	Igkv4-68	immunoglobulin
ENSMUSG00000022577	0.369296	0.0131171	4.81525	5.3e-10	1.94e-08	TRUE	Ly6h	lymphocyte
ENSMUSG00000022780	7.05583	0.251015	4.81298	2.56e-39	5.74e-36	TRUE	Mfi2	melanotransferrin
ENSMUSG00000001131	21.7009	0.772644	4.81179	1.74e-15	1.61e-13	TRUE	Timp1	tissue
ENSMUSG00000026166	2.74708	0.0978089	4.81161	1.2e-22	2.74e-20	TRUE	Ccl20	chemokine
ENSMUSG00000030111	1.29473	0.0464093	4.802	7.72e-10	2.71e-08	TRUE	A2m	alpha-2-macroglobulin
ENSMUSG00000023349	2.22099	0.0815703	4.76687	1.32e-11	6.4e-10	TRUE	Clec4n	C-type
ENSMUSG00000079014	0.656165	0.0243832	4.7499	9e-14	6.58e-12	TRUE	Serpina3i	serine
ENSMUSG00000031740	24.8759	0.9388	4.72778	6.55e-16	6.62e-14	TRUE	Mmp2	matrix
ENSMUSG00000073164	0.839346	0.0316843	4.72733	3.96e-17	4.63e-15	TRUE	2410018L13Rik	RIKEN
ENSMUSG00000034394	3.92141	0.149635	4.71188	5.38e-25	1.59e-22	TRUE	Lif	leukemia
ENSMUSG00000074736	1.49424	0.0571727	4.70799	3.05e-10	1.17e-08	TRUE	Syndig1	synapse
ENSMUSG00000000560	0.254889	0.00998001	4.67481	1.49e-09	4.89e-08	TRUE	Gabra2	gamma-aminobutyric
ENSMUSG00000094322	2.79926	0.109901	4.67103	1.58e-05	0.000204638	TRUE	Ighv9-4	immunoglobulin
ENSMUSG00000004344	0.449606	0.0178464	4.65487	1.98e-05	0.000250656	TRUE	Gpx5	glutathione
ENSMUSG00000026984	1.19815	0.0476394	4.65321	1.82e-12	1.05e-10	TRUE	Il1f6	interleukin
ENSMUSG00000082976	1.25874	0.0514008	4.61405	2.87e-11	1.33e-09	TRUE	Gm15056	predicted
ENSMUSG00000039396	1.01393	0.0415305	4.60949	3.35e-20	5.93e-18	TRUE	Neil3	nei
ENSMUSG00000053216	0.539415	0.0224793	4.58458	1.51e-09	4.95e-08	TRUE	Btn2a2	butyrophilin,
ENSMUSG00000026405	2.29182	0.096224	4.57391	8.77e-27	3.41e-24	TRUE	C4bp	complement
ENSMUSG00000061947	13.4522	0.573728	4.55134	1.12e-10	4.67e-09	TRUE	Serpina10	serine
ENSMUSG00000029343	1.55758	0.0671553	4.53588	5.38e-18	7.19e-16	TRUE	Crybb1	crystallin,
ENSMUSG00000022181	1.65872	0.0720674	4.5244	5.8e-31	4.33e-28	TRUE	C6	complement
ENSMUSG00000099398	1.49854	0.0652767	4.52092	9.59e-13	5.81e-11	TRUE	Ms4a14	membrane-spanning
ENSMUSG00000061144	8.66138	0.380664	4.5081	7.28e-19	1.09e-16	TRUE	Spink12	serine
ENSMUSG00000040138	0.586392	0.0258297	4.50462	2.37e-08	6.12e-07	TRUE	Ndp	Norrie
ENSMUSG00000014602	4.35706	0.196113	4.47359	6.37e-11	2.75e-09	TRUE	Kif1a	kinesin
ENSMUSG00000076749	0.548321	0.0255121	4.42567	8.62e-08	1.95e-06	TRUE	Tcrg-C1	T
ENSMUSG00000045591	0.185631	0.00863795	4.4256	2.65e-05	0.000327984	TRUE	Olig3	oligodendrocyte
ENSMUSG00000074489	78.3229	3.83239	4.35312	2.88e-29	1.58e-26	TRUE	Bglap3	bone
ENSMUSG00000036192	0.452157	0.0224226	4.33393	8.67e-19	1.29e-16	TRUE	Rorb	RAR-related
ENSMUSG00000027335	3.27758	0.167575	4.28973	6.43e-09	1.87e-07	TRUE	Adra1d	adrenergic
ENSMUSG00000037035	17.0584	0.881059	4.27511	1.91e-97	5.13e-93	TRUE	Inhbb	inhibin
ENSMUSG00000073565	0.988058	0.0516727	4.25708	1.21e-12	7.22e-11	TRUE	Prr16	proline
ENSMUSG00000027792	3.84349	0.20191	4.25061	2.78e-07	5.55e-06	TRUE	Bche	butyrylcholinesterase
ENSMUSG00000074059	0.221068	0.0116405	4.24727	2.08e-10	8.24e-09	TRUE	Fbxw18	F-box
ENSMUSG00000055730	5.6749	0.299833	4.24233	2.77e-17	3.31e-15	TRUE	Ces2a	carboxylesterase
ENSMUSG00000026580	2.90484	0.154599	4.23178	1.14e-12	6.85e-11	TRUE	Selp	selectin,
ENSMUSG00000024679	7.91475	0.422128	4.22883	1.28e-19	2.12e-17	TRUE	Ms4a6d	membrane-spanning
ENSMUSG00000053654	0.296373	0.0158429	4.22543	9.14e-09	2.58e-07	TRUE	Krt42	keratin
ENSMUSG00000031139	0.199587	0.0107163	4.2195	6.73e-10	2.41e-08	TRUE	Mcf2	mcf.2
ENSMUSG00000022015	0.268743	0.0144946	4.21247	6.61e-09	1.92e-07	TRUE	Tnfsf11	tumor
ENSMUSG00000064147	1.06731	0.0577674	4.20745	1.71e-18	2.42e-16	TRUE	Rab44	RAB44,
ENSMUSG00000025938	0.290207	0.0160264	4.17872	3.73e-18	5.04e-16	TRUE	Slco5a1	solute
ENSMUSG00000060204	5.6632	0.313361	4.17563	4.49e-29	2.41e-26	TRUE	Gm5868	predicted
ENSMUSG00000070529	0.686672	0.0385226	4.15584	7.19e-05	0.000788736	TRUE	Wfdc10	WAP
ENSMUSG00000020396	0.430708	0.0243481	4.14481	4.28e-10	1.6e-08	TRUE	Nefh	neurofilament,
ENSMUSG00000032852	0.196293	0.0111846	4.13326	5.23e-10	1.91e-08	TRUE	Rspo4	R-spondin
ENSMUSG00000063157	0.37273	0.0213047	4.12877	4.68e-06	6.93e-05	TRUE	Csn2	casein
ENSMUSG00000039252	1.37608	0.0791666	4.11952	1.41e-05	0.00018487	TRUE	Lgi2	leucine-rich
ENSMUSG00000070533	0.392661	0.0229427	4.09699	7.47e-10	2.64e-08	TRUE	Wfdc8	WAP
ENSMUSG00000051242	2.67951	0.157241	4.09092	8.06e-26	2.67e-23	TRUE	Pcdhb9	protocadherin
ENSMUSG00000053279	190.84	11.3041	4.07745	1.83e-45	9.8e-42	TRUE	Aldh1a1	aldehyde
ENSMUSG00000068154	0.112124	0.00665665	4.07445	5.5e-07	1.01e-05	TRUE	Insm1	insulinoma-associated
ENSMUSG00000026442	0.625268	0.0373341	4.06582	1.65e-09	5.38e-08	TRUE	Nfasc	neurofascin
ENSMUSG00000030162	0.550764	0.032889	4.06558	5.56e-09	1.63e-07	TRUE	Olr1	oxidized
ENSMUSG00000026822	714.521	42.7103	4.06432	1.09e-17	1.38e-15	TRUE	Lcn2	lipocalin
ENSMUSG00000039109	1.73003	0.103677	4.06062	3.75e-08	9.22e-07	TRUE	F13a1	coagulation
ENSMUSG00000089901	3.04198	0.183032	4.05484	1.25e-20	2.33e-18	TRUE	Gm8113	predicted
ENSMUSG00000054966	1.5221	0.0919449	4.04917	3.98e-07	7.61e-06	TRUE	Lmntd1	lamin
ENSMUSG00000060311	0.552306	0.0334884	4.04373	1.05e-06	1.83e-05	TRUE	Mucl1	mucin-like
ENSMUSG00000039323	1250.23	75.8723	4.04248	7e-22	1.49e-19	TRUE	Igfbp2	insulin-like
ENSMUSG00000094134	0.954218	0.0581057	4.03753	0.000498225	0.00423074	TRUE	Ighv5-15	immunoglobulin
ENSMUSG00000028362	2.80249	0.174143	4.00835	1.65e-15	1.55e-13	TRUE	Tnfsf8	tumor
ENSMUSG00000085773	0.26135	0.0163394	3.99939	5.54e-11	2.42e-09	TRUE	Gm16233	predicted
ENSMUSG00000043613	4.87389	0.306431	3.99142	7.62e-12	3.91e-10	TRUE	Mmp3	matrix
ENSMUSG00000024672	9.8082	0.619309	3.98526	9.4e-15	7.96e-13	TRUE	Ms4a7	membrane-spanning
ENSMUSG00000033825	0.47141	0.0299815	3.97473	5.87e-05	0.000658713	TRUE	Tpsb2	tryptase
ENSMUSG00000036362	0.787676	0.0501357	3.9738	4.65e-20	7.91e-18	TRUE	P2ry13	purinergic
ENSMUSG00000058145	1.86913	0.119269	3.97009	1.92e-12	1.1e-10	TRUE	Adamts17	a
ENSMUSG00000063975	0.13024	0.00831697	3.96896	1.51e-06	2.54e-05	TRUE	Slco1a5	solute
ENSMUSG00000064115	1.50714	0.0975105	3.95003	1.21e-19	2.01e-17	TRUE	Cadm2	cell
ENSMUSG00000044162	0.626909	0.040585	3.94906	3.9e-11	1.74e-09	TRUE	Tnip3	TNFAIP3
ENSMUSG00000087204	0.558585	0.0361784	3.94847	5.65e-06	8.23e-05	TRUE	1700073E17Rik	RIKEN
ENSMUSG00000026981	1.87837	0.121983	3.94466	3.39e-08	8.44e-07	TRUE	Il1rn	interleukin
ENSMUSG00000035352	9.24199	0.60189	3.94057	3.59e-11	1.62e-09	TRUE	Ccl12	chemokine
ENSMUSG00000000202	0.728645	0.0476274	3.93529	1.46e-12	8.54e-11	TRUE	Btbd17	BTB
ENSMUSG00000067613	0.256324	0.0168139	3.93015	6.1e-06	8.8e-05	TRUE	5430421N21Rik	keratin
ENSMUSG00000035580	0.197975	0.0130011	3.92834	3.94e-14	3.04e-12	TRUE	Kcnh8	potassium
ENSMUSG00000043740	0.339364	0.0224033	3.92085	4.7e-10	1.74e-08	TRUE	B430306N03Rik	RIKEN
ENSMUSG00000068748	0.435077	0.0290563	3.90421	1.75e-12	1.01e-10	TRUE	Ptprz1	protein
ENSMUSG00000002992	1.31134	0.0880888	3.89572	2.94e-11	1.35e-09	TRUE	Apoc2	apolipoprotein
ENSMUSG00000038508	139.293	9.39228	3.89051	2.42e-26	8.8e-24	TRUE	Gdf15	growth
ENSMUSG00000001865	0.472322	0.0319224	3.887	3.41e-06	5.27e-05	TRUE	Cpa3	carboxypeptidase
ENSMUSG00000074934	2.38463	0.161286	3.88609	2.85e-39	5.88e-36	TRUE	Grem1	gremlin
ENSMUSG00000023992	5.91023	0.40025	3.88425	9.2e-11	3.9e-09	TRUE	Trem2	triggering
ENSMUSG00000027525	1.04028	0.0711047	3.87091	2.06e-13	1.4e-11	TRUE	Phactr3	phosphatase
ENSMUSG00000047798	0.831902	0.0569444	3.86871	3e-09	9.34e-08	TRUE	Cd300lf	CD300
ENSMUSG00000049723	5.13468	0.351808	3.86741	1.72e-13	1.18e-11	TRUE	Mmp12	matrix
ENSMUSG00000042817	0.926898	0.0643095	3.84935	1.24e-17	1.57e-15	TRUE	Flt3	FMS-like
ENSMUSG00000101389	0.810401	0.0563854	3.84505	6.4e-09	1.86e-07	TRUE	Ms4a4a	membrane-spanning
ENSMUSG00000062859	3.47257	0.242237	3.84153	2.7e-17	3.24e-15	TRUE	Tcp11	t-complex
ENSMUSG00000068129	0.725952	0.0507949	3.83688	1.44e-11	6.96e-10	TRUE	Cst7	cystatin
ENSMUSG00000072720	0.382859	0.0268706	3.83262	2.88e-08	7.34e-07	TRUE	Myo18b	myosin
ENSMUSG00000058773	0.903908	0.0634867	3.83192	8.15e-09	2.31e-07	TRUE	Hist1h1b	histone
ENSMUSG00000022229	0.233354	0.0164039	3.83024	2.88e-08	7.35e-07	TRUE	Atp12a	ATPase,
ENSMUSG00000053024	0.309248	0.0217604	3.82886	6.23e-10	2.24e-08	TRUE	Cntn2	contactin
ENSMUSG00000043903	0.326123	0.0229556	3.82835	6.19e-08	1.45e-06	TRUE	Gm22	zinc
ENSMUSG00000021795	1.53946	0.108887	3.82146	1.75e-14	1.42e-12	TRUE	Sftpd	surfactant
ENSMUSG00000001444	0.384779	0.0272338	3.8204	1.79e-08	4.73e-07	TRUE	Tbx21	T-box
ENSMUSG00000005124	10.4869	0.742648	3.81977	2.42e-13	1.63e-11	TRUE	Wisp1	WNT1
ENSMUSG00000034040	0.927593	0.065736	3.81871	2.93e-12	1.63e-10	TRUE	Wbscr17	polypeptide
ENSMUSG00000053182	0.2988	0.0211989	3.81738	5.57e-16	5.69e-14	TRUE	Gm609	predicted
ENSMUSG00000028172	0.352348	0.0250688	3.81307	1.58e-13	1.1e-11	TRUE	Tacr3	tachykinin
ENSMUSG00000026043	213.758	15.2445	3.80961	2.17e-12	1.23e-10	TRUE	Col3a1	collagen,
ENSMUSG00000106501	0.376201	0.026875	3.80699	7.14e-09	2.05e-07	TRUE	Gm42711	predicted
ENSMUSG00000021587	0.440119	0.0316504	3.79751	4.91e-07	9.11e-06	TRUE	Pcsk1	proprotein
ENSMUSG00000097960	0.59173	0.0426566	3.79464	2.98e-19	4.68e-17	TRUE	A330074K22Rik	RIKEN
ENSMUSG00000024598	0.311146	0.022502	3.78954	4.25e-14	3.26e-12	TRUE	Fbn2	fibrillin
ENSMUSG00000042265	0.0964447	0.0069751	3.78941	1.67e-06	2.78e-05	TRUE	Trem1	triggering
ENSMUSG00000023906	2.99453	0.217302	3.78463	3.57e-12	1.96e-10	TRUE	Cldn6	claudin
ENSMUSG00000035896	0.586089	0.042531	3.78448	4.41e-11	1.95e-09	TRUE	Rnase1	ribonuclease,
ENSMUSG00000089929	0.894145	0.0649274	3.78361	1.6e-11	7.64e-10	TRUE	Bcl2a1b	B
ENSMUSG00000099974	4.53962	0.33116	3.77693	1.64e-10	6.63e-09	TRUE	Bcl2a1d	B
ENSMUSG00000040649	5.59747	0.409178	3.77396	6.87e-32	5.59e-29	TRUE	Rimklb	ribosomal
ENSMUSG00000094992	0.162109	0.011867	3.77193	7.22e-08	1.65e-06	TRUE	Fbxw25	F-box
ENSMUSG00000028071	0.751293	0.0552162	3.76614	4.69e-07	8.77e-06	TRUE	Sh2d2a	SH2
ENSMUSG00000062275	0.160347	0.011883	3.75423	4.49e-07	8.43e-06	TRUE	Fbxw24	F-box
ENSMUSG00000072791	0.120747	0.00894832	3.75422	0.000835647	0.00655127	TRUE	Abcb5	ATP-binding
ENSMUSG00000031289	0.14512	0.0108111	3.7466	2.39e-06	3.83e-05	TRUE	Il13ra2	interleukin
ENSMUSG00000001506	126.7	9.53564	3.73194	3.64e-09	1.12e-07	TRUE	Col1a1	collagen,
ENSMUSG00000040899	0.300323	0.0226384	3.7297	3.43e-07	6.66e-06	TRUE	Ccr6	chemokine
ENSMUSG00000020914	7.77855	0.591012	3.71823	2.23e-12	1.26e-10	TRUE	Top2a	topoisomerase
ENSMUSG00000029334	1.92418	0.146327	3.71693	2.09e-09	6.7e-08	TRUE	Prkg2	protein
ENSMUSG00000013367	1.94112	0.148007	3.71309	4.7e-13	2.98e-11	TRUE	Iglon5	IgLON
ENSMUSG00000099871	1.96196	0.150773	3.70205	0.00120117	0.00893198	TRUE	Gm21742	predicted
ENSMUSG00000060188	0.453472	0.0349144	3.69947	4.13e-06	6.21e-05	TRUE	Cxcl17	chemokine
ENSMUSG00000058755	0.325142	0.0251704	3.69123	2.03e-10	8.05e-09	TRUE	Osm	oncostatin
ENSMUSG00000026475	3.01112	0.233126	3.69116	4.51e-27	1.84e-24	TRUE	Rgs16	regulator
ENSMUSG00000026824	0.124951	0.00967588	3.69064	3.48e-08	8.62e-07	TRUE	Kcnj3	potassium
ENSMUSG00000024164	82.3503	6.40321	3.68491	3.93e-08	9.62e-07	TRUE	C3	complement
ENSMUSG00000093800	0.0737842	0.00574103	3.68386	8.69e-07	1.54e-05	TRUE	Gm20796	predicted
ENSMUSG00000031786	0.0936111	0.00728659	3.68372	2.72e-07	5.45e-06	TRUE	Drc7	dynein
ENSMUSG00000040522	1.2857	0.100117	3.68289	7.04e-10	2.51e-08	TRUE	Tlr8	toll-like
ENSMUSG00000074505	0.206686	0.0161252	3.68003	1.65e-11	7.9e-10	TRUE	Fat3	FAT
ENSMUSG00000019027	0.401386	0.0313744	3.67743	1.78e-28	8.53e-26	TRUE	Dnah1	dynein,
ENSMUSG00000096150	2.57638	0.201434	3.67682	1.78e-07	3.71e-06	TRUE	Ighv1-85	immunoglobulin
ENSMUSG00000038763	0.43513	0.034025	3.6768	1.48e-16	1.64e-14	TRUE	Alpk3	alpha-kinase
ENSMUSG00000000957	104.505	8.19127	3.67334	3.31e-12	1.83e-10	TRUE	Mmp14	matrix
ENSMUSG00000049130	3.79646	0.298226	3.67018	3.49e-15	3.09e-13	TRUE	C5ar1	complement
ENSMUSG00000049109	0.329487	0.0259933	3.66395	3.64e-08	8.99e-07	TRUE	Themis	thymocyte
ENSMUSG00000024868	0.183267	0.014581	3.65265	8.46e-14	6.23e-12	TRUE	Dkk1	dickkopf
ENSMUSG00000076562	4.52723	0.359997	3.65257	0.00150211	0.0107045	TRUE	Igkv4-50	immunoglobulin
ENSMUSG00000103378	0.15488	0.0123633	3.64679	8.3e-10	2.87e-08	TRUE	Gm37176	predicted
ENSMUSG00000010435	0.483842	0.038718	3.64328	4.08e-08	9.92e-07	TRUE	Spaca7	sperm
ENSMUSG00000086428	0.543474	0.0434929	3.64324	1.2e-07	2.62e-06	TRUE	Gm15199	predicted
ENSMUSG00000020312	0.792177	0.0634562	3.64194	2.42e-05	0.000300811	TRUE	Shc2	SHC
ENSMUSG00000029866	0.730699	0.0587348	3.63686	1.28e-11	6.23e-10	TRUE	Kel	Kell
ENSMUSG00000024399	10.0456	0.807719	3.63656	2.48e-12	1.39e-10	TRUE	Ltb	lymphotoxin
ENSMUSG00000027322	2.11337	0.170053	3.63549	2.66e-06	4.2e-05	TRUE	Siglec1	sialic
ENSMUSG00000107546	0.0830109	0.00671026	3.62872	5.23e-09	1.55e-07	TRUE	RP23-348K12.3	predicted
ENSMUSG00000037716	0.299418	0.0242883	3.62383	1.07e-09	3.62e-08	TRUE	Ccdc33	coiled-coil
ENSMUSG00000003882	0.803437	0.0652058	3.62307	1.32e-07	2.84e-06	TRUE	Il7r	interleukin
ENSMUSG00000019122	3.81617	0.309888	3.62229	2.42e-09	7.64e-08	TRUE	Ccl9	chemokine
ENSMUSG00000030786	1.84932	0.150456	3.61958	2.39e-09	7.57e-08	TRUE	Itgam	integrin
ENSMUSG00000045763	19.3866	1.5826	3.61469	3.08e-20	5.51e-18	TRUE	Basp1	brain
ENSMUSG00000026574	40.0821	3.28421	3.60934	7.32e-25	2.14e-22	TRUE	Dpt	dermatopontin
ENSMUSG00000092130	0.0909607	0.00747965	3.6042	9.7e-07	1.7e-05	TRUE	D030025P21Rik	RIKEN
ENSMUSG00000041481	13.4477	1.11229	3.59574	4.59e-07	8.6e-06	TRUE	Serpina3g	serine
ENSMUSG00000015947	6.46228	0.536108	3.59144	1.99e-10	7.92e-09	TRUE	Fcgr1	Fc
ENSMUSG00000025330	0.893168	0.0747394	3.57878	6.53e-14	4.89e-12	TRUE	Padi4	peptidyl
ENSMUSG00000020159	9.27881	0.777306	3.57739	3.66e-15	3.23e-13	TRUE	Gabrp	gamma-aminobutyric
ENSMUSG00000023274	6.39603	0.536267	3.57614	1.32e-07	2.85e-06	TRUE	Cd4	CD4
ENSMUSG00000040552	3.87414	0.325987	3.57101	3.46e-14	2.69e-12	TRUE	C3ar1	complement
ENSMUSG00000022667	0.851859	0.0717751	3.56898	8.32e-11	3.55e-09	TRUE	Cd200r1	CD200
ENSMUSG00000031962	0.0735631	0.00621945	3.56412	7.44e-07	1.33e-05	TRUE	Cdh15	cadherin
ENSMUSG00000030218	713.13	60.4132	3.56123	4.3e-14	3.28e-12	TRUE	Mgp	matrix
ENSMUSG00000038132	2.55899	0.217188	3.55854	2.32e-06	3.74e-05	TRUE	Rbm24	RNA
ENSMUSG00000030116	8.40812	0.716592	3.55255	0.000142088	0.00142699	TRUE	Mfap5	microfibrillar
ENSMUSG00000106495	0.254512	0.0217134	3.55112	2.53e-11	1.18e-09	TRUE	Gm42755	predicted
ENSMUSG00000031004	1.7358	0.14826	3.54939	2.09e-11	9.87e-10	TRUE	Mki67	antigen
ENSMUSG00000021886	4.68081	0.399881	3.54913	8.43e-12	4.31e-10	TRUE	Gpr65	G-protein
ENSMUSG00000083161	0.46962	0.040216	3.54558	4.36e-13	2.81e-11	TRUE	Gm11427	predicted
ENSMUSG00000042448	1.49654	0.128222	3.545	1.45e-21	2.95e-19	TRUE	Hoxd1	homeobox
ENSMUSG00000057751	16.1463	1.38503	3.54321	1.8e-34	1.94e-31	TRUE	Megf6	multiple
ENSMUSG00000049939	1.32678	0.114002	3.5408	1.99e-18	2.76e-16	TRUE	Lrrc4	leucine
ENSMUSG00000030148	3.81851	0.329745	3.53357	1.11e-07	2.46e-06	TRUE	Clec4a2	C-type
ENSMUSG00000027408	22.8775	1.9838	3.52759	5.87e-09	1.72e-07	TRUE	Cpxm1	carboxypeptidase
ENSMUSG00000020808	1.63108	0.14154	3.52642	3.88e-12	2.11e-10	TRUE	Fam64a	PICALM
ENSMUSG00000032661	0.880398	0.0764095	3.52622	8.04e-11	3.44e-09	TRUE	Oas3	2'-5'
ENSMUSG00000035864	0.464065	0.0403161	3.52466	3.08e-19	4.81e-17	TRUE	Syt1	synaptotagmin
ENSMUSG00000090675	0.195244	0.0169855	3.5229	1.63e-05	0.000210179	TRUE	Olfr111	olfactory
ENSMUSG00000041324	0.912588	0.079494	3.52115	4.71e-08	1.14e-06	TRUE	Inhba	inhibin
ENSMUSG00000073418	14.0369	1.22474	3.51868	4.17e-07	7.91e-06	TRUE	C4b	complement
ENSMUSG00000022659	0.237495	0.0207583	3.51606	5.05e-06	7.44e-05	TRUE	Gcsam	germinal
ENSMUSG00000026605	1.33695	0.116877	3.51584	1.69e-15	1.56e-13	TRUE	Cenpf	centromere
ENSMUSG00000097365	0.544133	0.0476836	3.51246	3.66e-09	1.13e-07	TRUE	C030034L19Rik	RIKEN
ENSMUSG00000024798	0.11253	0.00993213	3.50193	3.19e-06	4.98e-05	TRUE	Htr7	5-hydroxytryptamine
ENSMUSG00000030789	7.2368	0.639336	3.50069	9.66e-07	1.69e-05	TRUE	Itgax	integrin
ENSMUSG00000032360	0.130737	0.0115856	3.49683	8.63e-05	0.0009243	TRUE	Hcrtr2	hypocretin
ENSMUSG00000039239	31.5378	2.79492	3.49619	2.73e-37	4.31e-34	TRUE	Tgfb2	transforming
ENSMUSG00000084956	0.618896	0.0548604	3.49578	4.28e-07	8.08e-06	TRUE	Gm16194	-
ENSMUSG00000022657	0.441035	0.0391206	3.49478	1.48e-07	3.15e-06	TRUE	Cd96	CD96
ENSMUSG00000039546	6.07536	0.539759	3.49262	1.9e-26	7.08e-24	TRUE	Ajap1	adherens
ENSMUSG00000042489	1.39829	0.124233	3.49241	3.62e-18	4.91e-16	TRUE	Clspn	claspin
ENSMUSG00000068547	0.220628	0.0196249	3.49109	2.5e-14	2e-12	TRUE	Clca4a	chloride
ENSMUSG00000032011	12.7248	1.1377	3.48345	5.02e-07	9.31e-06	TRUE	Thy1	thymus
ENSMUSG00000087570	0.317295	0.0284275	3.48046	3.79e-06	5.77e-05	TRUE	Gm13647	predicted
ENSMUSG00000059463	0.189584	0.0169855	3.48046	0.00163714	0.0115019	TRUE	Spag11b	sperm
ENSMUSG00000054459	0.135554	0.0121888	3.47514	1.96e-05	0.000248471	TRUE	Vsnl1	visinin-like
ENSMUSG00000054203	0.670393	0.0602971	3.47476	7.36e-09	2.1e-07	TRUE	Ifi205	interferon
ENSMUSG00000022225	0.334606	0.0301769	3.47084	0.00041967	0.00365616	TRUE	Cma1	chymase
ENSMUSG00000042345	0.710514	0.064227	3.46749	1.1e-08	3.06e-07	TRUE	Ubash3a	ubiquitin
ENSMUSG00000087289	0.427716	0.038718	3.46541	2.75e-13	1.84e-11	TRUE	4933424M12Rik	RIKEN
ENSMUSG00000026051	5.03566	0.457337	3.46082	4.05e-17	4.71e-15	TRUE	1500015O10Rik	RIKEN
ENSMUSG00000095134	6.65363	0.604498	3.46033	3.94e-05	0.000464921	TRUE	Gm21857	midline
ENSMUSG00000094951	3.39624	0.308772	3.45928	0.00227377	0.0152525	TRUE	Ighv5-6	immunoglobulin
ENSMUSG00000022367	0.0764738	0.00695407	3.45891	4.04e-05	0.00047483	TRUE	Has2	hyaluronan
ENSMUSG00000000567	1.29864	0.118272	3.45678	2.75e-12	1.53e-10	TRUE	Sox9	SRY
ENSMUSG00000029155	0.210904	0.0193426	3.44678	9e-10	3.1e-08	TRUE	Spata18	spermatogenesis
ENSMUSG00000020897	3.36025	0.309449	3.44069	1.67e-15	1.56e-13	TRUE	Aurkb	aurora
ENSMUSG00000070323	0.128218	0.0118142	3.43995	3.12e-05	0.000377903	TRUE	Mmp27	matrix
ENSMUSG00000031210	0.333129	0.0307574	3.43696	1.9e-07	3.95e-06	TRUE	Gpr165	G
ENSMUSG00000016283	1.13771	0.105542	3.43023	1.2e-05	0.000160579	TRUE	H2-M2	histocompatibility
ENSMUSG00000005087	6.50612	0.605516	3.42555	1.13e-11	5.57e-10	TRUE	Cd44	CD44
ENSMUSG00000013584	12.2587	1.14271	3.42327	1.24e-07	2.7e-06	TRUE	Aldh1a2	aldehyde
ENSMUSG00000028068	1.29864	0.121702	3.41551	1.25e-12	7.4e-11	TRUE	Iqgap3	IQ
ENSMUSG00000063297	0.304244	0.02853	3.41459	5.27e-08	1.25e-06	TRUE	Luzp2	leucine
ENSMUSG00000030365	1.25361	0.117768	3.41201	6.04e-07	1.1e-05	TRUE	Clec2i	C-type
ENSMUSG00000053797	0.280447	0.0263559	3.41138	1.84e-05	0.000234905	TRUE	Krt16	keratin
ENSMUSG00000026770	3.52282	0.331366	3.41032	2.42e-26	8.8e-24	TRUE	Il2ra	interleukin
ENSMUSG00000108232	0.258923	0.0243776	3.40876	3.24e-08	8.13e-07	TRUE	RP23-259J8.8	predicted
ENSMUSG00000050921	0.437135	0.0412849	3.40431	5.73e-06	8.32e-05	TRUE	P2ry10	purinergic
ENSMUSG00000086076	0.763059	0.0729549	3.38645	1.52e-10	6.2e-09	TRUE	Ncr3-ps	natural
ENSMUSG00000031738	0.109309	0.0104582	3.38556	3.39e-05	0.000405625	TRUE	Irx6	Iroquois
ENSMUSG00000039057	0.146296	0.0140308	3.38249	3.92e-09	1.2e-07	TRUE	Myo16	myosin
ENSMUSG00000094335	43.922	4.22205	3.37893	0.00162898	0.0114626	TRUE	Igkv1-117	immunoglobulin
ENSMUSG00000046179	0.681443	0.0656302	3.37621	9.21e-14	6.72e-12	TRUE	E2f8	E2F
ENSMUSG00000094651	0.307456	0.0297743	3.36841	4.11e-06	6.19e-05	TRUE	Gal3st2	galactose-3-O-sulfotransferase
ENSMUSG00000033420	11.2577	1.09352	3.36386	1.5e-24	4.23e-22	TRUE	Antxr1	anthrax
ENSMUSG00000037610	0.143587	0.0139559	3.36375	2.45e-09	7.72e-08	TRUE	Kcnmb2	potassium
ENSMUSG00000028262	17.7466	1.72511	3.36278	4.47e-06	6.67e-05	TRUE	Clca3a2	chloride
ENSMUSG00000045404	0.696947	0.0678387	3.36089	1.32e-16	1.47e-14	TRUE	Kcnk13	potassium
ENSMUSG00000056222	0.160918	0.0156939	3.35841	0.000143038	0.00143514	TRUE	Spock1	sparc/osteonectin,
ENSMUSG00000070354	0.18293	0.0179993	3.34522	8.03e-08	1.83e-06	TRUE	Gm21975	ecotropic
ENSMUSG00000031111	0.076234	0.00750186	3.34511	2.11e-06	3.44e-05	TRUE	Igsf1	immunoglobulin
ENSMUSG00000021743	0.246748	0.0242947	3.34414	5.72e-07	1.05e-05	TRUE	Fezf2	Fez
ENSMUSG00000036905	128.162	12.6282	3.34325	9.5e-13	5.78e-11	TRUE	C1qb	complement
ENSMUSG00000017737	2.62921	0.259557	3.34047	1.4e-07	2.99e-06	TRUE	Mmp9	matrix
ENSMUSG00000086187	0.280097	0.0277103	3.33726	1.01e-07	2.26e-06	TRUE	Gm12860	predicted
ENSMUSG00000102329	0.211526	0.0209826	3.33339	1.21e-06	2.08e-05	TRUE	Gm10851	predicted
ENSMUSG00000023411	12.955	1.28947	3.32866	1.58e-32	1.42e-29	TRUE	Nfatc4	nuclear
ENSMUSG00000021922	0.42506	0.0423977	3.32553	3.72e-05	0.000441214	TRUE	Itih4	inter
ENSMUSG00000038642	101.362	10.1159	3.32482	5.99e-14	4.51e-12	TRUE	Ctss	cathepsin
ENSMUSG00000053007	2.89385	0.288886	3.32439	4.43e-30	2.65e-27	TRUE	Creb5	cAMP
ENSMUSG00000000817	0.528251	0.0528321	3.32155	1.28e-07	2.77e-06	TRUE	Fasl	Fas
ENSMUSG00000043592	0.327292	0.0327352	3.32145	1.01e-07	2.24e-06	TRUE	Unc5cl	unc-5
ENSMUSG00000047155	0.225952	0.0227211	3.31419	6.7e-07	1.21e-05	TRUE	Cyp4x1	cytochrome
ENSMUSG00000043157	1.79878	0.181014	3.31296	2.73e-16	2.88e-14	TRUE	Arl11	ADP-ribosylation
ENSMUSG00000013523	1.28112	0.129103	3.31076	3.99e-14	3.07e-12	TRUE	Bcas1	breast
ENSMUSG00000022176	2.59591	0.261612	3.31062	1.53e-15	1.46e-13	TRUE	Rem2	rad
ENSMUSG00000044583	4.4599	0.449709	3.30995	5.64e-15	4.87e-13	TRUE	Tlr7	toll-like
ENSMUSG00000002033	4.91961	0.496066	3.30989	1.64e-06	2.73e-05	TRUE	Cd3g	CD3
ENSMUSG00000076709	0.759887	0.076866	3.30528	0.000838963	0.00657343	TRUE	Ighv1-47	immunoglobulin
ENSMUSG00000025887	12.766	1.2921	3.30451	4.49e-26	1.55e-23	TRUE	Casp12	caspase
ENSMUSG00000043068	15.2635	1.54841	3.30121	4.85e-41	1.3e-37	TRUE	Fam89a	family
ENSMUSG00000030144	0.863051	0.0875731	3.30073	1.02e-09	3.47e-08	TRUE	Clec4d	C-type
ENSMUSG00000038670	2.88934	0.293773	3.29796	2e-19	3.26e-17	TRUE	Mybpc2	myosin
ENSMUSG00000037798	0.14416	0.0147015	3.29385	4.01e-10	1.51e-08	TRUE	Mat1a	methionine
ENSMUSG00000036353	1.18976	0.121339	3.29351	2.32e-09	7.35e-08	TRUE	P2ry12	purinergic
ENSMUSG00000039013	0.132118	0.0135245	3.28869	1.86e-07	3.86e-06	TRUE	Siglecf	sialic
ENSMUSG00000079105	15.0272	1.53875	3.28774	5.04e-05	0.000576847	TRUE	C7	complement
ENSMUSG00000025081	0.212335	0.0217726	3.28575	8.81e-12	4.44e-10	TRUE	Tdrd1	tudor
ENSMUSG00000076525	0.858808	0.0883107	3.28158	0.00140003	0.0101248	TRUE	Igkv1-99	immunoglobulin
ENSMUSG00000102418	0.708619	0.0729843	3.27938	6.27e-12	3.29e-10	TRUE	Sh2d1b1	SH2
ENSMUSG00000095981	4.69332	0.484123	3.27712	0.0016037	0.0113173	TRUE	Ighv10-1	immunoglobulin
ENSMUSG00000076547	2.10624	0.217641	3.27459	0.00243846	0.0161651	TRUE	Igkv4-70	immunoglobulin
ENSMUSG00000096410	3.63503	0.376059	3.27289	0.00234321	0.0156558	TRUE	Ighv1-19	immunoglobulin
ENSMUSG00000043787	0.170336	0.017629	3.27236	0.000674096	0.00548154	TRUE	Defb12	defensin
ENSMUSG00000003283	4.28673	0.443959	3.27138	4.77e-10	1.76e-08	TRUE	Hck	hemopoietic
ENSMUSG00000047420	0.495218	0.0514064	3.26823	1.07e-05	0.000145022	TRUE	Fam180a	family
ENSMUSG00000099757	1.3116	0.136203	3.26746	5.98e-09	1.75e-07	TRUE	BE692007	expressed
ENSMUSG00000038147	4.02215	0.417831	3.267	1.48e-14	1.22e-12	TRUE	Cd84	CD84
ENSMUSG00000039372	0.0498163	0.0051775	3.26618	6.37e-06	9.16e-05	TRUE	2020-03-04	membrane-associated
ENSMUSG00000031506	1.66926	0.173761	3.26399	1.82e-08	4.81e-07	TRUE	Ptpn7	protein
ENSMUSG00000043932	0.0504363	0.00527153	3.2581	2.28e-05	0.000285503	TRUE	Klri2	killer
ENSMUSG00000021799	0.751423	0.0787936	3.25353	8.55e-12	4.36e-10	TRUE	Opn4	opsin
ENSMUSG00000000318	5.42809	0.569882	3.25169	2.17e-05	0.000273323	TRUE	Clec10a	C-type
ENSMUSG00000066747	0.157653	0.0166027	3.24727	8.56e-05	0.000917509	TRUE	Olfr878	olfactory
ENSMUSG00000071715	7.99643	0.844831	3.24262	1.19e-09	3.97e-08	TRUE	Ncf4	neutrophil
ENSMUSG00000076461	0.466215	0.0494665	3.2364	1.31e-05	0.000174287	TRUE	Trbv1	T
ENSMUSG00000062310	0.0993416	0.0105404	3.2364	3.52e-06	5.43e-05	TRUE	Glrp1	glutamine
ENSMUSG00000056888	13.2574	1.41293	3.23003	1.71e-11	8.12e-10	TRUE	Glipr1	GLI
ENSMUSG00000049036	0.437915	0.0467909	3.22614	2.42e-08	6.24e-07	TRUE	Tmem121	transmembrane
ENSMUSG00000022303	0.193616	0.0207162	3.22493	5.97e-07	1.09e-05	TRUE	Dcstamp	dendrocyte
ENSMUSG00000073008	0.193614	0.020727	3.22377	1.05e-08	2.94e-07	TRUE	Gpr174	G
ENSMUSG00000030017	1.13499	0.121544	3.22305	1.29e-06	2.2e-05	TRUE	Reg3g	regenerating
ENSMUSG00000046805	26.2864	2.8207	3.22019	2.46e-10	9.63e-09	TRUE	Mpeg1	macrophage
ENSMUSG00000025746	0.279766	0.0300638	3.21794	4.03e-06	6.09e-05	TRUE	Il6	interleukin
ENSMUSG00000022033	2.79527	0.300742	3.21633	5.02e-07	9.3e-06	TRUE	Pbk	PDZ
ENSMUSG00000068522	2.51733	0.271047	3.21525	2.89e-11	1.33e-09	TRUE	Aard	alanine
ENSMUSG00000052336	10.7145	1.15762	3.21033	8.06e-09	2.29e-07	TRUE	Cx3cr1	chemokine
ENSMUSG00000074115	0.360292	0.0389639	3.20887	0.000168748	0.00165658	TRUE	Saa1	serum
ENSMUSG00000030472	0.110648	0.0119702	3.20868	1.6e-05	0.000207193	TRUE	Ceacam18	carcinoembryonic
ENSMUSG00000032783	0.504817	0.0546487	3.20731	1.47e-10	6.04e-09	TRUE	Troap	trophinin
ENSMUSG00000046093	2.0508	0.222849	3.20199	1.11e-15	1.1e-13	TRUE	Hpcal4	hippocalcin-like
ENSMUSG00000033860	12.7701	1.39247	3.19705	7.46e-05	0.000816298	TRUE	Fgg	fibrinogen
ENSMUSG00000053044	1.25731	0.137101	3.19698	1.58e-13	1.1e-11	TRUE	Cd8b1	CD8
ENSMUSG00000102037	2.3378	0.25539	3.19433	1.39e-05	0.000183091	TRUE	Bcl2a1a	B
ENSMUSG00000023886	37.096	4.05853	3.19223	3.86e-07	7.4e-06	TRUE	Smoc2	SPARC
ENSMUSG00000042804	11.339	1.2422	3.19033	5.23e-29	2.75e-26	TRUE	Gpr153	G
ENSMUSG00000008193	2.21569	0.24275	3.1902	5.03e-09	1.5e-07	TRUE	Spib	Spi-B
ENSMUSG00000052270	0.742252	0.0818311	3.18107	4.31e-05	0.000503289	TRUE	Fpr2	formyl
ENSMUSG00000036526	1.58411	0.174821	3.17969	5.62e-06	8.18e-05	TRUE	Card11	caspase
ENSMUSG00000056145	0.755846	0.0835919	3.17663	7.62e-10	2.69e-08	TRUE	AI504432	expressed
ENSMUSG00000063193	0.473888	0.0526625	3.16955	6.1e-09	1.78e-07	TRUE	Cd300lb	CD300
ENSMUSG00000053399	0.0704821	0.00783278	3.16945	3.94e-07	7.55e-06	TRUE	Adamts18	a
ENSMUSG00000035818	4.50305	0.500524	3.16943	8.07e-32	6.37e-29	TRUE	Plekhs1	pleckstrin
ENSMUSG00000105602	0.0657561	0.00730958	3.16926	2.19e-05	0.000274925	TRUE	Gm10636	predicted
ENSMUSG00000055421	1.40437	0.156158	3.1688	4.62e-15	4.04e-13	TRUE	Pcdh9	protocadherin
ENSMUSG00000024397	14.7486	1.64115	3.16779	2.54e-11	1.18e-09	TRUE	Aif1	allograft
ENSMUSG00000058624	11.7825	1.3214	3.1565	1.93e-25	6.11e-23	TRUE	Gda	guanine
ENSMUSG00000036422	0.483886	0.0543065	3.15553	4.51e-17	5.19e-15	TRUE	Pcdh8	protocadherin
ENSMUSG00000059547	0.158263	0.0177687	3.15469	2.87e-08	7.32e-07	TRUE	Fbxw26	F-box
ENSMUSG00000024677	6.91516	0.776722	3.15429	2.59e-07	5.21e-06	TRUE	Ms4a6b	membrane-spanning
ENSMUSG00000041700	0.235545	0.0264875	3.15296	2.59e-06	4.11e-05	TRUE	Lhfpl1	lipoma
ENSMUSG00000026358	0.4801	0.0539784	3.15284	1.05e-07	2.32e-06	TRUE	Rgs1	regulator
ENSMUSG00000038379	0.483386	0.0543892	3.15153	2.11e-16	2.27e-14	TRUE	Ttk	Ttk
ENSMUSG00000076652	4.34093	0.489601	3.14828	0.00181694	0.0126174	TRUE	Ighv7-3	immunoglobulin
ENSMUSG00000012889	0.686159	0.0774299	3.14758	1.04e-11	5.17e-10	TRUE	Podnl1	podocan-like
ENSMUSG00000106361	0.0752741	0.0085255	3.1423	6.58e-06	9.42e-05	TRUE	Gm43742	predicted
ENSMUSG00000068252	0.116419	0.0131856	3.14229	0.00109016	0.00821074	TRUE	Apol7b	apolipoprotein
ENSMUSG00000029831	0.351879	0.0399537	3.13911	0.00059021	0.00489727	TRUE	Npvf	neuropeptide
ENSMUSG00000036334	1.87376	0.212759	3.13864	6.11e-10	2.21e-08	TRUE	Igsf10	immunoglobulin
ENSMUSG00000044827	2.7696	0.315233	3.13518	1.65e-05	0.00021313	TRUE	Tlr1	toll-like
ENSMUSG00000049538	2.28179	0.260556	3.1305	7.72e-07	1.37e-05	TRUE	Adamts16	a
ENSMUSG00000061048	20.824	2.39008	3.12312	4.31e-43	1.65e-39	TRUE	Cdh3	cadherin
ENSMUSG00000047485	0.0928597	0.0106644	3.12261	1.37e-05	0.000180929	TRUE	Klhl34	kelch-like
ENSMUSG00000041431	1.54406	0.177673	3.11938	1.93e-08	5.04e-07	TRUE	Ccnb1	cyclin
ENSMUSG00000004730	11.8723	1.36817	3.11728	1.42e-10	5.84e-09	TRUE	Adgre1	adhesion
ENSMUSG00000049988	4.19284	0.48384	3.11533	1.21e-08	3.33e-07	TRUE	Lrrc25	leucine
ENSMUSG00000059498	24.3999	2.81678	3.11476	8.57e-14	6.29e-12	TRUE	Fcgr3	Fc
ENSMUSG00000098207	0.255288	0.0294766	3.11467	4.28e-06	6.41e-05	TRUE	Arl14	ADP-ribosylation
ENSMUSG00000079293	7.48274	0.865842	3.11138	6.38e-09	1.86e-07	TRUE	Clec7a	C-type
ENSMUSG00000049037	4.27287	0.495584	3.108	1.34e-11	6.5e-10	TRUE	Clec4a1	C-type
ENSMUSG00000017733	0.261245	0.0302997	3.10793	0.000130984	0.00133211	TRUE	Eppin	epididymal
ENSMUSG00000034906	3.8495	0.446639	3.10742	1.86e-19	3.04e-17	TRUE	Ncaph	non-SMC
ENSMUSG00000043635	0.918357	0.106781	3.10433	4.46e-12	2.4e-10	TRUE	Adamts3	a
ENSMUSG00000037544	1.55362	0.180846	3.1027	2.25e-23	5.5e-21	TRUE	Dlgap5	DLG
ENSMUSG00000028583	45.6813	5.31837	3.10255	2.21e-23	5.45e-21	TRUE	Pdpn	podoplanin
ENSMUSG00000025017	3.78257	0.441712	3.09819	1.35e-07	2.9e-06	TRUE	Pik3ap1	phosphoinositide-3-kinase
ENSMUSG00000079022	0.0974619	0.011408	3.09457	1.36e-07	2.91e-06	TRUE	Col22a1	collagen,
ENSMUSG00000095753	4.3513	0.510362	3.09181	0.00269866	0.0176273	TRUE	Igkv4-53	immunoglobulin
ENSMUSG00000031262	0.522915	0.0614664	3.08863	1.42e-15	1.36e-13	TRUE	Cenpi	centromere
ENSMUSG00000034796	13.9307	1.63948	3.08696	8.78e-15	7.47e-13	TRUE	Cpne7	copine
ENSMUSG00000025592	0.116416	0.0137014	3.08683	2.99e-08	7.59e-07	TRUE	Dach2	dachshund
ENSMUSG00000025370	0.0466689	0.00549297	3.0868	0.000285207	0.00261227	TRUE	Cdh9	cadherin
ENSMUSG00000094844	0.133773	0.0157452	3.0868	0.000451824	0.00387717	TRUE	Gm20796	-
ENSMUSG00000037318	2.99638	0.352852	3.08605	1.64e-07	3.44e-06	TRUE	Traf3ip3	TRAF3
ENSMUSG00000028581	121.385	14.3171	3.08379	5.03e-11	2.2e-09	TRUE	Laptm5	lysosomal-associated
ENSMUSG00000015950	8.91503	1.05194	3.08318	1.26e-24	3.61e-22	TRUE	Ncf1	neutrophil
ENSMUSG00000002699	3.08964	0.365209	3.08063	5.11e-08	1.22e-06	TRUE	Lcp2	lymphocyte
ENSMUSG00000040165	0.362438	0.0428426	3.08048	0.000239037	0.002248	TRUE	Cd209c	CD209c
ENSMUSG00000033220	6.24734	0.738639	3.0803	2.24e-10	8.85e-09	TRUE	Rac2	Rac
ENSMUSG00000059089	5.49257	0.649872	3.07925	1.27e-06	2.17e-05	TRUE	Fcgr4	Fc
ENSMUSG00000052142	6.25563	0.740209	3.07915	5.53e-09	1.63e-07	TRUE	Rasal3	RAS
ENSMUSG00000073077	0.427254	0.050669	3.07585	1.61e-09	5.25e-08	TRUE	Gm7173	predicted
ENSMUSG00000047462	0.169961	0.0201857	3.07366	0.000209605	0.00200706	TRUE	A530099J19Rik	G
ENSMUSG00000036896	97.0028	11.5354	3.07196	2.4e-11	1.13e-09	TRUE	C1qc	complement
ENSMUSG00000025044	1.52181	0.181054	3.07128	1.4e-07	2.99e-06	TRUE	Msr1	macrophage
ENSMUSG00000095612	1.62876	0.194084	3.06895	0.00316171	0.0201138	TRUE	Ighv5-4	immunoglobulin
ENSMUSG00000034810	5.76441	0.687789	3.06712	1.24e-29	7.1e-27	TRUE	Scn7a	sodium
ENSMUSG00000026011	0.365815	0.0436869	3.06571	0.000322025	0.00290691	TRUE	Ctla4	cytotoxic
ENSMUSG00000104835	1.09643	0.130932	3.0657	2.9e-08	7.38e-07	TRUE	Gm5547	predicted
ENSMUSG00000031285	0.0505396	0.00603873	3.06528	0.000262537	0.00243743	TRUE	Dcx	doublecortin
ENSMUSG00000045062	1.00712	0.12039	3.06453	5e-32	4.2e-29	TRUE	Pcdhb7	protocadherin
ENSMUSG00000027962	27.9405	3.34929	3.06043	2.91e-19	4.59e-17	TRUE	Vcam1	vascular
ENSMUSG00000018916	0.184102	0.0221024	3.05823	0.000115619	0.00119715	TRUE	Csf2	colony
ENSMUSG00000044811	5.66615	0.680413	3.05788	9.18e-07	1.62e-05	TRUE	AF251705	CD300C
ENSMUSG00000039899	6.63156	0.796558	3.05749	3.03e-06	4.76e-05	TRUE	Fgl2	fibrinogen-like
ENSMUSG00000075707	1.05697	0.127054	3.05635	1.16e-07	2.55e-06	TRUE	Dio3	deiodinase,
ENSMUSG00000037474	0.7222	0.0868414	3.05587	4.66e-14	3.55e-12	TRUE	Dtl	denticleless
ENSMUSG00000076536	1.63281	0.196945	3.05143	0.00736668	0.0402158	TRUE	Igkv4-86	immunoglobulin
ENSMUSG00000031430	4.44902	0.537315	3.04967	9.89e-10	3.37e-08	TRUE	Vsig1	V-set
ENSMUSG00000035186	3.65752	0.443056	3.04528	6.33e-07	1.15e-05	TRUE	Ubd	ubiquitin
ENSMUSG00000030117	0.438613	0.053146	3.04512	4.42e-05	0.000514916	TRUE	Gdf3	growth
ENSMUSG00000076538	3.92185	0.475539	3.04388	0.00125639	0.00927073	TRUE	Igkv13-84	immunoglobulin
ENSMUSG00000097705	1.05469	0.127995	3.04266	1.1e-11	5.46e-10	TRUE	Gm26740	predicted
ENSMUSG00000021423	18.0195	2.19026	3.04038	4.46e-09	1.34e-07	TRUE	Ly86	lymphocyte
ENSMUSG00000079419	3.80319	0.463368	3.03697	6.8e-08	1.57e-06	TRUE	Ms4a6c	membrane-spanning
ENSMUSG00000076498	5.20168	0.634446	3.0354	2.07e-05	0.000261353	TRUE	Trbc2	T
ENSMUSG00000100459	0.295043	0.0359874	3.03508	4e-09	1.22e-07	TRUE	Gm5833	predicted
ENSMUSG00000089854	1.93648	0.236403	3.03398	2.33e-09	7.39e-08	TRUE	Gm16133	predicted
ENSMUSG00000049866	51.9071	6.34401	3.03246	3.2e-33	2.96e-30	TRUE	Arl4c	ADP-ribosylation
ENSMUSG00000037872	0.325684	0.0398158	3.03194	0.000660658	0.00539514	TRUE	Ackr1	atypical
ENSMUSG00000089635	3.36563	0.412562	3.02817	5.75e-10	2.09e-08	TRUE	Gm16559	predicted
ENSMUSG00000005696	0.131687	0.0161784	3.02489	4.07e-06	6.14e-05	TRUE	Sh2d1a	SH2
ENSMUSG00000015355	7.09858	0.872374	3.02451	3.09e-10	1.18e-08	TRUE	Cd48	CD48
ENSMUSG00000029254	8.13768	1.00044	3.02398	2.57e-26	9.22e-24	TRUE	Stap1	signal
ENSMUSG00000021403	0.0588583	0.00724659	3.02175	1.36e-05	0.000179423	TRUE	Serpinb9b	serine
ENSMUSG00000024401	1.77498	0.218662	3.02106	4.39e-22	9.66e-20	TRUE	Tnf	tumor
ENSMUSG00000022148	13.2421	1.63142	3.02093	4.12e-07	7.84e-06	TRUE	Fyb	FYN
ENSMUSG00000052301	1.22495	0.150903	3.02089	1.59e-10	6.47e-09	TRUE	Doc2a	double
ENSMUSG00000026068	2.32992	0.287285	3.01972	7.73e-22	1.61e-19	TRUE	Il18rap	interleukin
ENSMUSG00000036887	127.223	15.7202	3.01667	3.42e-10	1.3e-08	TRUE	C1qa	complement
ENSMUSG00000049103	4.64468	0.574265	3.01579	0.000113925	0.00118097	TRUE	Ccr2	chemokine
ENSMUSG00000024675	1.74887	0.217057	3.01023	4.07e-06	6.14e-05	TRUE	Ms4a4c	membrane-spanning
ENSMUSG00000020330	1.55407	0.192999	3.00934	4.44e-06	6.62e-05	TRUE	Hmmr	hyaluronan
ENSMUSG00000028459	27.0482	3.36215	3.00807	8.55e-22	1.77e-19	TRUE	Cd72	CD72
ENSMUSG00000022203	4.12603	0.514115	3.00459	2.57e-09	8.06e-08	TRUE	Efs	embryonal
ENSMUSG00000052353	2.46624	0.307456	3.0039	6.53e-30	3.81e-27	TRUE	Cemip	cell
ENSMUSG00000004707	1.50964	0.188287	3.0032	2.26e-05	0.00028384	TRUE	Ly9	lymphocyte
ENSMUSG00000024300	5.15511	0.643524	3.00193	4.67e-08	1.13e-06	TRUE	Myo1f	myosin
ENSMUSG00000063234	0.243252	0.0304117	2.9996	9.64e-05	0.00102038	TRUE	Gpr84	G
ENSMUSG00000050445	0.0845925	0.0105782	2.99938	0.000439147	0.0037914	TRUE	Cyp8b1	cytochrome
ENSMUSG00000048215	0.409234	0.0511777	2.99934	0.000118013	0.00121865	TRUE	A630023P12Rik	RIKEN
ENSMUSG00000050232	1.90079	0.238265	2.99592	2.4e-07	4.86e-06	TRUE	Cxcr3	chemokine
ENSMUSG00000033805	1.28871	0.161786	2.99399	1.1e-09	3.68e-08	TRUE	Ephx4	epoxide
ENSMUSG00000022439	7.27744	0.915734	2.99042	1.41e-09	4.69e-08	TRUE	Parvg	parvin,
ENSMUSG00000054958	0.555324	0.0700257	2.98719	6.22e-07	1.13e-05	TRUE	Nt5c1a	5'-nucleotidase,
ENSMUSG00000045657	0.344053	0.0434367	2.986	4.5e-13	2.89e-11	TRUE	Pcdhb10	protocadherin
ENSMUSG00000103486	0.71998	0.0914967	2.97642	7.05e-13	4.36e-11	TRUE	Gm10657	predicted
ENSMUSG00000032503	0.171562	0.0218127	2.97528	3.38e-06	5.24e-05	TRUE	Arpp21	cyclic
ENSMUSG00000022103	0.749596	0.0953205	2.97517	1.47e-19	2.42e-17	TRUE	Gfra2	glial
ENSMUSG00000073492	0.188822	0.0240351	2.97361	9.71e-07	1.7e-05	TRUE	Gm10521	predicted
ENSMUSG00000035200	0.444464	0.0566537	2.97188	2.71e-07	5.43e-06	TRUE	Chrnb4	cholinergic
ENSMUSG00000026285	0.311352	0.0396863	2.97168	1.38e-05	0.000181668	TRUE	Pdcd1	programmed
ENSMUSG00000027966	2.00358	0.255902	2.96893	2.02e-14	1.63e-12	TRUE	Col11a1	collagen,
ENSMUSG00000085562	0.439282	0.056154	2.96767	4.84e-07	9.01e-06	TRUE	2610028E06Rik	RIKEN
ENSMUSG00000068227	1.92821	0.246661	2.96664	0.000131731	0.00133768	TRUE	Il2rb	interleukin
ENSMUSG00000040328	1.6101	0.205995	2.96642	3.78e-23	9.07e-21	TRUE	Olfr56	olfactory
ENSMUSG00000026712	8.97938	1.14997	2.96502	9.66e-07	1.69e-05	TRUE	Mrc1	mannose
ENSMUSG00000053977	1.75706	0.225028	2.96497	9.28e-05	0.00098473	TRUE	Cd8a	CD8
ENSMUSG00000024105	0.114744	0.0147572	2.95876	1.27e-05	0.000169413	TRUE	Themis3	thymocyte
ENSMUSG00000026177	9.60218	1.23743	2.95601	5.76e-08	1.36e-06	TRUE	Slc11a1	solute
ENSMUSG00000034438	2.03356	0.262433	2.95397	5.11e-05	0.000583787	TRUE	Gbp8	guanylate-binding
ENSMUSG00000020143	4.51385	0.58258	2.95382	4.45e-09	1.34e-07	TRUE	Dock2	dedicator
ENSMUSG00000031779	1.38974	0.17963	2.95168	0.000713672	0.00575113	TRUE	Ccl22	chemokine
ENSMUSG00000028339	73.9709	9.56135	2.95167	1.1e-08	3.07e-07	TRUE	Col15a1	collagen,
ENSMUSG00000032087	0.48164	0.0623188	2.9502	4.44e-10	1.65e-08	TRUE	Dscaml1	DS
ENSMUSG00000028175	0.240987	0.0312051	2.94898	2.09e-06	3.4e-05	TRUE	Depdc1a	DEP
ENSMUSG00000017724	1.27635	0.165332	2.9485	7.13e-08	1.64e-06	TRUE	Etv4	ets
ENSMUSG00000053318	2.12123	0.274831	2.94826	6.65e-05	0.000736972	TRUE	Slamf8	SLAM
ENSMUSG00000058163	0.798327	0.103717	2.94427	2.67e-26	9.42e-24	TRUE	Gm5431	predicted
ENSMUSG00000053063	4.01419	0.522012	2.94295	2.85e-06	4.49e-05	TRUE	Clec12a	C-type
ENSMUSG00000030862	8.02358	1.04486	2.94094	3.91e-06	5.94e-05	TRUE	Cpxm2	carboxypeptidase
ENSMUSG00000053693	3.44139	0.44943	2.93683	5.75e-17	6.54e-15	TRUE	Mast1	microtubule
ENSMUSG00000045498	0.49392	0.0646024	2.93473	3.77e-19	5.81e-17	TRUE	Pcdhb3	protocadherin
ENSMUSG00000078763	1.51074	0.197591	2.93465	5.22e-05	0.00059459	TRUE	Slfn1	schlafen
ENSMUSG00000043498	0.150957	0.0197652	2.93304	2.05e-05	0.00025822	TRUE	9330132A10Rik	RIKEN
ENSMUSG00000097348	0.242344	0.0317434	2.93239	0.00032344	0.00291813	TRUE	Rmst	-
ENSMUSG00000022488	6.62252	0.867864	2.93184	9.03e-09	2.55e-07	TRUE	Nckap1l	NCK
ENSMUSG00000032327	15.9578	2.0915	2.93164	8.27e-29	4.11e-26	TRUE	Stra6	stimulated
ENSMUSG00000051951	0.118908	0.0155833	2.93147	8.01e-10	2.8e-08	TRUE	Xkr4	X-linked
[truncated: 4,752 more rows]

## Sheet: NFAT5-KO_IM_vs_NFAT5_CTX
Gene	NFAT5_M.value	NFAT5_C.value	log2foldchange	pvalue	padjust	significance	gene_name	gene_description
[truncated: 13,322 more rows]
