# Supplementary material for: The nuclear factor of activated T cells 5 (NFAT5) contributes to the renal corticomedullary differences in gene expression
Source: Sci Rep. 2022 Nov 24;12:20304. doi: 10.1038/s41598-022-24237-y (PMC9700710; doi:10.1038/s41598-022-24237-y)
Supplement: Supplementary file 4 — Supplementary Information 4. [file 41598_2022_24237_MOESM4_ESM.xlsx]

## Sheet: CRE_IM vs CRE_CTX
Upstream Regulator	Expr Log Ratio	Molecule Type	Predicted Activation State	Activation z-score	p-value of overlap	Target Molecules in Dataset	Mechanistic Network
TP63	3.18	transcription regulator	Activated	2.25	2.21e-07	ABCC5,ADA,AGR2,ALDH1A3,APOBEC3B,BBC3,BOK,CCNB1,CCNE1,CD82,CDK17,CDKN1A,CDKN2A,CDKN2B,CEACAM1,CKS2,CLDN3,CSTA,CYP2A6 (includes others),CYP2F1,DDAH1,DDIT4,DLX1,DOK1,DUSP10,EFNA4,ENG,EPHA2,FANCA,FGFR2,FGFR3,Flg,FLRT1,FOSL2,FOXF1,FST,FUT1,GAPDH,GCNT3,GLS2,GPNMB,GPX2,GRHL2,GRHL3,HK2,IGFBP2,IGFBP3,IGFBP6,IHH,IL17D,ITGA2,ITGA3,ITGA6,ITGB4,ITGB8,JUNB,KHK,KLK3,KRT1,KRT14,KRT31,KRT5,KRT7,L1CAM,LAMB3,let-7,…	1165 (20)
CDKN2A	2.98	transcription regulator	Activated	2.978	0.000279	A2M,ASF1B,AURKB,BACH2,BBC3,BCL11A,BCL11B,BTG2,CAPG,CCL1,CCL11,Ccl2,CCL5,Ccl7,Ccl8,CCNB1,CCNE1,CD79B,CDCA7L,CDKN1A,CDKN2A,CDKN2B,CEBPB,CRP,Cxcl11,Cxcl15,CXCL6,CXCR5,DHFR,DNTT,DUSP1,EFNA1,EGR2,EPS8,FANCA,FGF11,FGF13,FHL2,FLT3,FMN2,FOXA1,FST,GAS7,GATA3,GPRC5A,HDGFL3,Hmga2,HOXB9,HUNK,IFI35,IGFBP5,IGLL1/IGLL5,IL1R2,IL36B,ITGB3,KLK3,LEF1,LGALS3,LTA,MCM4,mir-194,mir-27,mir-8,MKI67,MMP3,MMP9,NOX4,P4HA2,P…	1193 (18)
LEF1	2.26	transcription regulator	Activated	2.549	1.08e-08	ABCG2,ADAMTS6,AR,ARHGAP20,AXIN2,CACNA1G,CAPN3,CDKN1A,CDKN2A,CHEK1,DCT,DLX3,ELANE,EPHX1,FGF10,FGF18,GATA3,GEM,GNAO1,GPR15,GSAP,Gzmb,HES7,ID2,ITGB8,IZUMO1R,KRT31,LCK,LEF1,LHX6,LYSMD2,MAPK12,MMP13,MSX2,Naip1 (includes others),NCAM1,NCOA7,NRCAM,NRN1,PENK,PLCB4,PRDM1,Prg4,PTGER2,PTGS2,RRAGD,RUNX2,SGK1,SH3GL3,SLC22A2,SOX9,SP5,STX11,TIAM1,TMEM158,TRPM1,VIM,ZC3H12D	1326 (23)
HIF1A	2.18	transcription regulator	Activated	4.012	8.62e-05	ABCC8,ACE,ADAM15,AGTR1,AKAP12,ALDOC,ANKRD37,AQP4,ASNS,AXIN2,BACH2,BMP2,CAVIN1,Ccl2,CCL5,Ccl7,CCR2,CDKN1A,CDKN2A,CEMIP,CLDN1,COX6B2,CXCL12,CXCL2,CXCL3,Cxcl3,CYP1A1,CYP2S1,DDIT4,DNAJC5B,DNASE1,DTX1,EDN1,EDNRB,ENG,EPOR,EREG,FHL2,GADD45B,GAPDH,GATA6,GCK,GHR,GJA1,GPER1,GRIN1,H2AC17,H4C15,Hamp/Hamp2,HIF1A,HILPDA,HK2,HOXA13,HP,HSPB1,ID2,IFI16,IGF1,IGF2,IGFBP2,IGFBP3,IGFBP5,IL17F,IL23R,ITGA2B,ITGB3,KRT14…	1169 (21)
SOX11	2.14	transcription regulator	Activated	2.869	0.0739	ADAM21,AS3MT,ASPN,BMP2,BTNL9,CCL11,CCL5,CD9,FCMR,FGFR3,FGG,GRIN1,HILPDA,HS3ST1,IER2,LCK,LEF1,MPZ,MYO1B,NIPSNAP1,PDGFA,POSTN,PRDM1,PTH1R,RUNX2,TFDP2,TIAM1,TUBA1A,TUBB3,UGT3A1,VPREB3,WNT4
GRHL2	2.08	transcription regulator	Activated	2.533	0.0258	BMP2,CLDN4,DLL3,MCIDAS,mir-8,NRP2,SEMA3C,TERT,TGM1,TP63
CEBPB	1.92	transcription regulator	Activated	2.128	3.41e-11	Abcb1b,ADRB3,AKR1B10,Akr1b7,ALB,ALDH1A2,AOC1,APCDD1,APOB,ASF1B,ASNS,AURKB,BHMT,BLNK,C2,Ccl2,CCL5,CCNE1,CD14,CDC42EP3,CDC6,CDKN1A,CDKN2B,CEBPB,CFD,CFTR,CHEK1,CIT,COL10A1,COL1A2,COL5A2,CPB2,CRP,CSF3,CXCL2,CXCL3,CYP1A1,CYP24A1,CYP27B1,CYP2A6 (includes others),Cyp2d9 (includes others),CYP2E1,DAB2,DDIT3,DEPDC1,DGAT2,DHFR,DIAPH3,DLX3,ELANE,EMCN,EPHA7,FABP4,FBLN1,FCGR3A/FCGR3B,FGFR2,FHL2,FTL,G6PC1,GFAP,…	1154 (20)
GRHL3	1.79	transcription regulator	Activated	2.449	0.0345	CCL1,IL17F,mir-133,UPK1A,UPK1B,UPK2,UPK3A,UPK3B
RAX	1.76	transcription regulator	Activated	2.236	0.13	CNGA3,CNGB3,GNAT2,OPN1SW,SAG
NFKBIA	1.57	transcription regulator	Activated	2.298	1.11e-09	A2M,Abcb1b,AGTR1,ALOX15B,AMPD3,ANKRD1,ASCL2,ATP6V1B1,AURKB,B3GALT5,BCL11A,BMP2,BOK,BTG2,CARD10,CCL11,Ccl2,CCL5,Ccl7,CCNB1,CCR3,CD82,CDC6,CDKN1A,CEBPB,CFTR,CH25H,CHI3L1,CLU,COL1A2,COL2A1,COL5A2,CREB3L3,CRYAB,CSF3,CXCL12,CXCL2,CXCL3,CXCL6,CYBA,DDIT3,ECSCR,EREG,ESM1,FASLG,FGFR4,FHL2,FOXC2,FOXF2,FZD7,GADD45B,GAS5,Gm21596/Hmgb1,GPR176,GPX3,GRIN1,GRK5,HAS1,HEY1,HIF1A,HK2,HLA-A,HOXB5,HOXD3,HPSE,IFI16,IF…	1024 (17)
FOXC1	1.43	transcription regulator	Activated	2.149	0.0203	ITGB3,LFNG,MESP1,MMP9,MSX2,RUNX2,SERPINE1,SNAI2,WNT5A
NFAT5	1.42	transcription regulator	Activated	2.167	7.16e-06	ACTN1,AKR1B1,AQP2,AR,C1QTNF1,C2,Ccl2,CCR3,COL1A2,CSF3,CXCL3,DDIT4,EDN1,EREG,HECW2,Hspa1b,IFI16,IFIT1B,IFIT2,IFIT3,IFNA4,IL18R1,IL1RN,IL23R,IRF1,ITGB3,JAM2,LCN2,Ly6a (includes others),NFKBIA,NOX4,Oas1b,Oas1d (includes others),PLAT,PRSS35,PTGES,PTGS1,S100A4,SGK1,SLC14A2,SLC5A3,SLC6A12,SLC6A6,SLC7A2,TLR2,TNC,TNFAIP2,TNFRSF21,VWF	951 (17)
ERG	1.28	transcription regulator	Activated	3.275	0.000726	ACTN1,AR,ARHGAP20,ARHGAP31,ARMC12,AXIN2,BDKRB1,CAMK1D,CD59,CFAP65,CHRM1,CHRNB1,CLDN1,CNR1,COL11A2,DIAPH3,DYNC1I1,EPB41L3,ERG,FAM174B,FMNL2,FMNL3,GATA2,HMMR,ILK,ITGA6,KLK3,LEF1,mir-8,MMP3,MMP9,NDN,NDRG1,NR4A2,NRCAM,PECAM1,PIM1,PLAT,PLAUR,PRDM1,RAPGEF5,RASIP1,RHOBTB1,RHOJ,SLC24A1,SOX9,SPTBN5,TDRD5,THBS1,Tpm1,TSC22D3,TWIST1,UTRN,VIM,VWF,WASF3,WNT11	1230 (25)
Gm21596/Hmgb1	1.27	transcription regulator	Activated	2.205	0.444	CXCL12,CXCL3,CXCL6,HIF1A,TLR4
FOXC2	1.26	transcription regulator	Activated	2.099	0.0135	ADRB1,ADRB3,ANGPT2,CFD,FABP4,ITGB3,LEF1,LEP,LFNG,MESP1,MMP9,PPARA,PPARG,PTGS2,RUNX2,UCP1,VIM,WNT5A
MYC	1.17	transcription regulator	Activated	2.463	0.00501	ABCA3,ABCC3,ABCG1,ABCG4,ACOT12,ACSS1,ACTA1,ACTN1,ADK,AFMID,AHCY,AKAP12,ALB,ALDH18A1,ANGPT1,ANGPT2,ANXA5,APCDD1,AR,ASCL1,ASCL2,ASNS,ASS1,ATP13A2,AURKB,BBC3,BCAT1,BCL6,CAPN2,CBFA2T3,CCNB1,CCNE1,CD9,CDCA7,CDKN1A,CDKN2A,CDKN2B,CHEK1,CHRNB1,CKS2,CLDN1,CLDN7,CLU,CLUH,CNFN,CNP,COL14A1,COL1A2,COL2A1,COL5A2,COL8A1,CRABP2,CRIP1,Crip2,Crisp1/Crisp3,CRYAB,CSPG4,CST6,CTNNAL1,CYP2C9,DBI,DDIT3,DDIT4,DHFR,DLX3,D…	1191 (19)
HSF2	1.14	transcription regulator	Activated	2	0.204	CDK5R2,CLU,HIF1A,HSPA1A/HSPA1B,Hspa1b,HSPB1,HSPH1,RELN,STAG3
RELA	1.12	transcription regulator	Activated	4.988	7.06e-07	A2M,Abcb1b,ABCG2,AHRR,ALPK2,ANKRD1,ANKRD2,AP3M2,AR,ARHGDIB,ASCL2,BACH2,BBC3,BLVRA,BMP2,BTG2,CASR,CCL11,Ccl2,CCL5,CD14,CD59,CDKN1A,CDKN2A,CEBPB,CFB,CFTR,CHI3L1,COL1A2,COL2A1,CRP,CRYAB,CXCL2,CXCL3,CXCL6,CYP1A1,CYP2C9,DDIT3,DIO2,DUSP1,EDN1,EHF,ELF3,EPCAM,FABP6,FASLG,FGF10,FMN2,GP1BB,GRK5,Gstm3,HIF1A,HNF4A,ICA1,IER2,IFIT1B,IGF1,IGFBP2,IL1RN,IL2RA,IRF1,ISG15,JUNB,KRT15,KRT18,KRT8,LEF1,LTA,LTC4S,LUM,mi…	1138 (19)
ATF4	1.02	transcription regulator	Activated	3.488	6.02e-06	ABCG2,AMPD1,ANGPTL3,ANKRD1,ASNS,ATF5,ATXN1,BBC3,BCAT1,BCL11A,CD55,CDKN1A,CDKN2A,CEBPB,CHAC1,CPOX,CTH,CXCL2,CXCR5,DDIT3,DDIT4,DDR2,EIF4EBP1,GARS1,HNF4A,IGFBP2,IGFBP5,IHH,LGALS3,MGST1,MID1IP1,MTHFD2,NDRG1,NOX4,NUPR1,OSMR,PCK1,PENK,PHGDH,Pmaip1,PMP22,PPARG,PPP1R15A,PRRX2,PSAT1,PTGS2,SFXN5,SHMT2,SLC1A4,SLC38A2,SLC38A3,SLC7A1,SLC7A3,SLC7A5,SNAI2,TNFRSF11A,TRIB3,Wap,WFS1,WNT11,XDH	1200 (19)
E2F1	-1.09	transcription regulator	Activated	2.493	1	ABCG2,ADK,AGR2,ALPL,AMY2B,ANGPT2,AR,AURKB,BBC3,BOK,CCNB1,CCNE1,CD9,CDC6,CDKN1A,CDKN2A,Ces1b/Ces1c,CHEK1,COL10A1,COL2A1,CRABP2,CRYAB,CYP27B1,DDIT3,DGKI,DHFR,DUSP1,DUSP10,EGR2,EYA4,FGFR2,FGFR3,FHDC1,GRAP,H2BC11,H4C8,HNRNPR,Hspa1b,IGF1,IGF2,ILK,INMT,JPT1,KCNA3,KRT1,KRT14,LCK,LEP,let-7,LHX3,MAF,MCM4,mir-10,mir-23,mir-27,mir-31,MMP3,MYH7,NFKBIA,OXT,PLK2,Pmaip1,POLD1,PPARG,PRKAA2,PSAT1,RACGAP1,RAD54L,R…
MESP1	-1.51	transcription regulator	Activated	2.236	0.13	FOXC1,FOXC2,GATA4,SNAI2,TWIST1
FOXF2	6.67	transcription regulator	Inhibited	-2.639	0.00884	ACTG2,CCNE1,CDKN1A,FOXF1,FOXQ1,mir-8,PDGFA,PDGFRA,VIM,WNT5A	650 (7)
SP110	4.88	transcription regulator	Inhibited	-2.065	1	ANXA5,AQP3,CDKN2B,CLU,DUSP10,ERCC1,IFIT1,IFIT3,IFITM3,IL1R1,NR1I2,PANX1,PPARG,SERPINA1,TBX3,TGFBR3,TIMP1,TNFRSF21,TRIM5
VHL	1.14	transcription regulator	Inhibited	-2.191	0.388	BBC3,CA12,CDKN1A,CLDN4,CNN1,CXCL12,DAB2,FTL,GAL3ST1,GPX1,HIF1A,HK2,HNF1A,IFITM3,LOX,MAF,MYL12B,NOX4,PFKFB3,QPRT,RHOF,RUNX1,SLC16A3,SLC1A3,TGFA,VIM
CREB3L3	-1.31	transcription regulator	Inhibited	-2.047	0.000976	APOC2,CRP,Cyp2b13/Cyp2b9,Cyp2b19,CYP8B1,G6PC1,Hamp/Hamp2,IGFBP2,LPIN1,PCK1,PPARA,RUNX2	544 (9)
KLF15	-1.34	transcription regulator	Inhibited	-2.308	0.00997	Acot1,ACOX1,ACSL1,ACSS1,Ccl2,CXCL3,DGAT2,EHHADH,FABP5,NPHS1,NPHS2,Nppb,PPARG,SCD,SYNPO,TRIM63,UCP3	717 (7)
HNF1A	-2.03	transcription regulator	Inhibited	-5.964	2.08e-13	A1CF,AADAC,ABCC2,ACAT2,ACE2,AKR1C1/AKR1C2,Akr1c19,ALB,ALDOB,Alox12e,ANGPTL3,ANKS4B,ANPEP,APOB,APOM,AQP3,ASGR1,ASGR2,ATP4A,B3GALT5,BACH2,BCL6,BMP3,C2,C8A,C9,CCNE1,CD55,CDHR2,CFI,CLDN2,CLDN8,CLIC5,CLTRN,COL27A1,COX6A2,CPB2,CPN1,CRP,CYP2C9,CYP2E1,Cyp2j5,CYP3A7,CYP4V2,DCT,DDC,DPP4,ELF3,ELOVL2,ETV5,FABP1,FBP1,FBP2,FCAMR,FGA,FGB,FGF10,FMO1,FOXA3,FUT9,FXYD3,G6PC1,G6PC2,GARS1,GATM,GC,GCK,GCNT3,GLUL,GPR13…	774 (16)
TBX21	-2.06	transcription regulator	Inhibited	-2.21	0.133	CD244,CXCR5,FASLG,FOXA1,GATA3,GZMA,Gzmb,ICOS,IL23R,IL2RB,Klrk1,mir-148,PRDM1,RUNX1,TBX21,Tcf7
HNF4A	-2.17	transcription regulator	Inhibited	-4.365	0.4	1810053B23Rik,A1CF,AASS,ABCA6,ABCC2,ABCC3,ABCC6,ABCG1,ACMSD,Acnat1/Acnat2,ACOT1,Acot1,ACOX1,ACOX2,ACOX3,ACSL1,ACSS3,ACTN1,ACY1,ADGRB2,ADPRHL1,AGXT2,AJUBA,AKR1B1,Akr1b7,AKR1C1/AKR1C2,ALB,ALDH1L1,ALDH2,ALDH3A1,ALDH8A1,ALDOB,AMT,ANPEP,ANXA5,ANXA9,AOC1,APOB,APOC2,APOM,Apon,AQP3,AQP8,AS3MT,ASCL1,ASGR1,ASGR2,ASNS,AXIN2,BAAT,BCKDHA,BCL6,BHMT,BNC1,BPHL,BST1,BTG1,C11orf54,C2,C4A/C4B,CALML4,CAT,CCDC170,CCN…
LHX1	-2.39	transcription regulator	Inhibited	-5.854	2.93e-19	AADAT,ACSM2A,ALDOB,AMN,ANPEP,ASS1,BHMT2,C7orf57,CADPS2,CALCB,CLDN2,CLTRN,CUBN,CYP27B1,Cyp2j5,DPP4,EHD2,FBP1,FUT9,GATM,GCNT1,GGT1,GSTA5,HAO2,HESX1,HNF4A,Hsd3b4 (includes others),KCNJ15,Keg1,KL,LRP2,LRRC19,Ly6a (includes others),MEP1A,NAPSA,NPHS2,OVOL2,PAH,PAX2,PCP4,PDZK1,S100G,SERPINA6,SFRP1,SHISA2,SLC16A13,SLC22A24,SLC22A6,SLC26A1,SLC34A1,SLC47A1,SLC5A8,SPINK1,SPP2,Sult1d1,TMEM229A,TMEM52B,UGT1A3…

## Sheet: NFAT5-KO_IM vs CRE_IM 
© 2000-2021 QIAGEN. All rights reserved.
Upstream Regulator	Expr Log Ratio	Molecule Type	Predicted Activation State	Activation z-score	Flags	p-value of overlap	Target Molecules in Dataset	Mechanistic Network
SOX11	1.6	transcription regulator	Activated	2.799	bias	0.00972	ADAMTS4,BPIFC,CAV1,CCL11,CCL3L3,CD3E,CD86,CDH26,CP,CXCR4,EGR1,FGG,HLA-DRB5,IKZF3,IL1RL1,IL23A,IL6,ITGA4,KLK11,LCK,LGALS9B,MPZ,NREP,PRDM1,RNF122,SPIB,TUBB3	438 (7)
STAT3	1.15	transcription regulator	Activated	5.053	bias	1.16e-37	A2M,ADIPOQ,AHR,AICDA,ALDH1A1,AREG,ARG1,ARG2,ASCL2,ATP10A,BATF,BCL3,BEX1,BIRC5,C5,C5AR1,CALHM6,CASP1,CASP4,CCL11,CCL17,CCL2,CCL20,CCL3L3,CCL4,Ccl8,CCNB1,CCND2,CCR1,CCR5,CD226,CD40,CD40LG,CD44,CD74,CD80,CD86,CDK1,CDKN2B,CIITA,COL1A1,COL1A2,COL3A1,CSF2,CSF3,CSN2,CTLA4,CTSK,CXCL10,CXCL13,CXCL3,Cxcl9,CXCR2,CXCR3,CXCR4,DCSTAMP,DDIT3,DIO3,DKK1,E2F7,EDN1,EGR1,EGR2,EME1,ESR2,F3,FASLG,FCER1G,FCGR1A,FGA,FGB…	872 (16)
SOX4	2.05	transcription regulator	Activated	3.283	bias	1.06e-05	1700048O20Rik,ADAMTS4,Akr1c12/Akr1c13,ARPP21,BCAR3,BIRC5,BLK,CACNA1H,CASP1,Ccl9,CD1D,CD2,CD53,CD74,CGAS,Crisp1/Crisp3,DDAH2,ENTPD1,EVI2A,EVL,EZH2,FCER1G,FGF13,FN1,FOS,GFI1,GPR171,GPR183,HLA-DQB1,IGKC,Igkv9-124,LCK,LHFPL6,Ly6a (includes others),LYZ,MARCKSL1,MEX3A,NCAM1,NREP,OVOS2,RARRES1,RNASE4,SLC17A8,SPI1,TMEM98,TNFRSF19,TPH1
IRF8	1.47	transcription regulator	Activated	2.979	bias	5.2e-14	ADGRE1,AICDA,ATF3,B2M,BANK1,Ccl9,CCR2,CCR6,CCR7,CD14,CD37,CD4,CD40,CD74,CD80,CD86,CEBPE,CIITA,CSF1R,CSF3R,CTSS,CUX2,Cxcl9,CYBB,EGR1,EGR2,FOS,HOXB1,ICAM1,IFNA4,IL12A,IL18,IL1B,IL6,IRF4,IRF5,IRF8,ISG15,ITGAM,LIF,LSP1,MAFB,MMP9,MSR1,OAS1,Pmaip1,PRDM1,Tlr11,TLR9,TNF,TNFSF13B,TYROBP	793 (14)
STAT4	1.47	transcription regulator	Activated	5.981	bias	6.71e-07	ALDOC,BCL3,C3,CCL2,CCR5,CD40LG,Ctla2a/Ctla2b,CXCL10,CXCL3,Cxcl9,DDAH2,Dppa1,ENO2,EPOR,FCER1G,FYB1,HLA-DQB1,Hspa1b,Ifi202b,IL10,IL10RA,IL13,IL18R1,IL18RAP,IL2RA,IL6,IRF4,ISG15,ISG20,LTBP3,MATK,MGARP,Ms4a4c (includes others),MUC2,Mx1,PBX4,PDCD1,PLAC8,PRDM1,RAMP1,RGS16,RRAD,SELPLG,SOCS3,STC2,TBX21,TCEAL6,Tcf7,TGFB3,TIMP1,TNF,Trim30a/Trim30d,VSIR	775 (15)
ETV4	2.95	transcription regulator	Activated	2.736	bias	0.00229	CAV1,CXCR4,ETV4,FN1,HPGD,KRT5,MMP14,MMP7,MMP9,MYB,SPP1	581 (7)
GLI3	1.25	transcription regulator	Activated	2.256		0.163	ALDH1A2,CCND2,CD69,DLL3,DUSP2,EGR1,FGF10,FGF19,GLI1,GREM1,NFKBID,NFKBIZ,PCDH8,RUNX1,SOX9
CEBPE	2.3	transcription regulator	Activated	2.897	bias	1.42e-10	ALOX5AP,CCL3L3,Ccl9,CCND2,CD14,CDK6,CLEC10A,CSF1R,CSF3R,IL10,IL12A,IL18,IL1RN,IL6,ITGAM,LCN2,LYZ,MMP2,MMP8,MMP9,NCF1,Orm1 (includes others),PRG2,TLR9,TNF,TNFSF13B	459 (11)
RUNX1	2.02	transcription regulator	Activated	2.629		1.05e-09	ADAMTSL4,ALOX12,ARL5C,BAALC,BGLAP,BLK,CD244,CD4,CD53,CD72,CDKN2B,CPA3,CSF1,CSF1R,CSF2,CSF2RB,CST7,CTLA4,DDIT3,EPB42,FUT7,GNA15,Gzmb,HBA1/HBA2,IFITM3,Igtp,IL10,IL1B,IL2RA,IL7R,IRF7,Irgm1,ISG15,ITGA2B,ITGA4,ITGA9,ITGAL,ITGB2,KIT,KLRB1,LCP2,let-7,LTB4R,Ly6a (includes others),MMP8,MYB,NCAM1,NR4A3,NTRK1,OAS3,Oasl2,PF4,PIK3CD,PLEK,Pmaip1,PRKCB,RUNX1,SLAMF1,SOX9,SPI1,SPP1,Tcf7,TIMP1,TPSAB1/TPSB2,XCL1,ZB…	743 (18)
SPI1	2.31	transcription regulator	Activated	4.574	bias	4.64e-24	ADGRE1,BCL11A,BTK,C1QC,C3AR1,CCL17,CCL22,CCL4,CCNA2,CCNB1,CCNB2,CCND2,CCR6,CCR7,CD14,CD1D,CD3E,CD40LG,CD68,CD72,CD79B,CDK1,CDK6,CEBPE,CIITA,CSF1,CSF1R,CSF2RB,CSF3R,CTSE,CTSK,CTSS,CXCL10,CXCL14,CXCL17,Cxcl9,CYBB,DCSTAMP,EGR2,FASLG,FCER1A,FCER1G,FCGR2B,FOS,FUT7,GFI1,GPR84,HK3,IFI44,IFITM3,Iglv2,IKZF1,IL10,IL12A,IL13,IL18,IL1B,IL1R2,IL1RN,IL2RA,IL33,IL7R,IL9,IRF4,IRF7,IRF9,ISG15,ISG20,ITGA4,ITGAM,IT…	856 (15)
PYCARD	1.18	transcription regulator	Activated	2.025	bias	0.0109	CCND2,IL10,IL18,IL1B,IL6,MMP9,TGFB1I1,TNF
STAT2	1.04	transcription regulator	Activated	2.857	bias	1.54e-10	CAV1,CCL19,CD40,CD86,CIITA,CXCL10,GBP6,GLI1,Ifi47,Iigp1,IL10,IL12A,IL6,IRF5,IRF7,IRF9,ISG15,Mx1,OAS1,OAS2,Oasl2,PSMB8,RTP4,SOCS1,SOCS3,TNF,ZBP1	575 (16)
JUN	1.7	transcription regulator	Activated	5.508	bias	1.03e-19	A2M,ADH7,ALOX12,ANGPTL2,ANKRD1,APOE,ARG1,ATF3,AXL,BCL2A1,BCL3,BDNF,BGLAP,BIRC3,BIRC5,C1QB,C3,C3AR1,C5,C5AR1,CA3,CASP4,CAV1,CCL2,CCL20,Ccl8,CCN1,CCNA2,CCND2,CD14,CD244,CD247,CD44,CD68,CDC20,CDH11,CDK1,CHGA,CHL1,Clca3a1/Clca3a2,CLU,CMTM5,COL1A1,COL1A2,CSF1,CSF1R,CSF2,CSF3,CXCL10,Cxcl15,CXCL3,Cxcl9,CYGB,CYP8B1,DIO2,DKK1,E2F7,EDN1,F3,FASLG,FLNC,FN1,FOS,GDNF,HK2,HLA-G,HPGD,ICAM1,IFI16,IGFBP2,IL10,IL1B…	1064 (20)
EGR2	1.36	transcription regulator	Activated	3.603	bias	6.2e-05	BGLAP,CALCB,CNTFR,COL11A1,CRABP1,CSF1R,DIO2,EGR1,EGR2,FASLG,FCER2,FOS,GNB4,Gzmc,IL10,IL1B,IL1R2,IL7R,IL9,JUN,KITLG,LAMA2,LHB,LTBP3,MAP2,MPZ,MYB,PRDM1,ROBO1,RRAD,SOCS1,SOCS3,TBX21,TGFB3,TNFSF11,UCP3,ZBTB16	803 (20)
IRF7	1.63	transcription regulator	Activated	6.875	bias	9.83e-14	BC147527,C5,CALHM6,CASP4,CCL19,CCNA1,CD40,CD69,CD80,CTLA4,CXCL10,FCGR1A,GBP4,GBP5,IFI16,IFI44,Ifi47,IFITM3,IFNA4,Ifnz (includes others),Igtp,IL12A,IL33,IL6,IRF5,IRF7,IRF8,IRF9,Irgm1,ISG15,ISG20,ITGAM,ITGAX,LILRA5,Ly6a (includes others),MICB,Ms4a4c (includes others),Mx1,Mx2,OAS1,OAS2,OAS3,Oasl2,PARP14,PHF11,PLAC8,PSMB8,RTP4,Slfn1,SOCS1,TAP1,TLR8,TNFSF13B,TRAF1,Trim30a/Trim30d,UBA7,XAF1,ZBP1	590 (17)
FOXM1	2.23	transcription regulator	Activated	5.514	bias	3.04e-10	AURKB,AXIN2,BIRC5,CAV1,CCL11,CCNA1,CCNA2,CCNB1,CCNB2,CCND2,CCNF,CDC20,CDC25C,CDCA2,CDCA8,CDK1,CDKN3,CENPA,CENPF,CKS1B,CXCR3,EZH2,FN1,FOS,FOXM1,GTSE1,HSD11B2,IL1RN,IL6,JUN,LOX,MKI67,MMP2,MMP7,MMP9,MUC5AC,NUF2,PLK1,PRC1,PROM1,PRR11,PTCH2,SFTPB,SFTPD,SNAI1,TOP2A	909 (22)
MYBL2	1.03	transcription regulator	Activated	3.202	bias	2.69e-05	BIRC3,BIRC5,BUB1,CCNA1,CCNA2,CCNB1,CCNB2,CDK1,CLU,ELN,FASLG,FLT3,FOXM1,PLK1,SFTPA1,TOP2A,UBE2C	307 (7)
IFI16	3.47	transcription regulator	Activated	4.121	bias	6.11e-08	AREG,CCL2,CCL20,CCL4,CCR4,CD28,CSF3R,CXCL10,CYP1A1,EDN1,GATA4,ICAM1,IFI16,IFNA4,IL1B,IL1RN,IL2RB,IL6,IL7R,ISG15,MGST1,Mx1,OAS1,PCP4,SFTPD,TNF,UCP3,VCAM1	719 (17)
MSC	1.55	transcription regulator	Activated	2.353	bias	1.6e-10	AICDA,ASB2,BMP7,CCL2,CCL4,CHL1,CKM,DDX60,EPSTI1,FUT7,GPAT3,HAVCR2,HGF,IFI44,IRF7,ITGA9,JCHAIN,LGALS12,MAP7D2,MYBPC2,PCED1B,PIEZO2,POU2F2,SPP1,TLR7,XAF1,XCL1,ZAP70
TBX21	3.82	transcription regulator	Activated	3.362		3.08e-15	CCL3L3,CCL4,CCR4,CCR5,CD244,CDK6,CX3CR1,CXCR3,FASLG,GZMA,Gzmb,HAVCR2,ICOS,IL13,IL18RAP,IL1RL1,IL2RB,IL7R,ITK,KLRD1,KLRG1,Klrk1,NKG7,PDCD1,PRDM1,PRF1,PTGER4,RUNX1,RUNX3,SELPLG,SPP1,STAT4,TBX21,Tcf7,TNFSF11	844 (20)
NFKBIZ	1.26	transcription regulator	Activated	2.938	bias	9.7e-06	CCL17,CCL20,CCL3L3,CSF2,CSF3,CXCL3,IL10,IL13,IL23A,IL6,LCN2,MMP3,TNF	795 (14)
EGR1	2.26	transcription regulator	Activated	6.23	bias	4.55e-16	ALOX5AP,AREG,ATF3,CACNA1H,CARTPT,CAV1,CCL2,CCL3L3,CCL4,Ccl6,Ccl8,Ccl9,CCND2,CCR1,CCR2,CD40LG,CD44,CDC20,CHGA,CLU,COL1A1,COL1A2,COL2A1,CSF1,Cxcl15,CXCL3,DLG4,EGR1,EGR2,EZH2,F3,FASLG,FN1,GAD1,GDF15,GDNF,GLI1,GRIA1,HPGD,ICAM1,IL13,IL1B,ITGAM,JUN,KCNT1,LEP,LHB,LYZ,MAOB,MMP14,MMP9,MYB,PCSK2,PEG10,PF4,RRAD,SGK1,SNAI1,SOCS1,SPP1,SV2C,TIMP1,TNF,TNFSF11,TP73,VCAM1	1014 (18)
ARNT2	1.14	transcription regulator	Activated	4.907	bias	3.05e-06	ADAM28,AGER,AKR1B1,ANG,APOE,AQP4,CCR1,Cd52,CD86,CDH3,CELF2,COL11A1,CPXM2,EGF,EGR1,FCGR2A,GDNF,GLI1,GRM8,H2-Q5,HLA-A,ICAM1,IFI16,IFNA4,Iigp1,ITIH3,KCNE5,KCNQ1,KRT5,LAMA2,LAMB3,LCP1,MSC,MYCL,MYH6,MYH7,PDLIM4,PKIB,PMFBP1,RGS10,SEMA5B,ST8SIA5,SYT9,TNF,TNFRSF9,TYROBP,UGT1A6,ZG16
MYB	2.86	transcription regulator	Activated	2.982	bias	1.41e-10	ADAM12,AXIN2,BANK1,BIRC3,BIRC5,C3,CCNA1,CCNB1,CD14,CD4,CDK1,CDKN2B,COL1A2,CSF3,CXCR4,DNTT,EZH2,FN1,FOXJ1,FOXM1,GFI1,GIMAP1-GIMAP5,GIMAP7,GPR18,ICAM1,IGLL1/IGLL5,IKBKE,IL13,IL18R1,IL2RA,IL6,IL7R,ITGA2B,JUN,KIT,KITLG,LCN2,LIF,MEGF10,MMP3,MYB,P2RY13,PRAG1,PTCRA,RGS8,SDC1,Serpina3g (includes others),Slfn2,SNAI1,SPP1,TNFRSF9,VAV1,VPREB1	906 (19)
FOS	2.09	transcription regulator	Activated	3.574		5.97e-12	4930486L24Rik,A2M,ADAM12,ATF3,BCAR3,BDNF,BGLAP,C3,C3AR1,C5,CASP4,CCL2,CCL20,Ccl8,CCNA2,CD14,CD244,CD44,CD68,CDH11,CELF2,CHGA,CLU,COL16A1,COL1A1,COL6A1,COL8A2,CRABP1,CRABP2,CSF3,CXCL10,CXCL3,Cxcl9,DIO2,E2F7,EDN1,EGR1,EGR2,F3,FASLG,FBLIM1,FBN1,FETUB,FGA,FN1,FOS,FSTL1,GATA4,HAS1,HAS2,HBA1/HBA2,HK2,HMMR,HPGD,HPGDS,HSD3B2,ICAM1,IFI16,IL10,IL11,IL1B,IL1RL1,IL23A,IL6,JUN,KCNN4,KITLG,KRT15,LAMB3,LGALS3BP…	813 (18)
MAFB	1.35	transcription regulator	Activated	2.283	bias	1.61e-06	ADGRE1,CCL2,CCL4,CCND2,CD163,CD28,CRYBB1,EGR2,F13A1,FCGBP,FPR1,GFRA2,IL10,IL7R,INS,ITGA2B,ITGB7,MAFB,MMP9,NKX6-1,OLFML3,PCSK2,PRDM1,RNASE1,SLC9A9,SPOCK1,TAGLN	563 (12)
SPIB	3.19	transcription regulator	Activated	3.952	bias	1.27e-16	APOE,ARMC3,ATF3,Bst2,BTK,CCR2,CCR5,CCR9,Cd209d,CD244,CD300C,CD80,CD86,CLEC10A,CLEC4M,Col17a1,COL2A1,EGR1,EGR2,Gm6377,GNA15,HSPA1A/HSPA1B,Hspa1b,IFNA4,Iglv2,IKZF3,IL18,IL23A,IL2RA,IRF4,KIT,Klra17,LGR5,LILRB3,MARCHF1,Mucl1/Mucl2,NAV2,P2RY10,P2RY12,P2RY6,PRDM1,RAD51,Siglech,SLAMF9,TNFRSF11B
IRF5	1.64	transcription regulator	Activated	2.533	bias	0.000492	CCL19,CCL4,COL1A1,COL3A1,CXCL10,CXCR4,IFI44,IFITM3,IFNA4,IL12A,IL23A,IL6,IRF5,IRF7,ISG15,ISG20,OAS1,OAS2,Oasl2,PRDM1,SP110,TNF	808 (22)
TEAD2	1.6	transcription regulator	Activated	3.207	bias	1.2e-05	AK5,CCN1,CCNF,CDK1,COL3A1,COL5A2,EDN1,EDNRA,FIBIN,GPR37,LOXL1,NFKBIZ,PDGFRL,RAD51,SAMD5,SULF1,TAGLN,UHRF1	374 (7)
RELB	1.09	transcription regulator	Activated	2.61	bias	5.37e-07	AIRE,B2M,BIRC3,CCL11,CCL19,CCL20,Ccl9,CD40,CIITA,CSF2,CXCL13,IGHM,IL10,IL1B,IL6,IRF4,LTB,Madcam1,MARCKSL1,MYB,PRDM1,STAT4,TBX21,TNF,TNFRSF14,TNFSF14	575 (14)
TBX2	1.26	transcription regulator	Activated	4.021		0.000148	ANLN,ATF3,AURKB,BUB1,CCNA2,CCNB1,CDCA5,CDK1,CHAF1B,CKAP2,CKS1B,DDIT3,E2F7,E2F8,EZH2,FOXM1,MXD3,PLK1,PRC1,SGO1,TGFB2	790 (16)
POU2F2	2.43	transcription regulator	Activated	4.006	bias	4.53e-05	ALDOC,ALOX5,ARG2,BANK1,BTLA,CCR5,CD69,CD79B,DACT3,DHRS9,FCRL1,GPR183,IFNA4,IGKC,IL10,IL12A,IL25,IL6,JUN,KCNN4,LCK,POU2F2,RYR1,SPI1,SPP1,TNFRSF12A	338 (8)
MYC	1.15	transcription regulator	Activated	2.168	bias	0.000827	ACOD1,AHR,ALOX5,APCDD1,Apoc1,ARG1,ARHGAP25,ASCL1,ASCL2,AURKB,AXL,BCAT1,BCL2A1,BDNF,BIRC5,BUB1,CASP1,CAV1,Ccl6,CCN4,CCNA1,CCNA2,CCNB1,CCNB2,CCND2,CD44,CD48,CD69,CD86,CDC20,CDC25C,CDK1,CDK6,CDKN2B,CEBPE,CHRNB1,CHST15,CIDEC,CITED1,CLDN1,CLU,CNFN,CNTNAP2,COL15A1,COL1A1,COL1A2,COL2A1,COL3A1,COL5A2,COL6A3,COL8A1,CRABP2,Crisp1/Crisp3,CRYAB,CSF1R,CXCL10,DDIT3,DDX11,DKK1,DLX3,DNTT,DUSP2,Ear2 (includes oth…	1041 (18)
SPDEF	1.09	transcription regulator	Inhibited	-2.324	bias	0.00243	BIRC3,CD40,CDH11,COL13A1,COL16A1,COL1A1,COL5A2,COL6A1,COL6A2,COL6A3,DKK3,FOXJ1,MUC5AC,SDC1,SFTPA1,TNC,UCP3	496 (7)
RUNX3	2.85	transcription regulator	Inhibited	-3.454	bias	3.05e-07	BGLAP,BIRC5,CCN1,CCR7,CD4,CDH11,CIITA,CPVL,CSF1R,FBN1,FLNA,FSTL1,FZD2,IL13,IL18,IL1B,ITGAL,ITGAM,ITGAX,LILRB3,LOX,MMP2,MMP9,NEGR1,PAPPA,PXDN,RUNX1,SCARA3,SGCD,SPP1,STC2,TGFB2,THY1,TNF,TPSAB1/TPSB2,VWF,XCL1	925 (22)
GFI1	1.48	transcription regulator	Inhibited	-4.824	bias	7.91e-07	BCL3,BTLA,CASP1,CCND2,CCR7,CD40,CD53,CD7,CEBPE,CSF1,CXCR4,EGR2,ENTPD1,GFI1,GPR18,GPR183,GZMA,ICAM1,Iigp1,IL10,IL1B,IL6,IL7R,ITGB7,JUN,Ly6a (includes others),LYZ,MAFB,MMP7,NLRC5,OSM,Pmaip1,RUNX3,SERPINA3,SGK1,SLFN13,STAT4,TNF,TNFSF11,TNFSF14	699 (13)
NUPR1	-1.29	transcription regulator	Inhibited	-3.597		0.26	ADGRL3,ALDOC,AREG,ARHGAP11A,ATF3,BUB1,CACNA2D2,CCN1,CCNA2,CCNB2,CCNF,CD68,CDC25C,CDCA2,CDCA8,CENPI,CKAP2L,COL1A2,COL3A1,CREB5,CXCL3,CXCR4,DDIT3,E2F8,ELMOD1,EME1,ENO2,EPGN,ESPL1,FAM111A,FAM114A1,GBP2,GCH1,GDF15,GTSE1,H2AC16,H2AC17,H2BC14,H2BC3,H3C1,H4C13,HK2,IL13RA1,KIF11,KIF2C,KIFC1,KNL1,LIF,MGLL,MKI67,MMP10,MMP12,NEIL3,NUPR1,PAGR1,PLK1,PODNL1,PRAG1,RAD51,RNF122,SHCBP1,SPDL1,STIL,TICRR,TRERF1,TRI…
NOSTRIN	1.67	transcription regulator	Inhibited	-2.801	bias	0.0301	CAV1,FN1,IL6,KIT,MMP2,MMP9,PGF,SELP
TP73	1.36	transcription regulator	Inhibited	-2.141		2.11e-10	4930486L24Rik,ADAM19,ADAM23,ADORA2B,AQP2,AQP5,ARL5C,ATF3,B2M,BDKRB2,BIRC5,BMP7,C1R,C3,CASP1,CASP4,CCL2,Ccl6,Ccl9,CCN1,CCNA2,CCNB1,CCNF,CD55,CDC20,CDC25C,CDK1,CDKN3,CITED1,CLEC7A,CLIP3,CNTFR,COL1A1,COL5A2,CRYAB,CXCL10,CXCL3,CYP21A2,DDIT3,DMC1,EDN1,EGR1,FGFR2,FKBP1B,FN1,FOXJ1,GBX1,GTSE1,HSPA1A/HSPA1B,IL1B,IL6,IRF5,ITGAX,KCNQ1,KIT,LCP1,LRG1,LYZ,LZTS1,mir-193,MMP14,MMP19,MMP2,MMP23B,NCAM1,NTRK1,NUPR1…	856 (18)
ATF3	1.81	transcription regulator	Inhibited	-2.636		0.0103	ADIPOQ,ATF3,AURKB,BIRC3,CD69,CDK1,DDIT3,Dnm3os,EPO,GBP2,GBP4,GBP6,ICAM1,IL1B,IL6,JUN,KRT19,MMP2,MMP3,NFKBIZ,PENK,PLK1,SLC11A1,SLC15A3,TNF,TP73
BCL3	1.72	transcription regulator	Inhibited	-3.663		2.42e-05	CCL20,CD40,CD69,CD80,CD86,CXCL10,CXCL3,Cxcl9,EGR1,EGR2,FOS,HLA-DQB1,ICAM1,IGHM,IL10,IL13,IL1B,IL6,JUN,TNF	548 (11)
MEOX2	-3.95	transcription regulator	Inhibited	-3.414	bias	0.00137	CCL2,CCL20,CD69,CXCL3,EDN1,F3,ICAM1,IL6,MMP10,MMP14,TRAF1,VCAM1	708 (13)
IKZF1	2.45	transcription regulator	Inhibited	-3.195	bias	3.69e-17	ABCA9,ADAM19,ANTXR1,AXL,B2M,C1QTNF1,CAV1,CCL3L3,CCL4,CCND2,CCR1,CD3D,CD68,CD79B,CD8A,CDK6,CNR2,CSF3,DKK1,DNM1,DNTT,DTX1,EPB42,EPOR,EPSTI1,FGF13,FLT3,FN1,GPR68,HK2,HK3,IFI16,IGLL1/IGLL5,IL10,IL13,IL18R1,IL2RB,IL6,IL7R,IRF4,ITGA2B,KIT,KITLG,LCK,LHFPL6,LILRB3,MAN1C1,MAP2,MGLL,MMP14,NCAM1,NFIX,NFKBIZ,NRARP,POMC,POU2F2,PROS1,PTCRA,RASSF4,RHBDF2,RTP4,RUNX1,RYR1,SEMA5A,SERPINH1,SHISAL1,SLC27A3,SLPI,SOX9…	923 (18)
PRDM1	1.27	transcription regulator	Inhibited	-2.011		2.88e-28	ADAM8,AICDA,AIM2,ARG2,AXIN2,BCL11A,BCL2A1,BTK,BTLA,CABP5,CADPS2,CCL20,CCR7,CD1D,CD44,CD48,CD53,CD74,CD86,CDK6,CFH,CIITA,CLDN1,CSF3,CXCL3,CXCR4,Cyp2d9 (includes others),CYTH4,EGR2,EZH2,F9,FCER2,FGA,FGB,FGG,FGR,FOS,FZD2,GAD1,GIMAP7,GPAT3,GPR84,GPX5,Gzmb,HAL,HCK,HLA-A,HLA-DMA,HLA-DMB,HLA-DQA1,ICAM1,Ifi202b,IFNGR1,IGHM,IL10,IL18RAP,IL1B,IL6,IL7R,IRF4,IRF7,IRF8,ITGA4,ITGAM,JCHAIN,KLRC1,LAT,LAX1,LGALS7…	951 (19)
IKZF3	1.73	transcription regulator	Inhibited	-3.441	bias	5.02e-05	ALOX5,ANTXR1,CAV1,CD68,DKK1,FN1,IGLL1/IGLL5,IRF7,MAN1C1,MAP2,MGLL,NFKBIZ,PROS1,RASSF4,RTP4,RYR1,SEMA5A,SHISAL1,SOX9,SPSB1,TRAPPC3L
TFAP2C	2.31	transcription regulator	Inhibited	-2.538		0.289	ANLN,ANTXR2,Ccl9,CD44,KITLG,MMP14,MMP2,MMP9,RET,SFTPD,TIMP1
BACH2	1.01	transcription regulator	Inhibited	-2.912	bias	1.13e-05	AHR,BATF,CCR4,IL10,IL13,IL6,IL9,IRF4,JUN,KLRG1,MAFB,MYCL,PDE3B,PRDM1,SATB1,SDC1,SPIC,STAT4,TBX21,TIGIT,TNF	936 (17)
