# Supplementary material for: The nuclear factor of activated T cells 5 (NFAT5) contributes to the renal corticomedullary differences in gene expression
Source: Sci Rep. 2022 Nov 24;12:20304. doi: 10.1038/s41598-022-24237-y (PMC9700710; doi:10.1038/s41598-022-24237-y)
Supplement: Supplementary file 5 — Supplementary Information 5. [file 41598_2022_24237_MOESM5_ESM.xlsx]

## Sheet: CDKN2A_CRE_IM vs CRE_CTX
© 2000-2021 QIAGEN. All rights reserved.
Symbol	Synonym(s)	Entrez Gene Name	Ensembl	Expr Intensity/RPKM/FPKM/Counts	Expr Intensity/RPKM/FPKM/Counts	Expr Log Ratio	Expr p-value	Expr False Discovery Rate (q-value)	Location	Family	Drugs	Entrez Gene ID for Human	Entrez Gene ID for Mouse	Entrez Gene ID for Rat
A2M	A2, A2m1, A2maa, A2MAC1, A2mb, A2MD, A2mp, Alpha2 M, Alpha2 macrofetoprotein, alpha2 MACROGLOBIN, Alpha 2 Macroglobulin, alpha-2-macroglobulin-like, Alpha-2-microglobulin, CPAMD5, FWP007, H-2 Class I Histocompatibility Antigen Alpha-Chain, H-2 Class I Histocompatibility Antigen α-Chain, LOC100911545, Mam, S863-7, α2M, α-2-macroglobin, α-2-macroglobulin, α-2-macroglobulin-like, α-2-microglobulin, …	alpha-2-macroglobulin	ENSMUSG00000030111	0.04	0.13	-1.55	0.05	0.1	Extracellular Space	transporter		2	232345	24153|100911545
ASF1B	1700003K02Rik, AA409591, anti-silencing function 1B histone chaperone, CIA-II	anti-silencing function 1B histone chaperone	ENSMUSG00000005470	1.55	0.6	1.36	0	0	Nucleus	other		55723	66929	304648
AURKB	AI, AIK2, AIM-1, AIRK2, AL022959, ARK-2, AurB, aurkb-sv1, aurkb-sv2, AURORA B, aurora kinase B, I, IPL1, PPP1R48, Serine/threonine kinase 5, STK-, STK-1, STK12, STK5	aurora kinase B	ENSMUSG00000020897	0.3	0.76	-1.35	0	0.01	Nucleus	kinase	TAK-901, AT-9283, XMD16-144, SNS 314, TT-00420, JNJ-7706621, CYC 116, TTP607, GSK1070916, barasertib, BI 811283, chiauranib, ilorasertib, SKI-G-801, tozasertib, AMG 900, danusertib	9212	20877	114592
BACH2	BTB and CNC homology, basic leucine zipper transcription factor 2, BTBD25, BTB domain and CNC homolog 2, E030004N02Rik, IMD60, LOC653299, RGD1562865	BTB domain and CNC homolog 2	ENSMUSG00000040270	0.7	2.77	-1.98	0	0	Nucleus	transcription regulator		60468	12014	313125
BBC3	BCL2 binding component 3, JFY-1, PU, PUMA, PUMA/JFY1	BCL2 binding component 3	ENSMUSG00000002083	17	3.42	2.31	0	0	Cytoplasm	other		27113	170770	317673
BCL11A	2810047E18Rik, BAF chromatin remodeling complex subunit BCL11A, B cell CLL/lymphoma 11A (zinc finger protein), CTI, CTIP1, D930021L15RIK, DILOS, Ev, Evi, EVI9, HBFQTL5, KIAA1809, LOC100503813, mKIAA1809, ZNF856	BAF chromatin remodeling complex subunit BCL11A	ENSMUSG00000000861	0.05	0.13	-1.46	0.01	0.03	Nucleus	transcription regulator		53335	14025	305589
BCL11B	9130430L19RIK, AI604821, ATL1, ATL1-alpha, ATL1-beta, ATL1-delta, ATL1-gamma, ATL1-α, ATL1-β, ATL1-γ, ATL1-δ, B630002E05Rik, BAF chromatin remodeling complex subunit BCL11B, B cell leukaemia/lymphoma 11B, B cell leukemia/lymphoma 11B, CTI, CTIP-2, hRIT1-alpha, hRIT1-α, IDDFSTA, IMD49, Ri, RIT1, ZNF856B	BAF chromatin remodeling complex subunit BCL11B	ENSMUSG00000048251	0.53	3.1	-2.56	0	0	Nucleus	transcription regulator		64919	58208	314423
BTG2	A, AA959598, Agl, An, an-1, APRO1, B-cell translocation gene 2, antiproliferative, BTG anti-proliferation factor 2, Evi38, Pc, PC3, TIS, TIS21	BTG anti-proliferation factor 2	ENSMUSG00000020423	33.39	8.42	1.99	0	0	Nucleus	transcription regulator		7832	12227	29619
CAPG	AFCP, capping actin protein, gelsolin like, capping protein (actin filament), gelsolin-like, gCap, gCap39, HEL-S-66, MACHROPHAGE CAPPING, mbh1, MCP	capping actin protein, gelsolin like	ENSMUSG00000056737	229.18	54.67	2.07	0	0	Nucleus	other		822	12332	297339
CCL1	BF534335, C-C motif chemokine ligand 1, chemokine (C-C motif) ligand 1, I-30, I-309, LOC688065, P500, Scy, SCYA1, SISe, Tca-, TCA3	C-C motif chemokine ligand 1	ENSMUSG00000020702	0.06	0.02	1.94	0.02	0.05	Extracellular Space	cytokine		6346	20290	688605
CCL11	C-C motif chemokine ligand 11, chemokine (C-C motif) ligand 11, ECF-L, eot, eotaxin, Exotaxin, Scya, SCYA11	C-C motif chemokine ligand 11	ENSMUSG00000020676	0.79	0.15	2.42	0	0	Extracellular Space	cytokine	bertilimumab	6356	20292	29397
Ccl2	AI323594, Ccl13, C-C motif chemokine ligand 2, chemokine (C-C motif) ligand 2, HC11, Immediate Early Serum Responsive JE, JE, JE/CCL2, MCA, MCAF, MCP-, MCP-1, PDGF-inducible, Scy, Scya2, Sig, Sigje, SMC-C, SMC-CF	chemokine (C-C motif) ligand 2	ENSMUSG00000035385	2.45	0.54	2.17	0	0	Extracellular Space	cytokine			20296	24770
CCL5	C-C motif chemokine ligand 5, chemokine (C-C motif) ligand 5, D17S136E, eoCP, MuRa, MuRantes, RA, RANTES, RNTES, S, Scy, SCYA5, Similar to merantes, SISd, SIS-delta, SIS-δ, TCP22, TCP228	C-C motif chemokine ligand 5	ENSMUSG00000035042	5.92	1.52	1.96	0	0	Extracellular Space	cytokine		6352	20304	81780
Ccl7	C-C motif chemokine ligand 7, chemokine (C-C motif) ligand 7, chemokine ligand 7, Chemotactic protein 3, fi, fic, ma, marc, MCP-, MCP-3, PGF2 receptor negative regulator, Scy, Scya7	chemokine (C-C motif) ligand 7	ENSMUSG00000035373	6.31	0.09	6.08	0	0	Extracellular Space	cytokine			20306	287561
Ccl8	1810063B20Rik, AB023418, chemokine (C-C motif) ligand 8, chemokine ligand 8, HC14, LOC100048554, MCP-, MCP-2, Scy, Scya8	chemokine (C-C motif) ligand 8	ENSMUSG00000009185	2.84	0.36	2.99	0	0	Extracellular Space	cytokine			20307
CCNB1	CCNB, Ccnb1-ps, Ccnb1-r, CCNB1-RS1, Ccnb1-rs13, CycB1, Cycb1-rs1, Cycb-4, Cycb-5, CYCLIN B, CYCLIN B1, cyclin B1, pseudogene, Cyclin b4, EG434175, Gm5593	cyclin B1	ENSMUSG00000041431	0.17	0.6	-1.83	0	0.01	Cytoplasm	kinase		891	268697|434175	25203
CCNE1	AW538188, CCNE, CycE1, CYCLE, cyclin E, Cyclin E1, pCCNE1	cyclin E1	ENSMUSG00000002068	1.31	0.35	1.88	0	0	Nucleus	transcription regulator		898	12447	25729
CD79B	AGM6, B29, CD79B antigen, CD79b molecule, Ig, IGB, Ig-be, Ig-beta, Ig-β, Immunoglobulin sheath beta, Immunoglobulin sheath β	CD79b molecule	ENSMUSG00000040592	11.96	0.61	4.29	0	0	Plasma Membrane	transmembrane receptor	iladatuzumab vedotin, polatuzumab vedotin	974	15985	171055
CDCA7L	BC006933, cell division cycle associated 7 like, DKFZp762L0311, JP, JPO2, R1, RAM2	cell division cycle associated 7 like	ENSMUSG00000021175	9.18	3.6	1.35	0	0	Nucleus	other		55536	217946	619566
CDKN1A	CAP, CAP20, CDK, CDKI, Cdkn, CDKN1, CDKNA1, CI, CIP1, cyclin-dependent kinase inhibitor 1A, cyclin-dependent kinase inhibitor 1A (P21), mda, MDA-6, P2, P21, p21C, p21Cip, p21CIP1, p21W, p21WAF, p21Waf1, Pzl Cyclin-Dependent Kinase Inhibitor, SD, SDI1, UV96, Waf, WAF1	cyclin dependent kinase inhibitor 1A	ENSMUSG00000023067	37.94	12.27	1.63	0	0	Nucleus	kinase		1026	12575	114851
CDKN2A	A, Arf, ARF-INK4a, CDK4I, CDKN2, CMM2, CYCLIN-DEPENDENT KINASE INHIBITOR 2A, INK4, INK4A, INK4a-ARF, Ink4a/Arf, MLM, MTS, MTS-1, p1, p14ARF/ p16INK4a, p16, p16/ARF, p16Cdkn2a, p16I, p16 INK4, p16/ INK4a, P19, p19ARF, Pct, PCTR1, TP16	cyclin dependent kinase inhibitor 2A	ENSMUSG00000044303	0.35	0.04	2.98	0	0	Nucleus	transcription regulator		1029	12578	25163
CDKN2B	AV083695, CDK4I, cyclin-dependent kinase inhibitor 2B, INK4B, MTS, MTS2, p1, P15, p15IN, p15INK4, p15INK4b, p15(INK4b)	cyclin dependent kinase inhibitor 2B	ENSMUSG00000073802	53.37	0.81	6.04	0	0	Nucleus	transcription regulator		1030	12579	25164
CEBPB	Agp/eb, ANF-1, ANF-2, CCAAT enhancer binding protein beta, CCAAT/enhancer binding protein beta, CCAAT/enhancer binding protein (C/EBP), beta, CCAAT/enhancer binding protein (C/EBP), β, CCAAT enhancer-binding protein β, CCAAT/enhancer binding protein β, C/EBPbe, C/EBP-beta, C/Ebp Beta-Lip, C/EBP-β, CEBP-β, C/Ebp β-Lip, CR, CRP2, IL-6, IL-6DBP, NF-, NF-IL6, NF-M, TCF5	CCAAT enhancer binding protein beta	ENSMUSG00000056501	24.61	6.52	1.92	0	0	Nucleus	transcription regulator		1051	12608	24253
CRP	Aa1249, Ab1-341, Ab2-196, Ac1-114, Ac1262, Ac2-069, AI255847, Ba2-693, C REACTIVE, C-reactive protein, C-reactive protein, pentraxin-related, PTX1	C-reactive protein	ENSMUSG00000037942	0.01	0.04	-1.78	0.03	0.08	Extracellular Space	other		1401	12944	25419
Cxcl11	betaR1, b-R, b-R1, chemokine (C-X-C motif) ligand 11, Cxc11, H174, I, Ip9, I-T, I-tac, LOC630447, Scyb1, Scyb11, SCYB9, Scyb9b	chemokine (C-X-C motif) ligand 11	ENSMUSG00000060183	0.4	0.17	1.28	0	0	Extracellular Space	cytokine			56066
Cxcl15	chemokine (C-X-C motif) ligand 15, Cxcl8, I, Il8, lung, lungkine, Scyb1, Scyb15, weche	chemokine (C-X-C motif) ligand 15	ENSMUSG00000029375	0.06	0.01	2.13	0	0	Extracellular Space	cytokine			20309
CXCL6	AMCF, AMCF-II, Chemokine alpha 3, chemokine (C-X-C motif) ligand 5, Chemokine α 3, CKA-3, Cxcl, Cxcl5, Cxcl5/6, C-X-C motif chemokine ligand 6, ENA-, ENA-78, GCP-, GCP-2, Gn2-22, L, LIX, Lix/lps-inducible cxc chemokine, Scyb, Scyb5, SCYB6	C-X-C motif chemokine ligand 6	ENSMUSG00000029371	1.55	0.02	6.65	0	0	Extracellular Space	cytokine		6372	20311	60665
CXCR5	Bl, BLR1, Burkitt lymphoma receptor 1, Burkitts lymphoma receptor 1, CD185, chemokine (C-X-C motif) receptor 5, C-X-C motif chemokine receptor 5, CXCR-, Gpc, Gpcr6, MDR15, NLR	C-X-C motif chemokine receptor 5	ENSMUSG00000047880	0.49	0.2	1.32	0	0.01	Plasma Membrane	G-protein coupled receptor		643	12145	29363
DHFR	8430436I03RIK, AA607882, AI662710, AW555094, Dhfr1, DHFR4, DHFRP1, dihydrofolate reductase, dihydrofolic acid reductase, DYR	dihydrofolate reductase	ENSMUSG00000021707	3.88	14.64	-1.92	0	0	Nucleus	enzyme	iclaprim, pemetrexed, methotrexate/ofatumumab, cisplatin/doxorubicin/methotrexate, cytarabine/imatinib/methotrexate, methotrexate/secukinumab, infliximab/methotrexate, piritrexim, proguanil, folic acid, dasatinib/6-mercaptopurine/methotrexate, trimethoprim, cytarabine/methotrexate/mitoxantrone, bevacizumab/paclitaxel/pemetrexed, methotrexate/tofacitinib, cytarabine/dasatinib/dexamethasone/methotr…	1719	13361	24312
DNTT	deoxynucleotidyltransferase, terminal, DNA nucleotidylexotransferase, TDT	DNA nucleotidylexotransferase	ENSMUSG00000025014	0.2	0.02	3.21	0	0	Nucleus	enzyme		1791	21673	294051
DUSP1	3CH134, BAD2, CL100, dual specificity phosphatase 1, e, erp, Growth factor-inducible immediate early, HVH1, MAP KINASE PHOSPHATASE 1, MKP, MKP-1, MPK-1, Osiptpase, Ptp, Ptpase, PTPN10, PTPN16, PTP Non-Receptor Type16, U19515	dual specificity phosphatase 1	ENSMUSG00000024190	63.68	25.69	1.31	0	0	Nucleus	phosphatase		1843	19252	114856
EFNA1	AI325262, B61, ECKLG, EFL-, EFL1, Ep, EPGL1, Ephrin-A1, Epl, Epl1, EPLG1, GMAN, Ler, LERK, LERK-1, TNFAIP4	ephrin A1	ENSMUSG00000027954	55.34	21.73	1.35	0	0	Plasma Membrane	other		1942	13636	94268
EGR2	AC153379.6, AT591, CHN1, CMT1D, CMT4E, early growth response 2, Egr-, Krox-, KROX20, M24377, NGF1-, NGF1-B, Zfp-2, Zfp-25, Zfp-6	early growth response 2	ENSMUSG00000037868	1.72	0.14	3.62	0	0	Nucleus	transcription regulator		1959	13654	114090
EPS8	AW261790, DFNB102, epidermal growth factor receptor pathway substrate 8	epidermal growth factor receptor pathway substrate 8	ENSMUSG00000015766	36.28	102.44	-1.5	0	0	Plasma Membrane	peptidase		2059	13860	312812
FANCA	AW208693, FA, FA1, FAA, FACA, FA complementation group A, FA-H, FANCH, Fanconi anaemia, complementation group A, Fanconi anemia, complementation group A	FA complementation group A	ENSMUSG00000032815	22.92	5.08	2.17	0	0	Nucleus	other		2175	14087	361435
FGF11	Fgf1d, FHF-3, fibroblast growth factor 11	fibroblast growth factor 11	ENSMUSG00000042826	3.88	1.53	1.34	0	0	Extracellular Space	growth factor		2256	14166	170632
FGF13	Fgf1c, FGF2, FHF-2, fibroblast growth factor 13, LINC00889, LOC730528	fibroblast growth factor 13	ENSMUSG00000031137	0.14	0.52	-1.87	0	0	Extracellular Space	growth factor		2258	14168	84488
FHL2	AAG11, DRAL, four and a half LIM domains 2, Skeletal muscle lim protein 3, SL, SLIM-3	four and a half LIM domains 2	ENSMUSG00000008136	50.45	16.64	1.6	0	0	Nucleus	transcription regulator		2274	14200	63839
FLT3	B230315G04, CD135, FIT3, Flk-, FLK-2, Flt-, Flt3 receptor, FMS-like tyrosine kinase 3, Fms related receptor tyrosine kinase 3, Ly72, STK1, wmf, wmfl	fms related receptor tyrosine kinase 3	ENSMUSG00000042817	0.06	0.17	-1.5	0	0.01	Plasma Membrane	kinase	ningetinib, regorafenib/sunitinib, nintedanib, NCB-0846, KW 2449, ponatinib/rituximab, IMC-EB10, FLT-3-targeting agent, midostaurin, PDGF receptor tyrosine kinase inhibitor V, zotiraciclib, PIM/FLT3 kinase inhibitor SEL24, MRX-2843, sorafenib/sulindac/sunitinib, WZ3105, 4G8-SDIEM, cabozantinib/crizotinib, cytarabine/idarubicin/midostaurin, imatinib/sunitinib, bevacizumab/sorafenib, 5-azacytidine/…	2322	14255	140635
FMN2	AU024104, formin 2, LOC100360457, LOC149414	formin 2	ENSMUSG00000028354	1.27	0.03	5.23	0	0	Cytoplasm	other		56776	54418	100360457
FOXA1	forkhead box A1, Hnf-, HNF3A, HNF3 alpha, HNF3 α, Tcf-3, TCF3A, Transcription Factor 3a	forkhead box A1	ENSMUSG00000035451	2.25	0.12	4.21	0	0	Nucleus	transcription regulator		3169	15375	25098
FST	AL033346, D2Mgi5, D2Mgi51, FOL1, follistatin, Follistatin 288, FS, fs315, Fst-288, RATFOL1	follistatin	ENSMUSG00000021765	3.86	1.6	1.27	0.12	0.22	Extracellular Space	other		10468	14313	24373
GAS7	AW124766, B230343A10RIK, Gas7-cb, growth arrest specific 7, Growth arrest specific mRNA clone 3544	growth arrest specific 7	ENSMUSG00000033066	15.76	4.52	1.8	0	0	Cytoplasm	other		8522	14457	85246
GATA3	Gata, GATA binding protein 3, HDR, HDRS, j, jal	GATA binding protein 3	ENSMUSG00000015619	85.87	15.27	2.49	0	0	Nucleus	transcription regulator		2625	14462	85471
GPRC5A	FLJ22182, GPCR5A, Gpr, G protein-coupled receptor class C group 5 member A, G protein-coupled receptor, class C, group 5, member A, G protein-coupled receptor, family C, group 5, member A, PEIG-1, R, Ra, RAI3, RAIG1, TIG1	G protein-coupled receptor class C group 5 member A	ENSMUSG00000046733	13.49	1	3.76	0	0	Plasma Membrane	G-protein coupled receptor		9052	232431	312790
HDGFL3	2700022B06RIK, CGI-142, HDGF-2, HDGF like 3, Hdgfr, HDGFRP3, HRP, HRP-3	HDGF like 3	ENSMUSG00000025104	9.18	2.64	1.8	0	0	Nucleus	other		50810	29877	252941
Hmga2	9430083A20Rik, high mobility group AT-hook 2, HMGI-, HMGI-C, pg, pygmy	high mobility group AT-hook 2	ENSMUSG00000056758	0.73	0.02	5.07	0	0	Nucleus	enzyme			15364	84017
HOXB9	homeo box B9, HOX2, Hox-2., HOX-2.5, HOX2E	homeobox B9	ENSMUSG00000020875	70.35	15.41	2.19	0	0	Nucleus	transcription regulator		3219	15417	287647
HUNK	Bstk, Bstk1, hormonally up-regulated Neu-associated kinase, Mak, Mak-v, RGD1565091	hormonally up-regulated Neu-associated kinase	ENSMUSG00000053414	0.85	3	-1.82	0	0.01	Cytoplasm	kinase		30811	26559	288275
IFI35	2010008K16RIK, AW986054, IFP, IFP35, interferon-induced protein 35, IPF35	interferon induced protein 35	ENSMUSG00000010358	20.24	6.83	1.57	0	0	Nucleus	other		3430	70110	287719
IGFBP5	AI256729, AW208790, IBP5, IGFBP, IGFBP-5P, insulin-like growth factor binding protein 5	insulin like growth factor binding protein 5	ENSMUSG00000026185	558.6	120.25	2.22	0	0	Extracellular Space	other		3488	16011	25285
IGLL1/IGLL5	14.1, AGM2, BB139905, CD179b, I, IGL, IGL1, IGL-5, Ig lambda chain 5, IGLJ14.1, IGLL, IGLL1, IGLL5, IGLV, IGO, IG OMEGA, IGVPB, Ig λ chain 5, IG ω, immunoglobulin lambda-like polypeptide 1, immunoglobulin lambda like polypeptide 5, immunoglobulin λ-like polypeptide 1, immunoglobulin λ like polypeptide 5, Lambda5, VL-MAR, VPREB2	immunoglobulin lambda like polypeptide 1	ENSMUSG00000075370	3.57	0.1	5.17	0	0	Plasma Membrane	other		3543|100423062	16136	100360919
IL1R2	CD121b, CDW121B, Il1, IL-1 beta r, IL1bRb, IL1R2c, IL1RB, IL-1RT-2, IL-1R type II, IL-1 β r, interleukin 1 receptor type 2, interleukin 1 receptor, type II	interleukin 1 receptor type 2	ENSMUSG00000026073	0.42	0.09	2.2	0	0	Plasma Membrane	transmembrane receptor		7850	16178	117022
IL36B	2310043N20Rik, FIL1, FIL1-(ETA), FIL1H, FILI-(ETA), If36b, IL1-ETA, IL-1F8, IL-1H2, interleukin 36B, interleukin 36 beta, interleukin 36, beta, interleukin 36 β, interleukin 36, β	interleukin 36 beta	ENSMUSG00000026985	0.07	0.01	2.37	0	0.01	Extracellular Space	cytokine		27177	69677	362076
ITGB3	BDPLT16, BDPLT2, beta 3, CD61, GP3A, GPIIIa, GT, HPA-4, INGRB3, integrin beta 3, integrin subunit beta 3, integrin subunit β 3, Integrin-β 3, β 3	integrin subunit beta 3	ENSMUSG00000020689	1.67	0.39	2.09	0	0	Plasma Membrane	transmembrane receptor	abciximab, TP 9201, RUC-4, cilengitide, eptifibatide, tirofiban	3690	16416	29302
KLK3	0610007D04Rik, alpha-NGF, APS, Egfbp-, Egfbp-1, Egfbp2, Egfbp-3, EGF-BP A, EGF-BP C, Epidermal Growth Factor-Binding Protein Type A, gamma-NGF, Gk27, hK3, HNP, KAL, KAL-B, kallikrein, kallikrein 1, kallikrein 1-related pepidase b4, kallikrein 1-related peptidase b1, kallikrein 1-related peptidase b11, kallikrein 1-related peptidase b16, kallikrein 1-related peptidase b21, kallikrein 1-related pep…	kallikrein related peptidase 3	ENSMUSG00000063177	0.07	0.7	-3.33	0	0	Extracellular Space	peptidase		354	13646|13648|16612|16613|16615|16616|16617|16618|16619|16622|16623|16624|18048|18050
LEF1	3000002B05, AI451430, Lef-, lymphoid enhancer binding factor 1, TCF10, TCF1ALPHA, TCF7L3, TCF/LEF	lymphoid enhancer binding factor 1	ENSMUSG00000027985	0.76	0.16	2.26	0	0	Nucleus	transcription regulator		51176	16842	161452
LGALS3	AGE-R3, CBP30, CBP35, ga, GAL3, GALBP, galect, GALECTIN-3, GALIG, GALIG ORF1, GALIG ORF2, GBP, IgE binding, L-3, L31, L-34, lectin, galactose binding, soluble 3, LEG3, LGALS2, Mac-, MAC2, MTIOGALIGIN	galectin 3	ENSMUSG00000050335	83.33	34.77	1.26	0	0	Extracellular Space	other	GCS-100, GR-MD-02	3958	16854	83781
LTA	hlb38, hlb382, L, LT-, LT-alpha, Ltx, LT-α, lymph, LYMPHOTOXIN A, lymphotoxin alpha, lymphotoxin α, Tnf, TNFB, TNF-be, TNF-beta, Tnfsf, TNFSF1, Tnfsf1b, TNF-β, TNLG1E, tumor necrosis factor-β, tumour necrosis factor-beta, tumour necrosis factor-β	lymphotoxin alpha	ENSMUSG00000024402	0.25	0.05	2.3	0	0.01	Extracellular Space	cytokine	etanercept/methotrexate, etanercept	4049	16992	25008
MCM4	19G, AI325074, AU045576, CDC21, CDC21 homolog, CDC54, hCdc21, IMD54, mcdc21, Mcmd4, minichromosome maintenance complex component 4, mKIAA4003, NKCD, NKGCD, P1-CDC21	minichromosome maintenance complex component 4	ENSMUSG00000022673	8.02	2.73	1.56	0	0	Nucleus	enzyme		4173	17217	29728
mir-194	HSA-MIR-194, hsa-mir-194-1, hsa-mir-194-2, microRNA 194, microRNA 194-1, microRNA 194-2, MIR194-1, MIR194-2, Mirn, Mirn19, Mirn194, MIRN194-1, MIRN194-2, miRNA-194, Mmu-mir-194, mmu-mir-194-1, mmu-mir-194-2, rno-mir-194-1, rno-mir-194-2	microRNA 194-1	ENSMUSG00000065582	0.23	0.79	-1.78	0.02	0.04	Cytoplasm	microRNA		406969|406970	387189|723957	100314046|100314047
mir-27	hsa-mir-27a, hsa-mir-27b, microRNA 27a, microRNA 27b, microRNA 27 group, Mir, MIR27A, MIR27B, Mirn, MIRN27A, MIRN27B, miRNA27B, mmu-mir-, mmu-mir-2, mmu-mir-27a, mmu-mir-27b, rno-mir-27a, rno-mir-27b	microRNA 27a	ENSMUSG00000065444	0.71	0.19	1.87	0.01	0.04	Cytoplasm	microRNA		407018|407019	387220|387221	100314005|100314006
mir-8	hsa-mir-141, hsa-mir-200a, HSA-MIR-200B, hsa-mir-200c, hsa-mir-429, microRNA 141, microRNA 200a, microRNA 200, a,b,c, microRNA 200 and 429, microRNA 200b, microRNA 200b/c, microRNA 200c, microRNA 3548, microRNA 3575, microRNA 429, MIR141, MIR200, MIR200A, MIR200 and 429, MIR200B, miR-200b/200a/429, Mir200b/c, MIR200C, miR-200 family, Mir3548, Mir3575, MIR429, Mirn, MIRN141, Mirn2, MIRN200A, MIRN2…	microRNA 200c	ENSMUSG00000065400	1	0.38	1.42	0.02	0.05	Cytoplasm	microRNA		406933|406983|406984|406985|554210	387159|387242|387243|723865|723944	100314049|100314050|100314067|100314194|100314215|100526567|100526590
MKI67	antigen identified by monoclonal antibody Ki 67, D630048A14Rik, Ki-6, Ki-67, KIA, marker of proliferation Ki-67, MIB-, MIB-1, MIKI67A, MKI67A, PPP1R105	marker of proliferation Ki-67	ENSMUSG00000031004	0.14	0.51	-1.86	0	0	Nucleus	other		4288	17345	291234
MMP3	CHDS6, EMS-2, matrix metallopeptidase 3, MT3-MMP, S, SL, SL-1, SLN-1, St, STMY, STMY1, STR, STR-1, STROMELYSIN, Stromelysin-1, Transin-1 Metalloprotease	matrix metallopeptidase 3	ENSMUSG00000043613	0.29	0.07	2.15	0	0	Extracellular Space	peptidase	marimastat	4314	17392	171045
MMP9	AW743869, B/MMP, B/MMP9, Clg4, CLG4B, COLLAGENASE type IV, Gelatinase B, GELB, Gl 92-kda, MANDP2, matrix metallopeptidase 9, METALLOPROTEINASE 9, MMP-, pro-MMP-9	matrix metallopeptidase 9	ENSMUSG00000017737	0.25	0.62	-1.31	0.03	0.07	Extracellular Space	peptidase	glucosamine, prinomastat, GS-5745, rebimastat, marimastat, MMP2 MMP9 inhibitor	4318	17395	81687
NOX4	AI648021, KOX, KOX-1, NADPH oxidase 4, RENOX	NADPH oxidase 4	ENSMUSG00000030562	28	245.45	-3.13	0	0	Cytoplasm	enzyme	imipramine blue	50507	50490	85431
P4HA2	AA407196, C76437, MYP25, P4, P4hl, procollagen-proline, 2-oxoglutarate 4-dioxygenase (proline 4-hydroxylase), alpha II polypeptide, procollagen-proline, 2-oxoglutarate 4-dioxygenase (proline 4-hydroxylase), α II polypeptide, Prolyl 4 Hydroxylase Alpha2 Subunit, prolyl 4-hydroxylase subunit alpha 2, prolyl 4-hydroxylase subunit α 2	prolyl 4-hydroxylase subunit alpha 2	ENSMUSG00000018906	59.83	23.3	1.36	0	0	Cytoplasm	transporter		8974	18452	360526
PBX3	LOC679801, PBX3B, PBX homeobox 3, pre B cell leukaemia homeobox 3, pre B cell leukemia homeobox 3	PBX homeobox 3	ENSMUSG00000038718	15.31	5.52	1.47	0	0	Nucleus	transcription regulator		5090	18516	311876
PDGFA	PDGF-1, Pdgf a-chain, PDGFACP, PDGF alpha, PDGF-α, platelet derived growth factor, alpha, platelet derived growth factor subunit A, platelet derived growth factor, α	platelet derived growth factor subunit A	ENSMUSG00000025856	116.43	14.55	3	0	0	Extracellular Space	growth factor		5154	18590	25266
PGF	AI854365, D12S1900, Pgf2, PGFL, PI, PIGF, PIGF1, PL, placental growth factor, PLGF, SHGC-10760, VRP	placental growth factor	ENSMUSG00000004791	1.53	0.22	2.8	0	0	Extracellular Space	growth factor	aflibercept, aflibercept/irinotecan, aflibercept/bevacizumab, RO5323441	5228	18654	94203
PTGS2	COX, COX-2, CYCLO-OXYGENASE 2, GRIPGHS, hCox-2, hnCOX-2, INDUCIBLE CYCLOOXYGENASE, PES-2, PGG/HS, Pgh, PGHS, PGHS-2, PGH synthase 2, Pgi2 synthase, Pgs2, Pgsi, PHS, PHS-2, PHS II, Prostaglandin endoperoxide synthase 2, Tis, TIS10	prostaglandin-endoperoxide synthase 2	ENSMUSG00000032487	4.64	0.17	4.73	0	0	Cytoplasm	enzyme	aspirin/rivaroxaban/ticlopidine, phenacetin, acetaminophen/hydrocodone, balsalazide, sorafenib/sulindac/sunitinib, aspirin/dabigatran etexilate, acetaminophen/caffeine/dihydrocodeine, diclofenac/omeprazole, acetaminophen/butalbital/caffeine/codeine, diphenhydramine/ibuprofen, aspirin/hydrocodone, chlorpheniramine/ibuprofen/pseudoephedrine, GW406381X, licofelone, aspirin/oxycodone, icosapent, cele…	5743	19225	29527
PTK2B	CADTK, CAKB, CAKbe, CAK beta, CAK β, cell adhesion kinase β, E430023O05Rik, FADK2, FAK2, PKB, protein tyrosine kinase 2 beta, protein tyrosine kinase 2 β, PTK, PTK2 protein tyrosine kinase 2 beta, PTK2 protein tyrosine kinase 2 β, PYK, PYK2, Raf, RAFTK	protein tyrosine kinase 2 beta	ENSMUSG00000059456	13.05	34.77	-1.41	0	0	Cytoplasm	kinase	PF-431396, PF-562271, lorlatinib, conteltinib, PF-719	2185	19229	50646
S100A6	2A, 2A9, 5B10, CABP, Cac, CACY, CALC, CALCYCLIN, PRA, S100 calcium binding protein A6, S100 calcium binding protein A6 (calcyclin), S10A6	S100 calcium binding protein A6	ENSMUSG00000001025	818.61	18.33	5.48	0	0	Cytoplasm	transporter		6277	20200	85247
SERPINE1	beta MIGRATING PLAS ACTIVATOR, beta-MIGRATING PLASMINOGEN ACTIVATOR INHIBITOR I, P, PA, PAI, PAI-1, PAI1A, Pai1aa, Pl, Planh, PLANH1, Plasminogen activator inhibitor 1, RATPAI1A, serine (or cysteine) peptidase inhibitor, clade E, member 1, SERPINE, serpin family E member 1, β MIGRATING PLAS ACTIVATOR, β-MIGRATING PLASMINOGEN ACTIVATOR INHIBITOR I	serpin family E member 1	ENSMUSG00000037411	3.51	0.78	2.18	0	0	Extracellular Space	other	TM5614, drotrecogin alfa	5054	18787	24617
SERTAD1	1110032C13Rik, AV000455, AW456625, p34SE, Sei, SEI1, SERTA domain containing 1, Trip, TRIP-Br1	SERTA domain containing 1	ENSMUSG00000008384	36.17	12.69	1.51	0	0	Nucleus	transcription regulator		29950	55942	361526
SOX2	ANOP3, lc, lcc, LOC100912162, MCOPS3, RGD1565646, Sox, Sry-2, SRY-box transcription factor 2, SRY (sex determining region Y)-box 2, ys, ysb	SRY-box transcription factor 2	ENSMUSG00000074637	0.01	0.02	-1.44	0.11	0.2	Nucleus	transcription regulator		6657	20674	499593
TGFA	ETGF, RATTGFAA, TFGA, TGFAA, Tgf alpha, TGF-α, transforming growth factor alpha, transforming growth factor-α, wa-1	transforming growth factor alpha	ENSMUSG00000029999	11.9	3.7	1.68	0	0	Extracellular Space	growth factor		7039	21802	24827
TGFBR3	1110036H20RIK, AU015626, AW215636, betagl, betaglycan, BGCAN, TB, TBRIII, Tgf beta Receptor 3, Tgf Beta Type 3 Receptor, TGFR-3, Tgf β Receptor 3, Tgf β Type 3 Receptor, Tgf-β type iii receptor, transforming growth factor beta receptor 3, transforming growth factor, beta receptor III, transforming growth factor β receptor 3, transforming growth factor, β receptor III	transforming growth factor beta receptor 3	ENSMUSG00000029287	67.27	17.05	1.98	0	0	Plasma Membrane	kinase		7049	21814	29610
TGIF1	AA959811, AI462167, HPE4, Tfig, TGFB-induced factor homeobox 1, Tgi, TGIF	TGFB induced factor homeobox 1	ENSMUSG00000047407	34.76	10.4	1.74	0	0	Nucleus	transcription regulator		7050	21815	316742
TLR4	ARMD10, CD284, HTOLL, Ly87, Ran/M1, Ras, Rasl2-8, Tlrp4, TOLL, toll-like receptor 4, TOLL receptor	toll like receptor 4	ENSMUSG00000039005	13.2	2.4	2.46	0	0	Plasma Membrane	transmembrane receptor	eritoran, resatorvid, OM 174 lipid, GSK1795091	7099	21898	29260
TNFRSF1B	CD120b, p7, p70TNFR, p75, p75TNFR, p80, P80 TNF receptor, TBPII, TN, TNF-, TNF-a, TNFal, TNF-alphaR2, TNF alpha RII, TNFBR, TNF-R, Tnfr-1, TNFR1B, TNF-R2, TNF-R75, TNFR80, TNF receptor superfamily member 1B, TNF-R-II, TNF-RII/TNFRSF1B, TNFR P75, TNF α RII, tumor necrosis factor receptor superfamily, member 1b, tumour necrosis factor receptor superfamily, member 1b	TNF receptor superfamily member 1B	ENSMUSG00000028599	9.74	3.09	1.66	0	0	Plasma Membrane	transmembrane receptor	BI-1808	7133	21938	156767
TP63	AI462811, AIS, B(p51A), B(p51B), delta, Delta N p63, Delta N p63 Alpha, EEC3, KET, LMS, NBP, OFC8, p51/p, P51/P63, p53CP, p6, p63, p63 alpha isoform, p63 gamma isoform, p63/p40, p63 α isoform, p63 γ isoform, p7, p73H, P73l, RHS, SHFM4, TAp, TAp63, TP53CP, TP53L, TP73L, transformation related protein 63, Trp5, Trp53rp1, Trp63, TUMOR protein 63 KDA with STRONG HOMOLOGY TO P53, tumor protein p63, tu…	tumor protein p63	ENSMUSG00000022510	2.95	0.32	3.18	0	0	Nucleus	transcription regulator		8626	22061	246334
VIM	PAL-E, Vimentin	vimentin	ENSMUSG00000026728	59.58	22.52	1.4	0	0	Cytoplasm	other		7431	22352	81818
VPREB1	CD179, CD179a, CD179b, IGI, IGVPB, LOC100911573, LOC683117, pre-B lymphocyte gene 1, pre-B lymphocyte gene 2, RGD1564601, Vpre, VPREB, Vpreb2, V-set pre-B cell surrogate light chain 1	V-set pre-B cell surrogate light chain 1	ENSMUSG00000059305	3.82	1.33	1.52	0	0	Plasma Membrane	other		7441	22362|22363	303782|363830

## Sheet: CDKN2A NFAT5-KO_IM vs CRE_IM
© 2000-2021 QIAGEN. All rights reserved.
Symbol	Synonym(s)	Entrez Gene Name	Ensembl	Expr Intensity/RPKM/FPKM/Counts	Expr Intensity/RPKM/FPKM/Counts	Expr Log Ratio	Expr p-value	Expr False Discovery Rate (q-value)	Location	Family	Drugs	Entrez Gene ID for Human	Entrez Gene ID for Mouse	Entrez Gene ID for Rat
A2M	A2, A2m1, A2maa, A2MAC1, A2mb, A2MD, A2mp, Alpha2 M, Alpha2 macrofetoprotein, alpha2 MACROGLOBIN, Alpha 2 Macroglobulin, alpha-2-macroglobulin-like, Alpha-2-microglobulin, CPAMD5, FWP007, H-2 Class I Histocompatibility Antigen Alpha-Chain, H-2 Class I Histocompatibility Antigen α-Chain, LOC100911545, Mam, S863-7, α2M, α-2-macroglobin, α-2-macroglobulin, α-2-macroglobulin-like, α-2-microglobulin, …	alpha-2-macroglobulin	ENSMUSG00000030111	1.29	0.05	4.8	0	0	Extracellular Space	transporter		2	232345	24153|100911545
ASF1B	1700003K02Rik, AA409591, anti-silencing function 1B histone chaperone, CIA-II	anti-silencing function 1B histone chaperone	ENSMUSG00000005470	3.24	1.62	1	0	0	Nucleus	other		55723	66929	304648
AURKB	AI, AIK2, AIM-1, AIRK2, AL022959, ARK-2, AurB, aurkb-sv1, aurkb-sv2, AURORA B, aurora kinase B, I, IPL1, PPP1R48, Serine/threonine kinase 5, STK-, STK-1, STK12, STK5	aurora kinase B	ENSMUSG00000020897	3.36	0.31	3.44	0	0	Nucleus	kinase	TAK-901, AT-9283, XMD16-144, SNS 314, TT-00420, JNJ-7706621, CYC 116, TTP607, GSK1070916, barasertib, BI 811283, chiauranib, ilorasertib, SKI-G-801, tozasertib, AMG 900, danusertib	9212	20877	114592
BACH2	BTB and CNC homology, basic leucine zipper transcription factor 2, BTBD25, BTB domain and CNC homolog 2, E030004N02Rik, IMD60, LOC653299, RGD1562865	BTB domain and CNC homolog 2	ENSMUSG00000040270	1.48	0.73	1.01	0.04	0.15	Nucleus	transcription regulator		60468	12014	313125
BBC3	BCL2 binding component 3, JFY-1, PU, PUMA, PUMA/JFY1	BCL2 binding component 3	ENSMUSG00000002083	18.84	17.8	0.08	0.77	0.89	Cytoplasm	other		27113	170770	317673
BCL11A	2810047E18Rik, BAF chromatin remodeling complex subunit BCL11A, B cell CLL/lymphoma 11A (zinc finger protein), CTI, CTIP1, D930021L15RIK, DILOS, Ev, Evi, EVI9, HBFQTL5, KIAA1809, LOC100503813, mKIAA1809, ZNF856	BAF chromatin remodeling complex subunit BCL11A	ENSMUSG00000000861	0.24	0.05	2.27	0	0	Nucleus	transcription regulator		53335	14025	305589
BCL11B	9130430L19RIK, AI604821, ATL1, ATL1-alpha, ATL1-beta, ATL1-delta, ATL1-gamma, ATL1-α, ATL1-β, ATL1-γ, ATL1-δ, B630002E05Rik, BAF chromatin remodeling complex subunit BCL11B, B cell leukaemia/lymphoma 11B, B cell leukemia/lymphoma 11B, CTI, CTIP-2, hRIT1-alpha, hRIT1-α, IDDFSTA, IMD49, Ri, RIT1, ZNF856B	BAF chromatin remodeling complex subunit BCL11B	ENSMUSG00000048251	0.78	0.55	0.51	0.53	0.74	Nucleus	transcription regulator		64919	58208	314423
BTG2	A, AA959598, Agl, An, an-1, APRO1, B-cell translocation gene 2, antiproliferative, BTG anti-proliferation factor 2, Evi38, Pc, PC3, TIS, TIS21	BTG anti-proliferation factor 2	ENSMUSG00000020423	33.93	34.96	-0.04	0.88	0.95	Nucleus	transcription regulator		7832	12227	29619
CAPG	AFCP, capping actin protein, gelsolin like, capping protein (actin filament), gelsolin-like, gCap, gCap39, HEL-S-66, MACHROPHAGE CAPPING, mbh1, MCP	capping actin protein, gelsolin like	ENSMUSG00000056737	252.56	239.95	0.07	0.86	0.94	Nucleus	other		822	12332	297339
CCL1	BF534335, C-C motif chemokine ligand 1, chemokine (C-C motif) ligand 1, I-30, I-309, LOC688065, P500, Scy, SCYA1, SISe, Tca-, TCA3	C-C motif chemokine ligand 1	ENSMUSG00000020702	0.07	0.06	0.12	0.89	0.95	Extracellular Space	cytokine		6346	20290	688605
CCL11	C-C motif chemokine ligand 11, chemokine (C-C motif) ligand 11, ECF-L, eot, eotaxin, Exotaxin, Scya, SCYA11	C-C motif chemokine ligand 11	ENSMUSG00000020676	117.4	0.82	7.16	0	0	Extracellular Space	cytokine	bertilimumab	6356	20292	29397
Ccl2	AI323594, C-C motif chemokine ligand 2, Ccl13, chemokine (C-C motif) ligand 2, HC11, Immediate Early Serum Responsive JE, JE, JE/CCL2, MCA, MCAF, MCP-1, MCP-, PDGF-inducible, Scy, Scya2, Sig, Sigje, SMC-C, SMC-CF	chemokine (C-C motif) ligand 2	ENSMUSG00000035385	6.05	2.57	1.24	0	0.02	Extracellular Space	cytokine			20296	24770
CCL5	C-C motif chemokine ligand 5, chemokine (C-C motif) ligand 5, D17S136E, eoCP, MuRa, MuRantes, RA, RANTES, RNTES, S, Scy, SCYA5, Similar to merantes, SISd, SIS-delta, SIS-δ, TCP22, TCP228	C-C motif chemokine ligand 5	ENSMUSG00000035042	9.98	6.19	0.69	0.19	0.42	Extracellular Space	cytokine		6352	20304	81780
Ccl7	C-C motif chemokine ligand 7, chemokine (C-C motif) ligand 7, chemokine ligand 7, Chemotactic protein 3, fi, fic, ma, marc, MCP-, MCP-3, PGF2 receptor negative regulator, Scy, Scya7	chemokine (C-C motif) ligand 7	ENSMUSG00000035373	4.58	6.61	-0.53	0.5	0.72	Extracellular Space	cytokine			20306	287561
Ccl8	1810063B20Rik, AB023418, chemokine (C-C motif) ligand 8, chemokine ligand 8, HC14, LOC100048554, MCP-, MCP-2, Scy, Scya8	chemokine (C-C motif) ligand 8	ENSMUSG00000009185	18.36	2.97	2.63	0	0	Extracellular Space	cytokine			20307
CCNB1	CCNB, Ccnb1-ps, Ccnb1-r, CCNB1-RS1, Ccnb1-rs13, CycB1, Cycb1-rs1, Cycb-4, Cycb-5, CYCLIN B, CYCLIN B1, cyclin B1, pseudogene, Cyclin b4, EG434175, Gm5593	cyclin B1	ENSMUSG00000041431	1.54	0.18	3.12	0	0	Cytoplasm	kinase		891	268697|434175	25203
CCNE1	AW538188, CCNE, CycE1, CYCLE, cyclin E, Cyclin E1, pCCNE1	cyclin E1	ENSMUSG00000002068	2.19	1.37	0.68	0.05	0.17	Nucleus	transcription regulator		898	12447	25729
CD79B	AGM6, B29, CD79B antigen, CD79b molecule, Ig, IGB, Ig-be, Ig-beta, Ig-β, Immunoglobulin sheath beta, Immunoglobulin sheath β	CD79b molecule	ENSMUSG00000040592	2.45	12.52	-2.36	0	0	Plasma Membrane	transmembrane receptor	iladatuzumab vedotin, polatuzumab vedotin	974	15985	171055
CDCA7L	BC006933, cell division cycle associated 7 like, DKFZp762L0311, JP, JPO2, R1, RAM2	cell division cycle associated 7 like	ENSMUSG00000021175	10.87	9.62	0.18	0.52	0.74	Nucleus	other		55536	217946	619566
CDKN1A	CAP, CAP20, CDK, CDKI, Cdkn, CDKN1, CDKNA1, CI, CIP1, cyclin-dependent kinase inhibitor 1A, cyclin-dependent kinase inhibitor 1A (P21), mda, MDA-6, P2, P21, p21C, p21Cip, p21CIP1, p21W, p21WAF, p21Waf1, Pzl Cyclin-Dependent Kinase Inhibitor, SD, SDI1, UV96, Waf, WAF1	cyclin dependent kinase inhibitor 1A	ENSMUSG00000023067	83.99	39.71	1.08	0	0.02	Nucleus	kinase		1026	12575	114851
CDKN2A	A, Arf, ARF-INK4a, CDK4I, CDKN2, CMM2, CYCLIN-DEPENDENT KINASE INHIBITOR 2A, INK4, INK4A, INK4a-ARF, Ink4a/Arf, MLM, MTS, MTS-1, p1, p14ARF/ p16INK4a, p16, p16/ARF, p16Cdkn2a, p16I, p16 INK4, p16/ INK4a, P19, p19ARF, Pct, PCTR1, TP16	cyclin dependent kinase inhibitor 2A	ENSMUSG00000044303	0.78	0.36	1.09	0.08	0.24	Nucleus	transcription regulator		1029	12578	25163
CDKN2B	AV083695, CDK4I, cyclin-dependent kinase inhibitor 2B, INK4B, MTS, MTS2, p1, P15, p15IN, p15INK4, p15INK4b, p15(INK4b)	cyclin dependent kinase inhibitor 2B	ENSMUSG00000073802	12.36	55.87	-2.18	0	0	Nucleus	transcription regulator		1030	12579	25164
CEBPB	Agp/eb, ANF-1, ANF-2, CCAAT enhancer binding protein beta, CCAAT/enhancer binding protein beta, CCAAT/enhancer binding protein (C/EBP), beta, CCAAT/enhancer binding protein (C/EBP), β, CCAAT enhancer-binding protein β, CCAAT/enhancer binding protein β, C/EBPbe, C/EBP-beta, C/Ebp Beta-Lip, C/EBP-β, CEBP-β, C/Ebp β-Lip, CR, CRP2, IL-6, IL-6DBP, NF-, NF-IL6, NF-M, TCF5	CCAAT enhancer binding protein beta	ENSMUSG00000056501	24.57	25.76	-0.07	0.87	0.94	Nucleus	transcription regulator		1051	12608	24253
CRP	Aa1249, Ab1-341, Ab2-196, Ac1-114, Ac1262, Ac2-069, AI255847, Ba2-693, C REACTIVE, C-reactive protein, C-reactive protein, pentraxin-related, PTX1	C-reactive protein	ENSMUSG00000037942	0.03	0.01	1.25	0.15	0.36	Extracellular Space	other		1401	12944	25419
Cxcl11	betaR1, b-R, b-R1, chemokine (C-X-C motif) ligand 11, Cxc11, H174, I, Ip9, I-T, I-tac, LOC630447, Scyb1, Scyb11, SCYB9, Scyb9b	chemokine (C-X-C motif) ligand 11	ENSMUSG00000060183	1.28	0.42	1.6	0	0	Extracellular Space	cytokine			56066
Cxcl15	chemokine (C-X-C motif) ligand 15, Cxcl8, I, Il8, lung, lungkine, Scyb1, Scyb15, weche	chemokine (C-X-C motif) ligand 15	ENSMUSG00000029375	0.18	0.06	1.53	0.02	0.09	Extracellular Space	cytokine			20309
CXCL6	AMCF, AMCF-II, Chemokine alpha 3, chemokine (C-X-C motif) ligand 5, Chemokine α 3, CKA-3, Cxcl, Cxcl5, Cxcl5/6, C-X-C motif chemokine ligand 6, ENA-, ENA-78, GCP-, GCP-2, Gn2-22, L, LIX, Lix/lps-inducible cxc chemokine, Scyb, Scyb5, SCYB6	C-X-C motif chemokine ligand 6	ENSMUSG00000029371	2.5	1.62	0.63	0.32	0.56	Extracellular Space	cytokine		6372	20311	60665
CXCR5	Bl, BLR1, Burkitt lymphoma receptor 1, Burkitts lymphoma receptor 1, CD185, chemokine (C-X-C motif) receptor 5, C-X-C motif chemokine receptor 5, CXCR-, Gpc, Gpcr6, MDR15, NLR	C-X-C motif chemokine receptor 5	ENSMUSG00000047880	0.51	0.51	-0.02	0.97	0.99	Plasma Membrane	G-protein coupled receptor		643	12145	29363
DHFR	8430436I03RIK, AA607882, AI662710, AW555094, Dhfr1, DHFR4, DHFRP1, dihydrofolate reductase, dihydrofolic acid reductase, DYR	dihydrofolate reductase	ENSMUSG00000021707	3.79	4.06	-0.1	0.85	0.94	Nucleus	enzyme	iclaprim, pemetrexed, methotrexate/ofatumumab, cisplatin/doxorubicin/methotrexate, cytarabine/imatinib/methotrexate, methotrexate/secukinumab, infliximab/methotrexate, piritrexim, proguanil, folic acid, dasatinib/6-mercaptopurine/methotrexate, trimethoprim, cytarabine/methotrexate/mitoxantrone, bevacizumab/paclitaxel/pemetrexed, methotrexate/tofacitinib, cytarabine/dasatinib/dexamethasone/methotr…	1719	13361	24312
DNTT	deoxynucleotidyltransferase, terminal, DNA nucleotidylexotransferase, TDT	DNA nucleotidylexotransferase	ENSMUSG00000025014	0.08	0.21	-1.41	0.06	0.2	Nucleus	enzyme		1791	21673	294051
DUSP1	3CH134, BAD2, CL100, dual specificity phosphatase 1, e, erp, Growth factor-inducible immediate early, HVH1, MAP KINASE PHOSPHATASE 1, MKP, MKP-1, MPK-1, Osiptpase, Ptp, Ptpase, PTPN10, PTPN16, PTP Non-Receptor Type16, U19515	dual specificity phosphatase 1	ENSMUSG00000024190	56.83	66.69	-0.23	0.47	0.69	Nucleus	phosphatase		1843	19252	114856
EFNA1	AI325262, B61, ECKLG, EFL-, EFL1, Ep, EPGL1, Ephrin-A1, Epl, Epl1, EPLG1, GMAN, Ler, LERK, LERK-1, TNFAIP4	ephrin A1	ENSMUSG00000027954	56.46	57.94	-0.04	0.89	0.95	Plasma Membrane	other		1942	13636	94268
EGR2	AC153379.6, AT591, CHN1, CMT1D, CMT4E, early growth response 2, Egr-, Krox-, KROX20, M24377, NGF1-, NGF1-B, Zfp-2, Zfp-25, Zfp-6	early growth response 2	ENSMUSG00000037868	4.63	1.8	1.36	0	0.01	Nucleus	transcription regulator		1959	13654	114090
EPS8	AW261790, DFNB102, epidermal growth factor receptor pathway substrate 8	epidermal growth factor receptor pathway substrate 8	ENSMUSG00000015766	59.65	37.98	0.65	0.16	0.38	Plasma Membrane	peptidase		2059	13860	312812
FANCA	AW208693, FA, FA1, FAA, FACA, FA complementation group A, FA-H, FANCH, Fanconi anaemia, complementation group A, Fanconi anemia, complementation group A	FA complementation group A	ENSMUSG00000032815	49.59	24	1.05	0.01	0.05	Nucleus	other		2175	14087	361435
FGF11	Fgf1d, FHF-3, fibroblast growth factor 11	fibroblast growth factor 11	ENSMUSG00000042826	5.42	4.06	0.42	0.04	0.15	Extracellular Space	growth factor		2256	14166	170632
FGF13	Fgf1c, FGF2, FHF-2, fibroblast growth factor 13, LINC00889, LOC730528	fibroblast growth factor 13	ENSMUSG00000031137	0.46	0.15	1.61	0	0.02	Extracellular Space	growth factor		2258	14168	84488
FHL2	AAG11, DRAL, four and a half LIM domains 2, Skeletal muscle lim protein 3, SL, SLIM-3	four and a half LIM domains 2	ENSMUSG00000008136	64.51	52.81	0.29	0.28	0.52	Nucleus	transcription regulator		2274	14200	63839
FLT3	B230315G04, CD135, FIT3, Flk-, FLK-2, Flt-, Flt3 receptor, FMS-like tyrosine kinase 3, Fms related receptor tyrosine kinase 3, Ly72, STK1, wmf, wmfl	fms related receptor tyrosine kinase 3	ENSMUSG00000042817	0.93	0.06	3.85	0	0	Plasma Membrane	kinase	ningetinib, regorafenib/sunitinib, nintedanib, NCB-0846, KW 2449, ponatinib/rituximab, IMC-EB10, FLT-3-targeting agent, midostaurin, PDGF receptor tyrosine kinase inhibitor V, zotiraciclib, PIM/FLT3 kinase inhibitor SEL24, MRX-2843, sorafenib/sulindac/sunitinib, WZ3105, 4G8-SDIEM, cabozantinib/crizotinib, cytarabine/idarubicin/midostaurin, imatinib/sunitinib, bevacizumab/sorafenib, 5-azacytidine/…	2322	14255	140635
FMN2	AU024104, formin 2, LOC100360457, LOC149414	formin 2	ENSMUSG00000028354	1.8	1.33	0.43	0.28	0.52	Cytoplasm	other		56776	54418	100360457
FOXA1	forkhead box A1, Hnf-, HNF3A, HNF3 alpha, HNF3 α, Tcf-3, TCF3A, Transcription Factor 3a	forkhead box A1	ENSMUSG00000035451	4.51	2.36	0.94	0.04	0.13	Nucleus	transcription regulator		3169	15375	25098
FST	AL033346, D2Mgi5, D2Mgi51, FOL1, follistatin, Follistatin 288, FS, fs315, Fst-288, RATFOL1	follistatin	ENSMUSG00000021765	6.87	4.04	0.76	0.4	0.64	Extracellular Space	other		10468	14313	24373
GAS7	AW124766, B230343A10RIK, Gas7-cb, growth arrest specific 7, Growth arrest specific mRNA clone 3544	growth arrest specific 7	ENSMUSG00000033066	25.43	16.5	0.62	0.03	0.11	Cytoplasm	other		8522	14457	85246
GATA3	Gata, GATA binding protein 3, HDR, HDRS, j, jal	GATA binding protein 3	ENSMUSG00000015619	112.38	89.9	0.32	0.4	0.64	Nucleus	transcription regulator		2625	14462	85471
GPRC5A	FLJ22182, GPCR5A, Gpr, G protein-coupled receptor class C group 5 member A, G protein-coupled receptor, class C, group 5, member A, G protein-coupled receptor, family C, group 5, member A, PEIG-1, R, Ra, RAI3, RAIG1, TIG1	G protein-coupled receptor class C group 5 member A	ENSMUSG00000046733	17.72	14.12	0.33	0.07	0.23	Plasma Membrane	G-protein coupled receptor		9052	232431	312790
HDGFL3	2700022B06RIK, CGI-142, HDGF-2, HDGF like 3, Hdgfr, HDGFRP3, HRP, HRP-3	HDGF like 3	ENSMUSG00000025104	6.11	9.62	-0.65	0.01	0.06	Nucleus	other		50810	29877	252941
Hmga2	9430083A20Rik, high mobility group AT-hook 2, HMGI-, HMGI-C, pg, pygmy	high mobility group AT-hook 2	ENSMUSG00000056758	0.39	0.77	-0.98	0.06	0.21	Nucleus	enzyme			15364	84017
HOXB9	homeo box B9, HOX2, Hox-2., HOX-2.5, HOX2E	homeobox B9	ENSMUSG00000020875	97.63	73.66	0.41	0.1	0.28	Nucleus	transcription regulator		3219	15417	287647
HUNK	Bstk, Bstk1, hormonally up-regulated Neu-associated kinase, Mak, Mak-v, RGD1565091	hormonally up-regulated Neu-associated kinase	ENSMUSG00000053414	1.09	0.89	0.3	0.69	0.85	Cytoplasm	kinase		30811	26559	288275
IFI35	2010008K16RIK, AW986054, IFP, IFP35, interferon-induced protein 35, IPF35	interferon induced protein 35	ENSMUSG00000010358	24.16	21.19	0.19	0.59	0.79	Nucleus	other		3430	70110	287719
IGFBP5	AI256729, AW208790, IBP5, IGFBP, IGFBP-5P, insulin-like growth factor binding protein 5	insulin like growth factor binding protein 5	ENSMUSG00000026185	692.23	584.92	0.24	0.59	0.78	Extracellular Space	other		3488	16011	25285
IGLL1/IGLL5	14.1, AGM2, BB139905, CD179b, I, IGL, IGL1, IGL-5, Ig lambda chain 5, IGLJ14.1, IGLL, IGLL1, IGLL5, IGLV, IGO, IG OMEGA, IGVPB, Ig λ chain 5, IG ω, immunoglobulin lambda-like polypeptide 1, immunoglobulin lambda like polypeptide 5, immunoglobulin λ-like polypeptide 1, immunoglobulin λ like polypeptide 5, Lambda5, VL-MAR, VPREB2	immunoglobulin lambda like polypeptide 1	ENSMUSG00000075370	0.18	3.74	-4.38	0	0	Plasma Membrane	other		3543|100423062	16136	100360919
IL1R2	CD121b, CDW121B, Il1, IL-1 beta r, IL1bRb, IL1R2c, IL1RB, IL-1RT-2, IL-1R type II, IL-1 β r, interleukin 1 receptor type 2, interleukin 1 receptor, type II	interleukin 1 receptor type 2	ENSMUSG00000026073	1.36	0.44	1.63	0	0	Plasma Membrane	transmembrane receptor		7850	16178	117022
IL36B	2310043N20Rik, FIL1, FIL1-(ETA), FIL1H, FILI-(ETA), If36b, IL1-ETA, IL-1F8, IL-1H2, interleukin 36B, interleukin 36 beta, interleukin 36, beta, interleukin 36 β, interleukin 36, β	interleukin 36 beta	ENSMUSG00000026985	0.02	0.08	-1.79	0.02	0.1	Extracellular Space	cytokine		27177	69677	362076
ITGB3	BDPLT16, BDPLT2, beta 3, CD61, GP3A, GPIIIa, GT, HPA-4, INGRB3, integrin beta 3, integrin subunit beta 3, integrin subunit β 3, Integrin-β 3, β 3	integrin subunit beta 3	ENSMUSG00000020689	0.76	1.74	-1.2	0.03	0.11	Plasma Membrane	transmembrane receptor	abciximab, TP 9201, RUC-4, cilengitide, eptifibatide, tirofiban	3690	16416	29302
KLK3	0610007D04Rik, alpha-NGF, APS, Egfbp-, Egfbp-1, Egfbp2, Egfbp-3, EGF-BP A, EGF-BP C, Epidermal Growth Factor-Binding Protein Type A, gamma-NGF, Gk27, hK3, HNP, KAL, KAL-B, kallikrein, kallikrein 1, kallikrein 1-related pepidase b4, kallikrein 1-related peptidase b1, kallikrein 1-related peptidase b11, kallikrein 1-related peptidase b16, kallikrein 1-related peptidase b21, kallikrein 1-related pep…	kallikrein related peptidase 3	ENSMUSG00000060177	0.18	0.43	-1.23	0.17	0.39	Extracellular Space	peptidase		354	13646|13648|16612|16613|16615|16616|16617|16618|16619|16622|16623|16624|18048|18050
LEF1	3000002B05, AI451430, Lef-, lymphoid enhancer binding factor 1, TCF10, TCF1ALPHA, TCF7L3, TCF/LEF	lymphoid enhancer binding factor 1	ENSMUSG00000027985	1.6	0.8	1.01	0.02	0.1	Nucleus	transcription regulator		51176	16842	161452
LGALS3	AGE-R3, CBP30, CBP35, ga, GAL3, GALBP, galect, GALECTIN-3, GALIG, GALIG ORF1, GALIG ORF2, GBP, IgE binding, L-3, L31, L-34, lectin, galactose binding, soluble 3, LEG3, LGALS2, Mac-, MAC2, MTIOGALIGIN	galectin 3	ENSMUSG00000050335	187.92	87.24	1.11	0	0	Extracellular Space	other	GCS-100, GR-MD-02	3958	16854	83781
LTA	hlb38, hlb382, L, LT-, LT-alpha, Ltx, LT-α, lymph, LYMPHOTOXIN A, lymphotoxin alpha, lymphotoxin α, Tnf, TNFB, TNF-be, TNF-beta, Tnfsf, TNFSF1, Tnfsf1b, TNF-β, TNLG1E, tumor necrosis factor-β, tumour necrosis factor-beta, tumour necrosis factor-β	lymphotoxin alpha	ENSMUSG00000024402	0.46	0.26	0.84	0.11	0.3	Extracellular Space	cytokine	etanercept/methotrexate, etanercept	4049	16992	25008
MCM4	19G, AI325074, AU045576, CDC21, CDC21 homolog, CDC54, hCdc21, IMD54, mcdc21, Mcmd4, minichromosome maintenance complex component 4, mKIAA4003, NKCD, NKGCD, P1-CDC21	minichromosome maintenance complex component 4	ENSMUSG00000022673	8.14	8.4	-0.04	0.87	0.94	Nucleus	enzyme		4173	17217	29728
mir-194	HSA-MIR-194, hsa-mir-194-1, hsa-mir-194-2, microRNA 194, microRNA 194-1, microRNA 194-2, MIR194-1, MIR194-2, Mirn, Mirn19, Mirn194, MIRN194-1, MIRN194-2, miRNA-194, Mmu-mir-194, mmu-mir-194-1, mmu-mir-194-2, rno-mir-194-1, rno-mir-194-2	microRNA 194-1	ENSMUSG00000065581	2.02	1.45	0.48	0.35	0.59	Cytoplasm	microRNA		406969|406970	387189|723957	100314046|100314047
mir-27	hsa-mir-27a, hsa-mir-27b, microRNA 27a, microRNA 27b, microRNA 27 group, Mir, MIR27A, MIR27B, Mirn, MIRN27A, MIRN27B, miRNA27B, mmu-mir-, mmu-mir-2, mmu-mir-27a, mmu-mir-27b, rno-mir-27a, rno-mir-27b	microRNA 27a	ENSMUSG00000065475	29.54	18.49	0.68	0	0	Cytoplasm	microRNA		407018|407019	387220|387221	100314005|100314006
mir-8	hsa-mir-141, hsa-mir-200a, HSA-MIR-200B, hsa-mir-200c, hsa-mir-429, microRNA 141, microRNA 200a, microRNA 200, a,b,c, microRNA 200 and 429, microRNA 200b, microRNA 200b/c, microRNA 200c, microRNA 3548, microRNA 3575, microRNA 429, MIR141, MIR200, MIR200A, MIR200 and 429, MIR200B, miR-200b/200a/429, Mir200b/c, MIR200C, miR-200 family, Mir3548, Mir3575, MIR429, Mirn, MIRN141, Mirn2, MIRN200A, MIRN2…	microRNA 200c	ENSMUSG00000065400	1.87	1.05	0.83	0.14	0.35	Cytoplasm	microRNA		406933|406983|406984|406985|554210	387159|387242|387243|723865|723944	100314049|100314050|100314067|100314194|100314215|100526567|100526590
MKI67	antigen identified by monoclonal antibody Ki 67, D630048A14Rik, Ki-6, Ki-67, KIA, marker of proliferation Ki-67, MIB-, MIB-1, MIKI67A, MKI67A, PPP1R105	marker of proliferation Ki-67	ENSMUSG00000031004	1.74	0.15	3.55	0	0	Nucleus	other		4288	17345	291234
MMP3	CHDS6, EMS-2, matrix metallopeptidase 3, MT3-MMP, S, SL, SL-1, SLN-1, St, STMY, STMY1, STR, STR-1, STROMELYSIN, Stromelysin-1, Transin-1 Metalloprotease	matrix metallopeptidase 3	ENSMUSG00000043613	4.87	0.31	3.99	0	0	Extracellular Space	peptidase	marimastat	4314	17392	171045
MMP9	AW743869, B/MMP, B/MMP9, Clg4, CLG4B, COLLAGENASE type IV, Gelatinase B, GELB, Gl 92-kda, MANDP2, matrix metallopeptidase 9, METALLOPROTEINASE 9, MMP-, pro-MMP-9	matrix metallopeptidase 9	ENSMUSG00000017737	2.63	0.26	3.34	0	0	Extracellular Space	peptidase	glucosamine, prinomastat, GS-5745, rebimastat, marimastat, MMP2 MMP9 inhibitor	4318	17395	81687
NOX4	AI648021, KOX, KOX-1, NADPH oxidase 4, RENOX	NADPH oxidase 4	ENSMUSG00000030562	27.36	29.3	-0.1	0.9	0.96	Cytoplasm	enzyme	imipramine blue	50507	50490	85431
P4HA2	AA407196, C76437, MYP25, P4, P4hl, procollagen-proline, 2-oxoglutarate 4-dioxygenase (proline 4-hydroxylase), alpha II polypeptide, procollagen-proline, 2-oxoglutarate 4-dioxygenase (proline 4-hydroxylase), α II polypeptide, Prolyl 4 Hydroxylase Alpha2 Subunit, prolyl 4-hydroxylase subunit alpha 2, prolyl 4-hydroxylase subunit α 2	prolyl 4-hydroxylase subunit alpha 2	ENSMUSG00000018906	43.96	62.64	-0.51	0.05	0.17	Cytoplasm	transporter		8974	18452	360526
PBX3	LOC679801, PBX3B, PBX homeobox 3, pre B cell leukaemia homeobox 3, pre B cell leukemia homeobox 3	PBX homeobox 3	ENSMUSG00000038718	13.91	16.03	-0.2	0.26	0.5	Nucleus	transcription regulator		5090	18516	311876
PDGFA	PDGF-1, Pdgf a-chain, PDGFACP, PDGF alpha, PDGF-α, platelet derived growth factor, alpha, platelet derived growth factor subunit A, platelet derived growth factor, α	platelet derived growth factor subunit A	ENSMUSG00000025856	112.87	121.89	-0.11	0.77	0.89	Extracellular Space	growth factor		5154	18590	25266
PGF	AI854365, D12S1900, Pgf2, PGFL, PI, PIGF, PIGF1, PL, placental growth factor, PLGF, SHGC-10760, VRP	placental growth factor	ENSMUSG00000004791	6.47	1.6	2.01	0	0	Extracellular Space	growth factor	aflibercept, aflibercept/irinotecan, aflibercept/bevacizumab, RO5323441	5228	18654	94203
PTGS2	COX, COX-2, CYCLO-OXYGENASE 2, GRIPGHS, hCox-2, hnCOX-2, INDUCIBLE CYCLOOXYGENASE, PES-2, PGG/HS, Pgh, PGHS, PGHS-2, PGH synthase 2, Pgi2 synthase, Pgs2, Pgsi, PHS, PHS-2, PHS II, Prostaglandin endoperoxide synthase 2, Tis, TIS10	prostaglandin-endoperoxide synthase 2	ENSMUSG00000032487	9.64	4.86	0.99	0.05	0.17	Cytoplasm	enzyme	aspirin/rivaroxaban/ticlopidine, phenacetin, acetaminophen/hydrocodone, balsalazide, sorafenib/sulindac/sunitinib, aspirin/dabigatran etexilate, acetaminophen/caffeine/dihydrocodeine, diclofenac/omeprazole, acetaminophen/butalbital/caffeine/codeine, diphenhydramine/ibuprofen, aspirin/hydrocodone, chlorpheniramine/ibuprofen/pseudoephedrine, GW406381X, licofelone, aspirin/oxycodone, icosapent, cele…	5743	19225	29527
PTK2B	CADTK, CAKB, CAKbe, CAK beta, CAK β, cell adhesion kinase β, E430023O05Rik, FADK2, FAK2, PKB, protein tyrosine kinase 2 beta, protein tyrosine kinase 2 β, PTK, PTK2 protein tyrosine kinase 2 beta, PTK2 protein tyrosine kinase 2 β, PYK, PYK2, Raf, RAFTK	protein tyrosine kinase 2 beta	ENSMUSG00000059456	27.48	13.66	1.01	0.01	0.03	Cytoplasm	kinase	PF-431396, PF-562271, lorlatinib, conteltinib, PF-719	2185	19229	50646
S100A6	2A, 2A9, 5B10, CABP, Cac, CACY, CALC, CALCYCLIN, PRA, S100 calcium binding protein A6, S100 calcium binding protein A6 (calcyclin), S10A6	S100 calcium binding protein A6	ENSMUSG00000001025	487.86	856.95	-0.81	0.2	0.44	Cytoplasm	transporter		6277	20200	85247
SERPINE1	beta MIGRATING PLAS ACTIVATOR, beta-MIGRATING PLASMINOGEN ACTIVATOR INHIBITOR I, P, PA, PAI, PAI-1, PAI1A, Pai1aa, Pl, Planh, PLANH1, Plasminogen activator inhibitor 1, RATPAI1A, serine (or cysteine) peptidase inhibitor, clade E, member 1, SERPINE, serpin family E member 1, β MIGRATING PLAS ACTIVATOR, β-MIGRATING PLASMINOGEN ACTIVATOR INHIBITOR I	serpin family E member 1	ENSMUSG00000037411	7.72	3.67	1.07	0.02	0.07	Extracellular Space	other	TM5614, drotrecogin alfa	5054	18787	24617
SERTAD1	1110032C13Rik, AV000455, AW456625, p34SE, Sei, SEI1, SERTA domain containing 1, Trip, TRIP-Br1	SERTA domain containing 1	ENSMUSG00000008384	32.83	37.87	-0.21	0.62	0.81	Nucleus	transcription regulator		29950	55942	361526
SOX2	ANOP3, lc, lcc, LOC100912162, MCOPS3, RGD1565646, Sox, Sry-2, SRY-box transcription factor 2, SRY (sex determining region Y)-box 2, ys, ysb	SRY-box transcription factor 2	ENSMUSG00000074637	0.01	0.01	0.41	0.65		Nucleus	transcription regulator		6657	20674	499593
TGFA	ETGF, RATTGFAA, TFGA, TGFAA, Tgf alpha, TGF-α, transforming growth factor alpha, transforming growth factor-α, wa-1	transforming growth factor alpha	ENSMUSG00000029999	21.28	12.46	0.77	0.02	0.07	Extracellular Space	growth factor		7039	21802	24827
TGFBR3	1110036H20RIK, AU015626, AW215636, betagl, betaglycan, BGCAN, TB, TBRIII, Tgf beta Receptor 3, Tgf Beta Type 3 Receptor, TGFR-3, Tgf β Receptor 3, Tgf β Type 3 Receptor, Tgf-β type iii receptor, transforming growth factor beta receptor 3, transforming growth factor, beta receptor III, transforming growth factor β receptor 3, transforming growth factor, β receptor III	transforming growth factor beta receptor 3	ENSMUSG00000029287	69.81	70.44	-0.01	0.96	0.98	Plasma Membrane	kinase		7049	21814	29610
TGIF1	AA959811, AI462167, HPE4, Tfig, TGFB-induced factor homeobox 1, Tgi, TGIF	TGFB induced factor homeobox 1	ENSMUSG00000047407	47.13	36.4	0.37	0.09	0.26	Nucleus	transcription regulator		7050	21815	316742
TLR4	ARMD10, CD284, HTOLL, Ly87, Ran/M1, Ras, Rasl2-8, Tlrp4, TOLL, toll-like receptor 4, TOLL receptor	toll like receptor 4	ENSMUSG00000039005	17.64	13.83	0.35	0.37	0.61	Plasma Membrane	transmembrane receptor	eritoran, resatorvid, OM 174 lipid, GSK1795091	7099	21898	29260
TNFRSF1B	CD120b, p7, p70TNFR, p75, p75TNFR, p80, P80 TNF receptor, TBPII, TN, TNF-, TNF-a, TNFal, TNF-alphaR2, TNF alpha RII, TNFBR, TNF-R, Tnfr-1, TNFR1B, TNF-R2, TNF-R75, TNFR80, TNF receptor superfamily member 1B, TNF-R-II, TNF-RII/TNFRSF1B, TNFR P75, TNF α RII, tumor necrosis factor receptor superfamily, member 1b, tumour necrosis factor receptor superfamily, member 1b	TNF receptor superfamily member 1B	ENSMUSG00000028599	17.35	10.19	0.77	0.07	0.21	Plasma Membrane	transmembrane receptor	BI-1808	7133	21938	156767
TP63	AI462811, AIS, B(p51A), B(p51B), delta, Delta N p63, Delta N p63 Alpha, EEC3, KET, LMS, NBP, OFC8, p51/p, P51/P63, p53CP, p6, p63, p63 alpha isoform, p63 gamma isoform, p63/p40, p63 α isoform, p63 γ isoform, p7, p73H, P73l, RHS, SHFM4, TAp, TAp63, TP53CP, TP53L, TP73L, transformation related protein 63, Trp5, Trp53rp1, Trp63, TUMOR protein 63 KDA with STRONG HOMOLOGY TO P53, tumor protein p63, tu…	tumor protein p63	ENSMUSG00000022510	3.67	3.09	0.25	0.51	0.73	Nucleus	transcription regulator		8626	22061	246334
VIM	PAL-E, Vimentin	vimentin	ENSMUSG00000026728	114.77	62.38	0.88	0.01	0.04	Cytoplasm	other		7431	22352	81818
VPREB1	CD179, CD179a, CD179b, IGI, IGVPB, LOC100911573, LOC683117, pre-B lymphocyte gene 1, pre-B lymphocyte gene 2, RGD1564601, Vpre, VPREB, Vpreb2, V-set pre-B cell surrogate light chain 1	V-set pre-B cell surrogate light chain 1	ENSMUSG00000059305	1.49	4	-1.42	0	0	Plasma Membrane	other		7441	22362|22363	303782|363830
